# Supplementary material for: Crystal structures and Hirshfeld analysis of 4,6-di­bromo­indole­nine and its quaternized salt
Source: Acta Crystallogr E Crystallogr Commun. 2021 Nov 2;77(Pt 12):1203–7. doi: 10.1107/S2056989021011385 (PMC8647734; doi:10.1107/S2056989021011385)
Supplement: Supplementary file 1 [file e-77-01203-sup1.cif]

##############################################################################
#                                                                            #
# This CIF contains the data in a paper accepted for publication in          #
# Acta Crystallographica Section E. It conforms to the requirements of       #
# Notes for Authors for Acta Crystallographica Section E, and has been       #
# peer reviewed under the auspices of the IUCr Commission on Journals.       #
#                                                                            #
# Full details of the Crystallographic Information File format               #
# are given in the paper "The Crystallographic Information File (CIF):       #
# a New Standard Archive File for Crystallography" by S. R. Hall, F. H.      #
# Allen and I. D. Brown [Acta Cryst. (1991), A47, 655-685].                  #
#                                                                            #
# The current version of the core CIF dictionary is obtainable from          #
# ftp://ftp.iucr.org/pub/cif_core.dic.                                       #
#                                                                            #
# Software is freely available for graphical display of the structure(s)     #
# in this CIF. For information consult the CIF software page                 #
# http://www.iucr.org/resources/cif/software.                                #
#                                                                            #
# This file may be used for bona fide research purposes within the           #
# scientific community so long as proper attribution is given to the journal # 
# article from which it was obtained.                                        #
#                                                                            #
##############################################################################
data_1
_audit_creation_method
;
Olex2 1.5
(compiled 2021.07.19 svn.r715e62df for OlexSys, GUI svn.r6383)
;
_journal_data_validation_number     ?
_journal_date_recd_electronic     2021-10-05
_journal_date_accepted     2021-10-28
_journal_name_full     'Acta Crystallographica, Section E'
_journal_year     2021
_journal_volume     77
_journal_issue     12
_journal_page_first     0
_journal_page_last     0
_journal_paper_category     GO
_journal_paper_doi     10.1107/S2056989021011385
_journal_coeditor_code     ZN2011
_publ_contact_author_name     'Irina S. Konovalova'
_publ_contact_author_address
;
State Scientific Institution Institute for Single Crystals of the
 National Academy of Sciences of Ukraine, 61001, Kharkov, Ukraine
;
_publ_contact_author_email     ikonovalova0210@gmail.com
_publ_contact_author_fax     ?
_publ_contact_author_phone     ?
_publ_section_title
;
Crystal structures and Hirshfeld analysis of 4,6-dibromoindolenine and its
quaternized salt
;
_publ_section_title_footnote     .
loop_
    _publ_author_name
    _publ_author_footnote
    _publ_author_address
    'Konovalova, Irina S.' .
;
State Scientific Institution Institute for Single Crystals of the National \
Academy of Sciences of Ukraine, 61001, Kharkov,
Ukraine
;
    'Shishkina, Svitlana V.' .
;
State Scientific Institution Institute for Single Crystals of the National \
Academy of Sciences of Ukraine, 61001, Kharkov,
Ukraine
;
    'Kobzev, Dmytro' .
;
State Scientific Institution Institute for Single Crystals of the National \
Academy of Sciences of Ukraine, 61001, Kharkov,
Ukraine
Department of Chemical Sciences, Ariel University, Ariel, 40700,
Israel
;
    'Semenova, Olha' .
;
State Scientific Institution Institute for Single Crystals of the National \
Academy of Sciences of Ukraine, 61001, Kharkov,
Ukraine
Department of Chemical Sciences, Ariel University, Ariel, 40700,
Israel
;
    'Tatarets, Anatoliy' .
;
State Scientific Institution Institute for Single Crystals of the National \
Academy of Sciences of Ukraine, 61001, Kharkov,
Ukraine
;
_publ_section_synopsis
;
In the crystal, molecules of 4,6-dibromoindolenine are linked by C---Br...\p
halogen bonds, forming zigzag chains propagating in the [001] direction. The
molecules of the salt form layers parallel to the (010) plane where they are
linked by C---H...Br hydrogen bonds C---Br...Br and C---Br...I halogen bonds.
;
_chemical_name_systematic
;
4,6-Dibromo-2,3,3-trimethyl-3<i>H</i>-indole
;
_chemical_name_common     ?
_chemical_formula_moiety     'C11 H11 Br2 N'
_chemical_formula_sum     'C11 H11 Br2 N'
_chemical_formula_iupac     'C11 H11 Br2 N'
_chemical_formula_weight     317.03
_chemical_melting_point     ?
_chemical_absolute_configuration     syn
_space_group_crystal_system     orthorhombic
_space_group_name_H-M_alt     'P 21 21 21'
_space_group_name_Hall     'P 2ac 2ab'
loop_
    _space_group_symop_operation_xyz
    'x, y, z'
    '-x+1/2, -y, z+1/2'
    '-x, y+1/2, -z+1/2'
    'x+1/2, -y+1/2, -z'
_cell_length_a     8.7761(5)
_cell_length_b     11.3876(7)
_cell_length_c     11.8654(4)
_cell_angle_alpha     90
_cell_angle_beta     90
_cell_angle_gamma     90
_cell_volume     1185.81(11)
_cell_formula_units_Z     4
_cell_measurement_reflns_used     2796
_cell_measurement_theta_min     3.6160
_cell_measurement_theta_max     24.8590
_cell_measurement_temperature     293(2)
_exptl_crystal_description     prism
_exptl_crystal_colour     red
_exptl_crystal_size_max     0.4
_exptl_crystal_size_mid     0.3
_exptl_crystal_size_min     0.3
_exptl_crystal_density_diffrn     1.776
_exptl_crystal_density_meas     ?
_exptl_crystal_density_method     ?
_exptl_crystal_F_000     616
_exptl_absorpt_coefficient_mu     6.798
_exptl_absorpt_correction_type     multi-scan
_exptl_absorpt_process_details
;
(CrysAlisPro; Rigaku OD, 2018)
;
_exptl_absorpt_correction_T_min     0.68169
_exptl_absorpt_correction_T_max     1.00000
_diffrn_ambient_temperature     293(2)
_diffrn_source     'fine-focus sealed X-ray tube'
_diffrn_radiation_type     'Mo K\a'
_diffrn_radiation_wavelength     0.71073
_diffrn_radiation_monochromator     graphite
_diffrn_measurement_device_type     'Xcalibur, Sapphire3'
_diffrn_measurement_device     'four-circle diffractometer'
_diffrn_measurement_method     '\w scans'
_diffrn_detector     'CCD plate'
_diffrn_detector_area_resol_mean     16.1827
_diffrn_reflns_number     8516
_diffrn_reflns_av_R_equivalents     0.0809
_diffrn_reflns_av_unetI/netI     0.0565
_diffrn_reflns_theta_min     2.930
_diffrn_reflns_theta_max     24.997
_diffrn_reflns_theta_full     24.997
_diffrn_measured_fraction_theta_max     0.998
_diffrn_measured_fraction_theta_full     0.998
_diffrn_reflns_limit_h_min     -10
_diffrn_reflns_limit_h_max     10
_diffrn_reflns_limit_k_min     -13
_diffrn_reflns_limit_k_max     13
_diffrn_reflns_limit_l_min     -14
_diffrn_reflns_limit_l_max     14
_diffrn_radiation_probe     x-ray
_refine_special_details     ?
_reflns_number_total     2086
_reflns_number_gt     1789
_reflns_threshold_expression     'I > 2\s(I)'
_refine_ls_structure_factor_coef     Fsqd
_refine_ls_matrix_type     full
_refine_ls_R_factor_all     0.0562
_refine_ls_R_factor_gt     0.0469
_refine_ls_wR_factor_gt     0.1103
_refine_ls_wR_factor_ref     0.1207
_refine_ls_goodness_of_fit_ref     1.072
_refine_ls_restrained_S_all     1.072
_refine_ls_number_reflns     2086
_refine_ls_number_parameters     130
_refine_ls_number_restraints     0
_refine_ls_hydrogen_treatment     constr
_refine_ls_weighting_scheme     calc
_refine_ls_weighting_details
              'w=1/[\s^2^(Fo^2^)+(0.0554P)^2^+0.2950P] where P=(Fo^2^+2Fc^2^)/3'
_atom_sites_solution_hydrogens     geom
_atom_sites_solution_primary     dual
_atom_sites_solution_secondary     ?
_refine_ls_shift/su_max     0.000
_refine_ls_shift/su_mean     0.000
_refine_diff_density_max     0.435
_refine_diff_density_min     -0.545
_refine_ls_extinction_method     none
_refine_ls_extinction_coef     .
_refine_ls_abs_structure_details
;
 Flack <i>x</i> determined using 613 quotients
[(<i>I</i>^+^)-(<i>I</i>^-^)]/[(<i>I</i>^+^)+(<i>I</i>^-^)]
 (Parsons et al., 2013)
;
_refine_ls_abs_structure_Flack     0.05(2)
loop_
    _atom_type_symbol
    _atom_type_description
    _atom_type_scat_dispersion_real
    _atom_type_scat_dispersion_imag
    _atom_type_scat_source
    'C' 'C' 0.0033 0.0016
                         'International Tables Vol C Tables 4.2.6.8 and 6.1.1.4'
    'H' 'H' 0.0000 0.0000
                         'International Tables Vol C Tables 4.2.6.8 and 6.1.1.4'
    'Br' 'Br' -0.2901 2.4595
                         'International Tables Vol C Tables 4.2.6.8 and 6.1.1.4'
    'N' 'N' 0.0061 0.0033
                         'International Tables Vol C Tables 4.2.6.8 and 6.1.1.4'
_computing_data_collection     'CrysAlisPro (Rigaku OD, 2018)'
_computing_cell_refinement     'CrysAlisPro (Rigaku OD, 2018)'
_computing_data_reduction     'CrysAlisPro (Rigaku OD, 2018)'
_computing_structure_solution     '<i>SHELXT2014/5</i> (Sheldrick, 2015b)'
_computing_structure_refinement     '<i>SHELXL2016/6</i> (Sheldrick, 2015a)'
_computing_molecular_graphics     '<i>OLEX2</i> (Dolomanov et al., 2009)'
_computing_publication_material     '<i>OLEX2</i> (Dolomanov et al., 2009)'
loop_
    _atom_site_type_symbol
    _atom_site_label
    _atom_site_fract_x
    _atom_site_fract_y
    _atom_site_fract_z
    _atom_site_U_iso_or_equiv
    _atom_site_adp_type
    _atom_site_calc_flag
    _atom_site_occupancy
    _atom_site_disorder_assembly
    _atom_site_disorder_group
    Br Br1 0.24163(11) 0.35819(9) 0.83683(7) 0.0630(4) Uani d 1 . .
    Br Br2 0.73559(14) 0.21032(9) 0.56768(8) 0.0769(4) Uani d 1 . .
    N N1 0.5082(8) 0.6304(7) 0.5315(6) 0.0518(18) Uani d 1 . .
    C C1 0.4908(9) 0.5231(8) 0.5910(6) 0.0432(19) Uani d 1 . .
    C C2 0.3837(10) 0.5003(7) 0.6734(6) 0.047(2) Uani d 1 . .
    H H2 0.312700 0.556729 0.694752 0.056 Uiso calc 1 . .
    C C3 0.3861(9) 0.3912(8) 0.7227(6) 0.046(2) Uani d 1 . .
    C C4 0.4903(9) 0.3063(8) 0.6936(7) 0.052(2) Uani d 1 . .
    H H4 0.489872 0.233692 0.729463 0.062 Uiso calc 1 . .
    C C5 0.5979(10) 0.3311(8) 0.6085(7) 0.049(2) Uani d 1 . .
    C C6 0.5999(9) 0.4389(8) 0.5579(6) 0.046(2) Uani d 1 . .
    C C7 0.6962(9) 0.4972(8) 0.4670(6) 0.050(2) Uani d 1 . .
    C C8 0.6202(9) 0.6146(8) 0.4635(7) 0.051(2) Uani d 1 . .
    C C9 0.6811(15) 0.4323(11) 0.3518(7) 0.077(3) Uani d 1 . .
    H H9A 0.719284 0.353684 0.359071 0.116 Uiso calc 1 . .
    H H9B 0.738795 0.473434 0.295515 0.116 Uiso calc 1 . .
    H H9C 0.575831 0.429848 0.329832 0.116 Uiso calc 1 . .
    C C10 0.8638(11) 0.5078(11) 0.5014(10) 0.079(3) Uani d 1 . .
    H H10A 0.870442 0.542173 0.575093 0.119 Uiso calc 1 . .
    H H10B 0.916473 0.556660 0.448193 0.119 Uiso calc 1 . .
    H H10C 0.909473 0.431228 0.502393 0.119 Uiso calc 1 . .
    C C11 0.6680(12) 0.7123(9) 0.3846(8) 0.072(3) Uani d 1 . .
    H H11A 0.597667 0.776545 0.390964 0.107 Uiso calc 1 . .
    H H11B 0.668219 0.683767 0.308475 0.107 Uiso calc 1 . .
    H H11C 0.768433 0.738629 0.404338 0.107 Uiso calc 1 . .
loop_
    _atom_site_aniso_label
    _atom_site_aniso_U_11
    _atom_site_aniso_U_22
    _atom_site_aniso_U_33
    _atom_site_aniso_U_12
    _atom_site_aniso_U_13
    _atom_site_aniso_U_23
    Br1 0.0625(6) 0.0687(6) 0.0578(5) -0.0033(6) 0.0196(5) 0.0087(4)
    Br2 0.0836(7) 0.0721(7) 0.0750(6) 0.0279(7) 0.0213(6) 0.0029(5)
    N1 0.054(4) 0.052(4) 0.050(4) -0.005(4) 0.004(3) 0.000(4)
    C1 0.042(4) 0.048(5) 0.040(4) -0.006(4) -0.002(3) -0.005(4)
    C2 0.045(5) 0.048(5) 0.047(4) 0.002(4) 0.003(4) -0.004(4)
    C3 0.039(4) 0.052(5) 0.045(4) -0.007(4) 0.004(4) -0.004(4)
    C4 0.055(5) 0.054(6) 0.046(4) 0.000(5) 0.000(4) 0.008(4)
    C5 0.043(4) 0.063(6) 0.041(4) -0.001(4) 0.003(4) -0.001(4)
    C6 0.043(5) 0.058(5) 0.038(4) -0.003(4) 0.005(4) 0.001(4)
    C7 0.044(5) 0.065(6) 0.040(4) 0.004(4) 0.009(3) 0.004(4)
    C8 0.045(5) 0.063(6) 0.047(5) -0.014(4) 0.000(4) 0.002(4)
    C9 0.095(8) 0.092(8) 0.046(5) -0.002(7) 0.020(5) -0.016(5)
    C10 0.042(6) 0.105(10) 0.090(7) -0.003(6) 0.008(5) 0.013(7)
    C11 0.080(7) 0.071(7) 0.063(5) -0.019(6) 0.023(5) 0.020(5)
_geom_special_details
;
 All esds (except the esd in the dihedral angle between two l.s. planes)
 are estimated using the full covariance matrix.  The cell esds are taken
 into account individually in the estimation of esds in distances, angles
 and torsion angles; correlations between esds in cell parameters are only
 used when they are defined by crystal symmetry.  An approximate (isotropic)
 treatment of cell esds is used for estimating esds involving l.s. planes.
;
loop_
    _geom_bond_atom_site_label_1
    _geom_bond_atom_site_label_2
    _geom_bond_site_symmetry_2
    _geom_bond_distance
    _geom_bond_publ_flag
    Br1 C3 . 1.893(8) ?
    Br2 C5 . 1.894(9) ?
    N1 C1 . 1.419(11) ?
    N1 C8 . 1.284(10) ?
    C1 C2 . 1.381(11) ?
    C1 C6 . 1.411(11) ?
    C2 H2 . 0.9300 ?
    C2 C3 . 1.374(11) ?
    C3 C4 . 1.375(11) ?
    C4 H4 . 0.9300 ?
    C4 C5 . 1.412(11) ?
    C5 C6 . 1.367(12) ?
    C6 C7 . 1.522(11) ?
    C7 C8 . 1.494(13) ?
    C7 C9 . 1.560(12) ?
    C7 C10 . 1.531(13) ?
    C8 C11 . 1.514(12) ?
    C9 H9A . 0.9600 ?
    C9 H9B . 0.9600 ?
    C9 H9C . 0.9600 ?
    C10 H10A . 0.9600 ?
    C10 H10B . 0.9600 ?
    C10 H10C . 0.9600 ?
    C11 H11A . 0.9600 ?
    C11 H11B . 0.9600 ?
    C11 H11C . 0.9600 ?
loop_
    _geom_angle_atom_site_label_1
    _geom_angle_atom_site_label_2
    _geom_angle_atom_site_label_3
    _geom_angle_site_symmetry_1
    _geom_angle_site_symmetry_3
    _geom_angle
    _geom_angle_publ_flag
    C8 N1 C1 . . 105.9(8) ?
    C2 C1 N1 . . 126.0(8) ?
    C2 C1 C6 . . 122.1(8) ?
    C6 C1 N1 . . 111.9(7) ?
    C1 C2 H2 . . 121.3 ?
    C3 C2 C1 . . 117.5(8) ?
    C3 C2 H2 . . 121.3 ?
    C2 C3 Br1 . . 118.3(6) ?
    C2 C3 C4 . . 122.6(7) ?
    C4 C3 Br1 . . 119.1(6) ?
    C3 C4 H4 . . 120.5 ?
    C3 C4 C5 . . 119.0(8) ?
    C5 C4 H4 . . 120.5 ?
    C4 C5 Br2 . . 117.7(7) ?
    C6 C5 Br2 . . 122.2(6) ?
    C6 C5 C4 . . 120.2(8) ?
    C1 C6 C7 . . 106.1(7) ?
    C5 C6 C1 . . 118.7(7) ?
    C5 C6 C7 . . 135.2(8) ?
    C6 C7 C9 . . 111.5(8) ?
    C6 C7 C10 . . 112.3(8) ?
    C8 C7 C6 . . 99.3(7) ?
    C8 C7 C9 . . 111.2(8) ?
    C8 C7 C10 . . 111.5(8) ?
    C10 C7 C9 . . 110.6(7) ?
    N1 C8 C7 . . 116.7(8) ?
    N1 C8 C11 . . 119.8(9) ?
    C7 C8 C11 . . 123.4(8) ?
    C7 C9 H9A . . 109.5 ?
    C7 C9 H9B . . 109.5 ?
    C7 C9 H9C . . 109.5 ?
    H9A C9 H9B . . 109.5 ?
    H9A C9 H9C . . 109.5 ?
    H9B C9 H9C . . 109.5 ?
    C7 C10 H10A . . 109.5 ?
    C7 C10 H10B . . 109.5 ?
    C7 C10 H10C . . 109.5 ?
    H10A C10 H10B . . 109.5 ?
    H10A C10 H10C . . 109.5 ?
    H10B C10 H10C . . 109.5 ?
    C8 C11 H11A . . 109.5 ?
    C8 C11 H11B . . 109.5 ?
    C8 C11 H11C . . 109.5 ?
    H11A C11 H11B . . 109.5 ?
    H11A C11 H11C . . 109.5 ?
    H11B C11 H11C . . 109.5 ?
loop_
    _geom_torsion_atom_site_label_1
    _geom_torsion_atom_site_label_2
    _geom_torsion_atom_site_label_3
    _geom_torsion_atom_site_label_4
    _geom_torsion_site_symmetry_1
    _geom_torsion_site_symmetry_2
    _geom_torsion_site_symmetry_3
    _geom_torsion_site_symmetry_4
    _geom_torsion
    _geom_torsion_publ_flag
    Br1 C3 C4 C5 . . . . -180.0(6) ?
    Br2 C5 C6 C1 . . . . 178.3(6) ?
    Br2 C5 C6 C7 . . . . -1.3(14) ?
    N1 C1 C2 C3 . . . . -179.1(7) ?
    N1 C1 C6 C5 . . . . 179.6(7) ?
    N1 C1 C6 C7 . . . . -0.6(9) ?
    C1 N1 C8 C7 . . . . -0.7(10) ?
    C1 N1 C8 C11 . . . . 178.8(8) ?
    C1 C2 C3 Br1 . . . . 179.5(6) ?
    C1 C2 C3 C4 . . . . 0.5(12) ?
    C1 C6 C7 C8 . . . . 0.2(8) ?
    C1 C6 C7 C9 . . . . -117.1(8) ?
    C1 C6 C7 C10 . . . . 118.1(9) ?
    C2 C1 C6 C5 . . . . 0.7(12) ?
    C2 C1 C6 C7 . . . . -179.6(7) ?
    C2 C3 C4 C5 . . . . -1.0(13) ?
    C3 C4 C5 Br2 . . . . -178.1(6) ?
    C3 C4 C5 C6 . . . . 1.4(13) ?
    C4 C5 C6 C1 . . . . -1.2(12) ?
    C4 C5 C6 C7 . . . . 179.2(9) ?
    C5 C6 C7 C8 . . . . 179.9(9) ?
    C5 C6 C7 C9 . . . . 62.6(13) ?
    C5 C6 C7 C10 . . . . -62.2(13) ?
    C6 C1 C2 C3 . . . . -0.3(12) ?
    C6 C7 C8 N1 . . . . 0.3(9) ?
    C6 C7 C8 C11 . . . . -179.2(8) ?
    C8 N1 C1 C2 . . . . 179.8(8) ?
    C8 N1 C1 C6 . . . . 0.8(9) ?
    C9 C7 C8 N1 . . . . 117.9(8) ?
    C9 C7 C8 C11 . . . . -61.7(11) ?
    C10 C7 C8 N1 . . . . -118.2(9) ?
    C10 C7 C8 C11 . . . . 62.3(11) ?
loop_
    _geom_hbond_atom_site_label_D
    _geom_hbond_atom_site_label_H
    _geom_hbond_atom_site_label_A
    _geom_hbond_site_symmetry_A
    _geom_hbond_distance_DH
    _geom_hbond_distance_HA
    _geom_hbond_distance_DA
    _geom_hbond_angle_DHA
    C3 Br1 N1 2_565 1.89 3.19 5.2830(10)
                                       166
    C3 Br1 C8 2_565 1.89 3.53 5.0460(10)
                                       153
    C11 H11C N1 4_566 0.96 2.69 3.6210(10)
                                         164
_shelx_space_group_comment
;
The symmetry employed for this shelxl refinement is uniquely defined
by the following loop, which should always be used as a source of
symmetry information in preference to the above space-group names.
They are only intended as comments.
;
_shelx_estimated_absorpt_T_min     0.172
_shelx_estimated_absorpt_T_max     0.235
_shelx_hkl_file
;
   0   0   2 1556.33   28.30
   0   0  -2 1503.59   26.57
   0   0   3    1.75    0.87
   0   0  -3   -1.01    1.00
   0   0   3    1.28    1.17
   0   0  -3    2.13    2.31
   0   0  -3   -0.79    1.25
   0   0   3    0.95    0.78
   0   0   3    0.24    0.71
   0   0  -4  924.17   29.13
   0   0   4  907.55   29.19
   0   0   4  880.85   26.73
   0   0  -5    0.94    1.59
   0   0   5   -1.22    0.84
   0   0   5   -2.12    1.99
   0   0   5    1.52    1.40
   0   0   6  171.80   15.31
   0   0  -6  165.21   14.84
   0   0   6  170.74   14.71
   0   0  -7   -0.66    2.16
   0   0   7   -0.07    0.91
   0   0   7   -1.41    2.50
   0   0   7   -0.19    0.62
   0   0   8  991.04   43.53
   0   0   8 1067.90   45.84
   0   0  -8  982.88   43.53
   0   0   9   -0.03    1.18
   0   0  -9    1.48    0.71
   0   0   9    0.06    0.39
   0   0  10  304.63   28.85
   0   0 -10  293.88   27.86
   0   0 -10  279.42   29.39
   0   0 -11    2.51    5.37
   0   0  11    0.13    1.95
   0   0 -11   -5.74    8.33
   0   0  12  140.12   24.14
   0   0 -12   72.25   15.66
   0   0 -12  133.40   22.91
   0   0 -13   -5.91    7.40
   0   0  13   -1.39    7.31
   0   0 -13   -1.26    2.78
   0   0  14    2.67    5.53
   0   0 -14   -0.59    4.37
   0   0 -15   14.48   11.66
   0   0 -15    3.64    4.45
   0   0  15   -5.90    6.69
   0   1 -15   77.61   22.89
   0  -1  15   60.78   17.44
   0   1 -14   14.98    9.40
   0  -1  14   14.97    8.11
   0   1 -14   21.94   11.29
   0   1 -13   -4.92    9.91
   0   1 -13   -8.15    4.15
   0  -1  13   -0.56    3.14
   0  -1  12   20.86    9.16
   0   1 -12    0.94    6.59
   0   1 -12   20.65    5.98
   0   1 -11    3.39    2.06
   0   1 -11    6.07    4.73
   0  -1  11    7.63    5.24
   0  -1  11    6.15    2.03
   0  -1  10   45.04   10.97
   0   1 -10   41.62    9.91
   0  -1  10   40.25   10.13
   0   1 -10   32.66    9.99
   0  -1  10   24.11    6.50
   0   1  -9   24.54    7.77
   0  -1   9   25.45    7.70
   0   1  -9   22.55    6.69
   0  -1   9    8.84    3.51
   0  -1   9   22.54    7.08
   0  -1   8  521.77   28.12
   0  -1   8  549.92   33.35
   0   1  -8  501.58   31.16
   0   1  -8  516.56   33.68
   0  -1   8  522.19   31.85
   0  -1   7 1873.25   56.78
   0   1  -7 1852.19   54.78
   0  -1   7 1887.25   56.28
   0  -1   7 2045.29   52.04
   0   1  -7 1857.40   58.19
   0   1  -6   14.73    4.50
   0   1  -6   16.44    5.05
   0  -1   6   14.87    4.34
   0  -1   6   15.00    4.47
   0  -1   6   16.37    4.27
   0  -1   5  809.45   28.08
   0   1  -5  768.02   30.80
   0  -1   5  819.92   32.29
   0   1  -5  773.10   30.17
   0  -1   5  753.66   29.18
   0   1  -4  220.04   14.69
   0  -1   4  201.31   14.33
   0  -1   4  218.87   13.56
   0   1  -4  203.32   13.77
   0  -1   4  219.46   14.16
   0   1  -3 1557.96   35.26
   0   1  -3 1321.43   30.25
   0  -1   3 1317.69   29.79
   0  -1   3 1462.00   31.87
   0   1  -3 1474.49   33.49
   0   1  -2  768.88   20.52
   0   1  -2  791.01   18.17
   0  -1   2  775.75   20.07
   0  -1  -2  802.51   21.75
   0  -1  -2  866.17   20.36
   0   1   2  777.64   20.49
   0   1   2  802.08   19.36
   0  -1  -3 1535.94   35.18
   0   1   3 1118.04   31.60
   0  -1  -3 1212.41   35.91
   0  -1  -3 1393.71   31.07
   0   1   3 1439.68   31.19
   0  -1  -4  210.89   13.95
   0   1   4  204.34   12.91
   0  -1  -5  822.43   30.54
   0   1   5  791.21   28.75
   0   1   6   15.12    4.32
   0  -1  -6   15.53    4.22
   0  -1  -7 1857.27   54.82
   0   1   7 1800.31   52.26
   0   1   8  533.62   31.78
   0  -1  -8  523.26   31.94
   0   1   9   26.31    8.07
   0  -1  -9   26.10    8.08
   0   1  10   42.96   10.17
   0  -1 -10   52.39   12.39
   0   1  11    3.70    4.92
   0  -1 -11    1.19    2.22
   0  -1 -12   27.98   10.72
   0   1  12   26.07    9.60
   0  -1 -12   25.28    8.82
   0  -1 -13    1.69    4.70
   0   1  13    2.03    2.69
   0  -1 -13   -3.14    3.18
   0  -1 -14   26.49   13.95
   0  -1 -14   14.52    9.49
   0   1  14   11.84    8.11
   0   1  15   52.56   19.98
   0  -1 -15   44.59   17.42
   0  -1 -16   -1.00    4.01
   0   2 -15   -4.75    5.24
   0   2 -14  -11.34   10.42
   0   2 -14    1.33    2.47
   0   2 -13   39.60   13.23
   0  -2  13   32.13   11.48
   0   2 -13   32.17   13.37
   0   2 -12    1.24    2.94
   0   2 -12    4.08    4.49
   0  -2  12    5.15    3.50
   0   2 -11    9.31    5.39
   0   2 -11   32.69    9.99
   0  -2  11   27.72    8.28
   0  -2  11   26.57    9.34
   0  -2  10    4.41    3.40
   0   2 -10    6.30    1.31
   0   2 -10    4.85    2.25
   0  -2  10    5.84    2.94
   0  -2  10    4.04    2.63
   0  -2   9   35.23    9.16
   0   2  -9   33.20    8.94
   0   2  -9   33.96    8.88
   0  -2   9   34.51    9.78
   0  -2   9   31.02    8.91
   0   2  -8  292.88   24.49
   0  -2   8  285.60   25.43
   0  -2   8  230.64   20.83
   0   2  -8  282.94   24.03
   0  -2   8  260.54   22.88
   0  -2   7  266.23   21.29
   0   2  -7  281.23   22.83
   0  -2   7  298.52   22.04
   0  -2   7  291.25   23.41
   0   2  -7  305.59   22.74
   0   2  -6  490.97   27.31
   0  -2   6  429.71   24.27
   0  -2   6  424.67   25.65
   0  -2   6  449.51   24.95
   0   2  -6  455.12   25.25
   0  -2   5 1867.71   49.34
   0   2  -5 1852.15   45.95
   0  -2   4  400.25   21.58
   0   2  -4  426.51   19.19
   0   2  -4  419.80   20.92
   0  -2   3  394.62   19.15
   0   2  -3  463.42   19.77
   0   2  -3  419.99   19.93
   0  -2   3  432.38   18.68
   0   2  -3  452.74   16.83
   0  -2   2   33.96    5.31
   0   2  -2   41.12    3.88
   0   2  -2   37.57    3.40
   0  -2   2   33.35    4.23
   0   2  -1 2906.60   29.21
   0  -2   1 2597.96   41.26
   0   2   0 1012.78   21.21
   0  -2   0  917.98   22.61
   0  -2  -1 2487.23   43.59
   0  -2  -1 2648.75   34.63
   0  -2  -2   35.52    3.55
   0   2   2   34.09    4.59
   0  -2  -2   37.53    6.21
   0   2   2   29.28    4.23
   0   2   3  301.47   16.55
   0   2   3  401.19   17.88
   0  -2  -3  400.37   10.78
   0  -2  -3  452.59   18.74
   0  -2  -3  345.62   19.06
   0  -2  -4  444.74   10.78
   0  -2  -4  434.87   20.86
   0   2   4  387.86   19.18
   0   2   5 1799.39   45.66
   0  -2  -5 1649.03   45.15
   0   2   6  460.29   24.61
   0  -2  -6  463.91   25.91
   0  -2  -7  274.24   22.06
   0   2   7  258.62   20.42
   0   2   8  273.60   22.75
   0  -2  -8  289.08   24.32
   0  -2  -9   35.38    9.32
   0   2   9   31.29    7.98
   0   2  10    4.49    3.74
   0  -2 -10    2.23    1.94
   0  -2 -11   35.95   11.00
   0   2  11   33.67   10.64
   0   2  12   10.02    5.19
   0  -2 -12   13.16    5.75
   0   2  13   27.48   11.01
   0  -2 -13   32.05   13.44
   0   2  14   10.51    7.89
   0  -2 -14    6.35    6.65
   0  -2 -15   -1.11    7.24
   0   2  15  -13.00   11.05
   0  -2 -16    1.78    3.70
   0   3 -15   -7.27    6.94
   0   3 -14   37.82   14.12
   0  -3  14   28.91   10.40
   0   3 -13    6.70    4.47
   0   3 -13   -2.36    7.08
   0  -3  13   14.74    6.50
   0   3 -12   68.38   16.57
   0  -3  12   61.96   15.67
   0   3 -12   55.84   13.77
   0   3 -11   24.59   10.08
   0  -3  11    9.17    5.27
   0   3 -11   18.61    6.88
   0  -3  11    5.90    4.14
   0  -3  10  562.46   42.12
   0   3 -10  592.93   40.26
   0   3 -10  581.12   41.64
   0  -3   9  308.48   29.06
   0   3  -9  320.76   28.72
   0  -3   9  289.33   26.36
   0   3  -9  326.84   27.44
   0  -3   8  189.90   21.29
   0   3  -8  217.90   21.75
   0  -3   8  167.96   18.91
   0   3  -8  208.35   20.15
   0   3  -7   84.23   11.57
   0   3  -7   77.81   12.15
   0  -3   7   68.42   10.65
   0  -3   7   67.49   11.06
   0   3  -6    3.79    2.08
   0   3  -6    5.14    3.14
   0  -3   6    1.44    1.20
   0   3  -5    3.54    1.64
   0  -3   5   -0.02    1.97
   0   3  -5    6.32    3.46
   0  -3   4   13.71    4.22
   0  -3   4   15.45    4.85
   0   3  -4   16.05    4.63
   0   3  -4    7.33    2.48
   0   3  -4   15.77    3.54
   0  -3   3   15.09    3.93
   0  -3   3   14.46    3.90
   0   3  -3   11.55    2.61
   0   3  -3   17.45    2.69
   0  -3   2 4855.51   51.34
   0  -3   2 4660.42   45.37
   0  -3   1 2329.71   37.49
   0   3  -1 2253.90   33.27
   0  -3   0    5.18    2.22
   0   3   0    2.34    1.59
   0  -3  -1 2082.94   39.76
   0   3   1 2128.29   41.98
   0  -3  -2 4260.72   78.41
   0  -3  -2 4148.87   52.79
   0   3   3   16.46    3.39
   0  -3  -3   17.03    3.19
   0   3   3   27.35    3.01
   0  -3  -4   13.93    2.41
   0   3   4   15.45    4.09
   0  -3  -5    4.94    1.28
   0   3   5    1.52    1.63
   0   3   6    3.45    1.26
   0  -3  -6    2.84    2.12
   0  -3  -7   79.73   12.01
   0  -3  -7   83.45    5.80
   0   3   7   68.92   10.49
   0  -3  -8  173.70    9.36
   0  -3  -8  228.98   22.14
   0   3   8  204.94   20.05
   0  -3  -9  341.78   29.81
   0   3   9  322.56   27.31
   0  -3 -10  619.75   43.94
   0   3  10  579.27   40.00
   0   3  11   18.80    7.99
   0   3  12   68.17   16.36
   0   3  13    9.40    4.58
   0   3  14   31.63   13.27
   0  -3 -14   22.10   11.31
   0   3  15   -7.96    8.31
   0  -3 -15    5.47    6.98
   0  -3 -16    1.70    2.36
   0  -4  14  -16.41   10.03
   0   4 -14   -9.07    9.84
   0   4 -13   64.27   18.92
   0  -4  13   26.17    8.30
   0   4 -12    4.90    3.86
   0  -4  12   17.44    8.90
   0   4 -12   -1.33    7.42
   0  -4  11   22.57    8.89
   0   4 -11   40.66   10.05
   0   4 -11   27.33    8.32
   0  -4  11   29.66    9.41
   0   4 -10  108.08   18.50
   0   4 -10  102.81   16.25
   0  -4  10  100.48   17.49
   0  -4  10   99.06   18.09
   0  -4   9   15.53    6.66
   0  -4   9   30.10    9.41
   0   4  -9   30.17    7.89
   0   4  -9   39.48   10.13
   0   4  -8   22.22    7.56
   0  -4   8    8.89    5.08
   0   4  -8   19.27    5.46
   0   4  -7   11.28    4.71
   0   4  -7    6.53    4.40
   0  -4   7    1.10    2.90
   0   4  -6 1271.94   48.16
   0   4  -6 1286.52   39.89
   0   4  -5 1489.31   41.25
   0  -4   5 2224.20   64.93
   0   4  -5 2318.45   59.19
   0  -4   5 1327.84   46.60
   0   4  -5 2436.54   43.21
   0   4  -4   94.10    7.60
   0   4  -4   48.68    6.70
   0  -4   4   52.88    8.24
   0   4  -4   91.21   10.84
   0  -4   4   79.67   11.40
   0   4  -3  736.97   20.00
   0  -4   3  641.52   30.34
   0  -4   2 1268.92   27.87
   0  -4   2 1104.63   37.59
   0   4  -2 1282.25   27.36
   0  -4   2 1133.84   30.70
   0  -4   1  305.55   19.23
   0   4  -1  340.76   15.91
   0  -4   1  341.91   18.18
   0   4   0   74.69    8.03
   0  -4   0   76.59    9.65
   0  -4   0   71.71    8.98
   0  -4  -1  331.43   18.57
   0   4   1  330.06   18.55
   0  -4  -2 1221.71   34.66
   0   4   3  629.66   26.90
   0  -4  -3  661.06   24.47
   0   4   4   91.94    6.31
   0   4   4   85.51   10.63
   0  -4  -4   80.13    8.12
   0  -4  -5 2132.19   39.31
   0   4   5 2052.78   55.08
   0  -4  -6 1158.94   24.05
   0   4   6 1145.85   43.30
   0   4   7    6.19    3.26
   0   4   8   24.13    7.38
   0   4   9   32.22    8.54
   0   4  10  118.51   18.40
   0   4  11   35.50   10.19
   0   4  12    7.50    5.42
   0   4  13   55.30   15.55
   0   4  14   -3.00    6.95
   0   4  15   -1.21    3.00
   0  -4 -15    2.44    3.76
   0   5 -14   10.62   12.52
   0  -5  14   -3.30    8.56
   0  -5  13   38.94   15.90
   0   5 -13   54.29   17.00
   0   5 -12   33.93   12.16
   0  -5  12   26.54   10.45
   0  -5  11   -0.64    2.58
   0  -5  11   -3.23    4.84
   0   5 -11   -3.16    6.14
   0   5 -10   -2.87    7.25
   0  -5  10    1.74    2.97
   0  -5  10    0.16    5.58
   0   5 -10    2.74    1.72
   0  -5   9  520.12   41.45
   0   5  -9  498.62   31.22
   0   5  -8   80.79   13.97
   0  -5   8   76.45   15.05
   0   5  -8   85.51   10.70
   0   5  -8   80.50   11.41
   0   5  -7   76.98   13.43
   0  -5   7   74.58   13.65
   0   5  -7   74.28    8.87
   0  -5   6  349.38   29.11
   0   5  -6  386.10   18.70
   0   5  -6  368.97   26.88
   0   5  -5  175.48   14.31
   0   5  -5  223.82   13.23
   0  -5   5  196.71   20.91
   0   5  -5  200.61   17.88
   0   5  -4 1808.04   49.96
   0   5  -4 1715.74   34.43
   0  -5   3  445.13   27.12
   0  -5   3  542.19   19.52
   0  -5   3  313.12   18.36
   0  -5   3  305.54   20.02
   0   5  -3  520.63   19.16
   0  -5   2   70.06    9.40
   0  -5   2   88.22   11.66
   0  -5   2   93.19    8.45
   0   5  -2  106.05    9.35
   0  -5   1 1141.48   40.60
   0  -5   1  942.02   36.55
   0   5   0    1.15    1.44
   0  -5   0    1.64    2.00
   0  -5  -1 1222.04   40.16
   0  -5  -2   85.92   10.47
   0   5   3  151.67   13.55
   0  -5  -3  487.94   23.99
   0   5   4 1467.99   47.38
   0  -5  -4 1565.98   42.05
   0   5   5  204.10   18.63
   0  -5  -5  180.61   14.02
   0   5   6  320.25   24.14
   0  -5  -6  332.32   17.44
   0  -5  -7   60.92    6.03
   0   5   7   61.83   11.57
   0   5   8   84.50   14.34
   0   5   9  626.66   41.35
   0   5  10    8.26    4.20
   0   5  11   -2.21    1.65
   0   5  12   22.89    7.49
   0   5  13   37.15   13.08
   0   5  14   -1.72    6.60
   0   6 -14    9.03    7.03
   0  -6  14   17.54   10.53
   0   6 -13   -6.20   10.96
   0  -6  13    2.53    4.93
   0   6 -12   27.12   11.98
   0  -6  12   20.35   11.07
   0  -6  12   26.70   10.50
   0   6 -11  271.10   35.27
   0  -6  11  233.31   32.06
   0  -6  10    3.69    4.34
   0   6 -10   -6.68    8.50
   0  -6  10   -1.98    5.38
   0  -6   9   17.23    9.71
   0   6  -9   13.10    4.36
   0   6  -8   15.28    4.11
   0   6  -8    7.11    3.15
   0  -6   8   15.40    6.26
   0   6  -7  136.18   19.02
   0   6  -7  137.79   11.99
   0  -6   7  130.01   19.49
   0   6  -6  318.39   16.87
   0   6  -6  351.19   27.15
   0  -6   6  319.68   30.47
   0  -6   5    1.89    1.31
   0   6  -5    3.09    1.83
   0  -6   5    1.53    1.32
   0   6  -5    2.90    1.54
   0  -6   4   78.74   13.47
   0  -6   4   45.02    8.67
   0   6  -4   78.43    8.19
   0  -6   3  590.46   34.37
   0  -6   3  614.69   23.12
   0   6  -3  669.05   24.91
   0  -6   2   43.91    9.32
   0  -6   2   34.91    7.57
   0   6  -2   52.20    7.66
   0   6  -1 1260.08   37.95
   0  -6   1 1176.72   45.35
   0   6   0  762.20   32.41
   0  -6   0  727.01   34.54
   0  -6  -1 1199.18   43.73
   0  -6  -2   45.56    8.38
   0   6   3  472.70   25.43
   0  -6  -3  599.82   29.83
   0   6   4   63.60   10.01
   0  -6  -4   77.51   10.62
   0   6   5    1.38    1.09
   0  -6  -5    1.08    1.70
   0   6   5    3.07    2.82
   0   6   6  325.69   26.76
   0  -6  -6  311.98   19.67
   0  -6  -7  113.86   11.04
   0   6   7  129.04   16.76
   0   6   8   13.70    4.86
   0   6   9   10.67    5.15
   0   6  10   -0.20    3.69
   0   6  11  238.03   30.41
   0   6  12    1.68    2.89
   0   6  13    2.86    4.25
   0   6  14    2.68    2.62
   0   7 -14    6.41    7.31
   0   7 -13    3.44    4.66
   0  -7  13   -1.34    9.04
   0  -7  12   -2.69    6.39
   0  -7  12    5.45    6.48
   0  -7  11    0.45    1.59
   0   7 -11   -4.15    8.69
   0  -7  11   11.05    5.61
   0  -7  10   -0.86    2.90
   0   7 -10   -6.55    7.54
   0   7  -9   21.42    6.94
   0  -7   9    9.94    3.44
   0  -7   8  259.91   31.00
   0   7  -8  330.73   32.62
   0   7  -7    3.58    2.72
   0   7  -7    1.91    1.95
   0  -7   7    2.99    2.01
   0   7  -6   32.37    9.50
   0   7  -6   26.16    5.12
   0  -7   6   30.16   10.07
   0   7  -5    1.14    1.49
   0   7  -5   -4.96    4.84
   0  -7   4 1366.37   61.00
   0   7  -4 1416.79   38.97
   0  -7   3   10.86    3.26
   0   7  -3    7.97    2.87
   0  -7   3    9.71    5.26
   0  -7   2    5.55    2.93
   0   7  -2    6.68    3.44
   0   7  -1  125.81   13.44
   0  -7   1  115.04   15.86
   0  -7   0    0.65    1.96
   0  -7  -1  125.53   15.74
   0  -7  -2   -0.06    1.27
   0  -7  -3    8.58    1.94
   0   7   3    4.83    2.83
   0   7   4 1166.12   49.16
   0  -7  -4 1299.97   49.39
   0  -7  -5    4.94    3.92
   0   7   5    1.42    2.01
   0  -7  -6   25.37    6.52
   0   7   6   29.09    7.78
   0  -7  -7   -2.08    3.14
   0   7   7    0.96    2.21
   0   7   8  281.50   27.71
   0   7   9   16.58    6.61
   0   7  10    0.95    2.39
   0   7  11    0.94    6.49
   0   7  12    0.55    3.68
   0   7  13    4.68    4.66
   0  -8  13    5.09   10.18
   0   8 -13  -14.76   11.38
   0  -8  12    7.44   10.13
   0   8 -12    7.80    6.09
   0  -8  12    0.05    5.92
   0  -8  11   34.90   14.81
   0   8 -11  109.60   27.00
   0   8 -10   17.56    9.68
   0  -8  10   -0.28    5.61
   0   8  -9   12.22    8.05
   0  -8   9   20.02   10.11
   0  -8   8    8.35    4.78
   0   8  -8   12.85    8.77
   0  -8   7   98.34   19.02
   0   8  -7   98.30   17.32
   0   8  -6  275.23   28.03
   0   8  -6  196.82   14.79
   0  -8   6  277.51   31.71
   0  -8   5    3.54    2.61
   0   8  -5    4.80    2.64
   0   8  -5    4.94    3.55
   0  -8   4   -0.58    3.14
   0  -8   4    0.34    1.10
   0   8  -4    6.39    3.52
   0   8  -4    4.64    2.46
   0  -8   3  212.41   24.74
   0   8  -3  183.18   15.87
   0  -8   3  211.22   16.25
   0   8  -2   35.40    7.44
   0  -8   2   39.05   10.60
   0   8  -1  309.93   23.09
   0  -8   1  313.87   28.56
   0  -8   0  109.18   16.13
   0  -8  -1  313.49   27.34
   0  -8  -2   37.85    9.56
   0  -8  -3  231.39   23.52
   0  -8  -4    0.59    2.33
   0   8   4    2.66    2.66
   0  -8  -5    2.50    1.05
   0   8   5    3.38    1.71
   0  -8  -6  200.71   19.76
   0   8   6  258.42   27.94
   0   8   7   97.35   16.89
   0  -8  -7   87.59   12.90
   0   8   8   11.83    6.40
   0   8   9   16.02    8.17
   0   8  10    7.60    1.84
   0   8  11   83.19   19.04
   0   8  12   10.87    6.96
   0   8  13    3.04    5.36
   0   9 -13    9.95    7.92
   0  -9  12   13.60   11.35
   0  -9  12   13.98    9.27
   0   9 -12    2.72    4.40
   0   9 -11   -1.03    3.87
   0  -9  11    0.57    2.29
   0  -9  10   -1.49    2.83
   0   9 -10   -3.61    5.42
   0   9  -9   85.84   19.77
   0  -9   9   84.86   20.99
   0  -9   8   -6.32    5.83
   0   9  -8    0.10    2.61
   0  -9   7   -0.21    1.54
   0   9  -7   -3.82    4.65
   0  -9   6   13.18    7.15
   0   9  -6    6.34    1.97
   0  -9   5    9.22    5.81
   0   9  -5    6.02    2.71
   0   9  -5    2.75    1.93
   0   9  -4  302.63   25.80
   0   9  -4  393.43   24.69
   0  -9   4  444.61   39.93
   0  -9   4  343.70   21.26
   0  -9   3  124.93   13.58
   0   9  -3   99.60   12.76
   0  -9   2   76.23   15.59
   0  -9   1  594.77   43.27
   0  -9   0   -0.78    1.52
   0  -9  -1  631.70   43.57
   0  -9  -2   72.65   14.31
   0  -9  -3  142.23   19.93
   0  -9  -4  408.04   32.98
   0   9   4  383.78   32.67
   0  -9  -5    7.98    4.53
   0   9   5    7.15    1.64
   0   9   6   16.23    6.76
   0  -9  -6    9.71    4.53
   0   9   7    1.32    1.04
   0   9   8    4.02    3.44
   0   9   9  120.61   20.42
   0   9  10    3.24    5.61
   0   9  11    3.26    4.79
   0   9  12    4.68    5.45
   0  10 -13   -9.44    9.94
   0  10 -12    5.87    7.52
   0 -10  12    1.52    5.20
   0 -10  11   -0.30    3.11
   0  10 -11   -1.16    2.13
   0  10 -10    5.99    6.08
   0 -10  10   10.40    8.87
   0 -10   9    8.37    7.56
   0  10  -9   11.41    7.40
   0 -10   8   -1.70    3.75
   0  10  -8    0.54    1.47
   0  10  -7    1.87    2.44
   0 -10   7    8.07    7.47
   0  10  -6  110.97   20.05
   0 -10   6  140.87   25.20
   0  10  -5   87.90   16.04
   0 -10   5  136.26   24.13
   0 -10   4   40.70   13.02
   0  10  -4   22.96    7.53
   0 -10   3   58.75    9.70
   0  10  -3   49.33   10.23
   0 -10   3   83.85   17.76
   0 -10   2  117.60   21.30
   0 -10   1    3.25    3.53
   0 -10   0    9.15    5.57
   0 -10  -1    3.79    3.89
   0 -10  -2  119.03   20.17
   0 -10  -3   93.62   18.13
   0 -10  -4   32.51    9.47
   0  10   4   30.89    9.09
   0 -10  -5  120.58   18.21
   0  10   5  134.60   20.48
   0 -10  -6  115.17   18.36
   0  10   6  156.52   24.38
   0  10   7   -0.02    4.25
   0  10   8   -4.58    8.00
   0  10   9   22.38   11.82
   0  10  10    5.12    4.03
   0  10  11    4.15    4.26
   0 -11  11    2.32    3.61
   0 -11  10   12.28    8.91
   0 -11   9   11.14    8.12
   0 -11   8    8.72    5.70
   0 -11   7   27.48   14.31
   0 -11   6    6.62    5.22
   0 -11   5    0.35    4.09
   0 -11   4   61.57   16.42
   0 -11   3    0.35    1.70
   0 -11   2  178.31   27.67
   0 -11   1   28.38   11.48
   0 -11   0   -1.80    4.04
   0 -11  -1   29.22   11.20
   0 -11  -2   98.92   17.94
   0 -11  -3   -8.05    8.67
   0  11   4   57.72   14.07
   0 -11  -4   37.92   11.19
   0 -11  -5    2.86    2.48
   0  11   5    6.29    4.94
   0 -11  -6   -1.41    2.68
   0  11   6    1.27    5.86
   0  11   7   23.89    8.63
   0  11   8    5.70    4.51
   0  11   9   13.24    5.07
   0  11  10   15.12    7.66
   0 -12   9    8.45   12.03
   0 -12   8    7.11    6.90
   0 -12   7    1.41    3.19
   0 -12   6   -6.84   11.08
   0 -12   5   24.81   11.75
   0 -12   4   -1.35    5.19
   0 -12   3    7.58    2.62
   0 -12   2   29.00   11.72
   0 -12   1   20.79   10.50
   0 -12   0  124.64   24.11
   0 -12  -1   29.52   12.06
   0 -12  -2   24.40   10.43
   0 -12  -3    8.29    6.55
   0  12   4   -3.56    6.97
   0 -12  -4   -9.48    6.56
   0  12   5   30.83   11.15
   0 -12  -5    4.15    1.70
   0  12   6    6.35    4.40
   0  12   7    7.80    7.81
   0  12   8   12.56   10.77
   0  12   9   -0.31    0.35
   0 -13   7   -3.65    9.79
   0 -13   6    7.47    6.15
   0 -13   5    3.59    4.17
   0 -13   4   16.88    9.68
   0 -13   3   30.41   13.51
   0 -13   2    7.34    4.78
   0 -13   1    1.81    0.40
   0 -13   0    0.04    3.17
   0 -13  -1    6.03    3.95
   0 -13  -2    2.87    4.14
   0 -13  -3   33.61   13.06
   0  13   4   10.32    6.35
   0 -13  -4   19.60    9.82
   0  13   5   10.08    8.91
   0  13   6   -6.51   11.92
   0  13   7   39.63   15.23
   0 -14   5   -6.49    6.98
   0 -14   4    3.56    5.91
   0 -14   3    5.81   10.10
   0 -14   2    6.03    6.46
   0 -14   1    7.85    9.44
   0 -14   0   72.22   20.49
   0 -14  -1    5.73    5.55
   0 -14  -2   -0.24    2.57
   0 -14  -3    1.59    3.48
   0  14   4    6.67    3.73
   0 -14  -4    3.48    5.07
   0  14   5   -3.11    5.42
   0 -15   1    4.87    7.63
   0 -15   0  -10.57   11.97
   0 -15  -1    1.71    6.46
   0 -15  -2   11.62   11.86
   0 -15  -3    2.67    5.20
   1 -15  -3    0.20    2.69
   1 -15  -2    2.05    2.32
   1 -15  -1    8.21    5.74
   1 -15   0  -14.39   12.41
   1 -15   1   17.40   12.68
  -1  14   4    1.22    2.22
   1 -14  -4   -3.83    5.61
   1 -14  -3    0.70    1.31
   1 -14  -2   34.61   14.83
   1 -14  -1    2.90    5.11
   1 -14   0    3.17    8.38
   1 -14   1   -5.02    5.93
   1 -14   2   37.15   14.78
   1 -14   3    0.74    6.35
   1 -14   4   -1.16    4.61
  -1  13   7    3.38    3.05
  -1  13   6    2.96    4.30
  -1  13   5   46.42   15.35
   1 -13  -4    5.16    3.68
  -1  13   4   -6.15    6.14
   1 -13  -3   19.91    9.85
   1 -13  -2    7.31    5.90
   1 -13  -1    2.73    4.21
   1 -13   0    5.37    6.17
   1 -13   1   -1.41    5.26
   1 -13   2    8.27    8.03
   1 -13   3   19.76   11.22
   1 -13   4   -3.38    0.45
   1 -13   5   66.75   22.29
   1 -13   6   20.28   14.75
   1 -13   7    2.84    6.65
  -1  12   9   15.25    9.55
  -1  12   8    4.91    2.67
  -1  12   7   14.31    9.42
  -1  12   6   20.97   11.78
  -1  12   5   16.15    8.14
   1 -12  -5   32.58   11.13
   1 -12  -4    9.81    3.72
   1 -12  -3   58.47   16.56
   1 -12  -2   58.56   16.68
   1 -12  -1   17.65    8.41
   1 -12   0   -3.57    7.50
   1 -12   1   20.85   11.08
   1 -12   2   48.64   16.13
   1 -12   3   52.40   16.06
   1 -12   4   20.39    8.27
   1 -12   5   20.59   10.36
   1 -12   6   -1.32    5.10
   1 -12   7   -1.96    2.72
   1 -12   8   -4.37    6.75
   1 -12   9   15.46   14.26
  -1  11  10    6.25    5.07
  -1  11   9    8.70    6.94
  -1  11   8   -5.46    1.67
  -1  11   7   18.33    6.35
  -1  11   6   24.33    8.47
  -1  11   5    6.69    3.69
   1 -11  -5   10.41    5.46
   1 -11  -4   15.05    8.12
   1 -11  -3   54.26   14.45
   1 -11  -2  -17.19   12.16
   1 -11  -1   50.20   14.44
   1 -11   0  178.50   27.21
   1 -11   1   50.51   15.02
   1 -11   2    1.64    1.70
   1 -11   2   -4.25    4.14
   1 -11   3   65.59   17.24
   1 -11   4   38.54   13.72
   1 -11   5    2.94    3.64
   1 -11   6   19.91    8.67
  -1  11  -6   17.75    9.31
  -1  11  -7   13.32    8.18
   1 -11   7    9.95    5.43
  -1  11  -8   -4.31    4.42
   1 -11   8   -0.73    0.77
   1 -11   9    4.80    8.79
  -1  11  -9   10.15    7.34
   1 -11  10   -5.31    8.03
   1 -11  11   10.12   10.77
  -1  10  11   -5.13    8.39
  -1  10  10    5.74    6.78
  -1  10   9    5.89    2.41
  -1  10   8   50.76   12.12
  -1  10   7   59.70   16.06
   1 -10  -6    9.88    5.09
  -1  10   6    7.21    5.33
  -1  10   5   26.78    9.64
   1 -10  -5    8.89    5.88
   1 -10  -4  198.00   26.33
   1 -10  -3   81.58   17.41
   1 -10  -2   42.71   12.08
   1 -10  -1   52.80   13.91
   1 -10   0   49.45   13.27
   1 -10   1   52.44   13.78
   1 -10   2   39.49   12.73
   1 -10   3   52.27   14.26
   1 -10   3   42.52    9.87
   1 -10   4  230.56   21.85
   1 -10   4  251.91   31.86
   1 -10   5   26.68   10.56
  -1  10  -6    3.04    5.06
   1 -10   6    2.58    3.20
  -1  10  -7   27.53   11.08
   1 -10   7   67.55   19.50
   1 -10   8   49.42   16.37
  -1  10  -8   22.56    9.99
  -1  10  -9    1.77    1.54
   1 -10   9   12.48    8.27
  -1  10 -10    1.40    4.17
   1 -10  10   13.77   10.85
  -1  10 -11    1.26    3.23
   1 -10  11   -0.55    3.00
   1 -10  12    1.17    2.26
  -1  10 -12    3.28    5.95
  -1   9  12   10.40    2.69
  -1   9  11   42.22   13.16
  -1   9  10   14.53    9.62
  -1   9   9    5.80    6.81
  -1   9   8   24.03    9.88
  -1   9   7   87.96   17.18
   1  -9  -6  101.61   16.55
  -1   9   6   96.33   17.75
   1  -9  -5   35.64   10.46
  -1   9   5   34.99    9.32
   1  -9  -4   24.09    7.84
   1  -9  -3   69.46   13.94
   1  -9  -2   47.95   12.01
   1  -9  -1  358.65   32.50
   1  -9   0  132.01   19.85
   1  -9   1  345.88   32.39
   1  -9   2   82.12   15.81
   1  -9   3  102.26   18.77
   1  -9   3  109.59   14.96
   1  -9   4   34.41   11.57
   1  -9   4   27.62    6.99
   1  -9   5   40.73   12.83
   1  -9   6  105.46   21.46
  -1   9  -6  126.82   19.84
  -1   9  -7   84.02   18.12
   1  -9   7   87.89   21.09
  -1   9  -8   16.25    9.77
   1  -9   8   25.88   11.91
   1  -9   9   -3.05    4.63
  -1   9  -9   -3.74    1.60
  -1   9 -10    2.49    2.60
   1  -9  10    0.78    1.97
  -1   9 -11   37.05   14.59
   1  -9  11   20.93   12.62
   1  -9  12    5.51    5.94
   1  -9  12   13.79   10.13
  -1   9 -12    5.31    6.61
  -1   9 -13    3.37    4.43
  -1   8  13    7.83    4.08
  -1   8  12   -3.87    7.16
  -1   8  11    6.02    5.40
  -1   8  10   -1.87    2.71
  -1   8   9  137.43   22.33
  -1   8   8   50.50   12.60
   1  -8  -7   33.84    8.41
  -1   8   7   40.98   10.73
   1  -8  -6   96.70   14.48
  -1   8   6  118.10   18.56
  -1   8   5   10.34    5.35
   1  -8  -5    9.04    4.67
   1  -8  -4  356.32   28.85
   1  -8  -3  123.03   16.88
   1  -8  -2   29.16    8.16
   1  -8  -1  746.07   42.54
   1  -8   0   -1.19    3.98
   1  -8   1  769.74   44.62
   1  -8   2   22.63    7.57
   1  -8   3   68.93   10.70
   1  -8   3  119.50   14.24
   1  -8   3  113.93   17.76
   1  -8   4  336.35   23.29
   1  -8   4  339.70   32.37
   1  -8   5    9.03    5.58
   1  -8   6  114.34   20.84
  -1   8  -7   40.45   10.86
   1  -8   7   34.71   12.26
  -1   8  -8   71.69   16.39
   1  -8   8   60.87   17.38
  -1   8  -9  158.24   26.59
   1  -8   9  127.15   26.03
  -1   8 -10   -4.43    6.58
   1  -8  10    2.61    3.98
   1  -8  11    5.07    6.05
  -1   8 -11   -1.05    5.15
   1  -8  11   -1.60    7.34
   1  -8  12    9.45   10.04
   1  -8  12    1.56    5.94
  -1   8 -12    5.50    6.61
  -1   8 -13    9.08    7.77
   1  -8  13    6.66    7.95
  -1   7  13   -0.05    8.71
  -1   7  12   25.95   11.03
  -1   7  11    4.91    5.71
  -1   7  10   22.63    9.31
  -1   7   9   -1.02    1.97
  -1   7   8   24.18    8.40
   1  -7  -7    7.58    3.48
  -1   7   7    3.00    1.64
  -1   7   6  996.12   51.85
   1  -7  -6  869.10   39.85
   1  -7  -5    7.50    4.91
  -1   7   5    3.58    3.50
  -1   7   4  236.59   22.09
   1  -7  -4  255.50   22.34
   1  -7  -3    9.62    4.27
   1  -7  -2  966.15   43.84
   1  -7  -1   53.08   10.55
   1  -7   0   10.72    4.12
   1  -7   1   55.34   11.51
   1  -7   2  645.50   32.14
   1  -7   2  944.93   46.79
   1  -7   3   20.19    7.35
   1  -7   3   16.56    4.51
   1  -7   3   23.22    6.33
   1  -7   4  233.26   25.60
   1  -7   4  240.93   18.18
   1  -7   5    4.06    3.34
   1  -7   5    1.13    1.36
   1  -7   6  942.01   56.43
   1  -7   7    6.12    3.40
  -1   7  -7   -0.17    5.48
  -1   7  -8   29.84   10.37
   1  -7   8   27.18   10.69
  -1   7  -9    6.87    4.24
   1  -7   9    5.14    2.85
   1  -7  10   11.92    7.78
  -1   7 -10   28.46    9.83
  -1   7 -11    3.32    5.49
   1  -7  11   -0.77    2.17
   1  -7  11    0.71    0.95
   1  -7  12   17.61   10.48
   1  -7  12    5.93    5.57
   1  -7  13   21.63   12.43
  -1   7 -13    7.60    9.54
  -1   6  14    2.01    1.14
  -1   6  13   46.52   14.10
  -1   6  12   -2.79    6.07
  -1   6  11   14.69    8.39
  -1   6  10   14.49    6.98
  -1   6   9  304.07   30.23
  -1   6   8   56.60   11.78
   1  -6  -7   12.14    3.85
  -1   6   7   16.81    5.84
   1  -6  -6   78.62   10.45
  -1   6   6   81.20   13.22
  -1   6   5   70.88   11.79
   1  -6  -5   65.12   10.22
   1  -6  -4  284.40   21.38
  -1   6   4  282.59   22.51
   1  -6  -3  318.29   22.87
   1  -6  -2  232.97   19.78
   1  -6  -1 1264.75   46.81
   1  -6   0   40.08    8.88
   1  -6   1 1057.10   41.79
   1  -6   1 1348.85   50.14
   1  -6   2  174.64   18.74
   1  -6   2  178.65   15.37
   1  -6   3  278.37   18.74
   1  -6   3  243.07   22.74
   1  -6   4  296.55   26.67
   1  -6   4  223.74   16.22
   1  -6   5   24.97    4.99
   1  -6   5   79.95   14.29
   1  -6   6   79.90   15.03
  -1   6  -7    7.95    0.28
   1  -6   7   14.42    6.12
   1  -6   8   53.13   13.13
  -1   6  -8   42.99   10.00
  -1   6  -9  337.01   34.63
   1  -6   9  281.52   33.44
  -1   6 -10   13.25    8.24
   1  -6  10    2.95    3.67
   1  -6  10   17.91   10.27
   1  -6  11    4.50    4.44
   1  -6  11   15.79    9.19
  -1   6 -11   10.91    3.91
  -1   6 -12   -4.52    6.99
   1  -6  12   -3.08    9.07
   1  -6  12    1.64    4.62
   1  -6  13   50.38   17.09
  -1   6 -13   36.58   14.20
   1  -6  14    3.48    4.09
  -1   6 -14   25.07   15.27
   1  -5 -14    8.64    6.01
  -1   5  14    1.91    1.92
  -1   5  13    9.28    5.01
  -1   5  12    8.19    3.91
  -1   5  11  170.85   25.09
  -1   5  10   12.94    5.17
  -1   5   9    8.77    3.66
  -1   5   8  356.49   30.20
   1  -5  -7  131.91    7.42
  -1   5   7  269.52   23.90
  -1   5   6  449.28   30.03
   1  -5  -6  412.14   19.51
   1  -5  -5  134.80   12.32
  -1   5   5  250.51   21.30
   1  -5  -4   36.51    6.85
  -1   5   4   27.70    6.48
   1  -5  -3  353.77   22.03
   1  -5  -2  521.76   26.88
   1  -5  -1 1143.33   40.40
   1  -5   0  262.74   20.85
   1  -5   0  331.57   21.96
   1  -5   1 1079.57   35.97
   1  -5   1 1116.81   41.66
   1  -5   2  555.57   24.85
   1  -5   2  523.63   28.95
   1  -5   3  189.59   11.70
   1  -5   3  193.98    9.85
   1  -5   3  264.10   21.63
   1  -5   3  299.05   18.26
   1  -5   4   25.22    5.44
   1  -5   4   26.50    7.47
   1  -5   4   18.18    3.63
   1  -5   5  228.72   22.49
  -1   5  -6  402.55   11.54
   1  -5   6  489.32   35.03
  -1   5  -7  315.91   27.20
   1  -5   7  267.44   27.95
  -1   5  -7  257.51   12.11
   1  -5   8  381.15   34.02
  -1   5  -8  317.96   19.99
  -1   5  -8  375.83   32.83
  -1   5  -9    9.40    7.37
   1  -5   9   -0.13    3.39
   1  -5   9   12.47    5.06
  -1   5  -9    7.66    3.77
   1  -5  10    9.92    5.67
   1  -5  10    4.55    3.35
  -1   5 -10   11.33    5.88
   1  -5  11  175.99   27.58
  -1   5 -11  233.28   30.79
  -1   5 -12   17.11    4.95
   1  -5  12    4.17    4.21
   1  -5  13   -2.38    8.55
  -1   5 -13   18.19    9.42
   1  -5  14   20.47   11.96
  -1   5 -14    7.93    7.48
   1  -4 -15   16.31   11.14
  -1   4  15    1.72    2.72
   1  -4 -14   30.49   14.06
  -1   4  14   31.16   13.02
  -1   4  13    4.89    5.54
   1  -4 -13    8.14    7.38
  -1   4  12    3.92    3.87
  -1   4  11   15.93    7.35
  -1   4  10   57.07   12.56
  -1   4   9   35.84    9.82
  -1   4   8  533.14   35.09
  -1   4   7  441.75   29.43
   1  -4  -6  140.45    7.49
  -1   4   6  154.30   15.68
  -1   4   5  393.19   24.78
   1  -4  -5  444.18   18.57
  -1   4   4 1811.14   50.09
   1  -4  -4 2075.27   45.30
  -1   4   3  263.28   19.43
   1  -4  -3  421.88   21.01
   1  -4  -2  640.69   27.12
  -1   4   2  399.07   25.78
   1  -4  -1  907.37   32.93
  -1   4   1  555.68   30.63
   1  -4   0   18.27    4.44
   1  -4   0   20.01    4.75
   1  -4   1  884.27   27.41
   1  -4   1  770.78   32.09
   1  -4   2  615.37   24.75
   1  -4   2  544.56   27.79
   1  -4   3  424.60   20.17
   1  -4   3  382.35   24.67
   1  -4   4 1773.98   55.74
  -1   4  -5  496.49   12.81
   1  -4   5  415.40   28.57
   1  -4   6  160.27   18.37
  -1   4  -6  173.26   12.48
  -1   4  -7  476.30   32.42
   1  -4   7  402.24   31.54
  -1   4  -7  457.93   23.17
  -1   4  -8  526.05   28.23
   1  -4   8  461.12   34.27
   1  -4   8  451.65   35.25
  -1   4  -8  537.27   37.00
   1  -4   9   45.97   12.21
  -1   4  -9   38.31    9.95
  -1   4  -9   36.87    7.86
   1  -4   9   34.68    9.63
   1  -4  10   23.15    6.99
   1  -4  10   68.16   14.80
  -1   4 -10   41.72    9.43
  -1   4 -10   57.20   13.92
   1  -4  11   21.87   11.16
  -1   4 -11   24.55    9.78
   1  -4  11    8.16    5.53
  -1   4 -12    0.78    7.92
   1  -4  12   11.92    8.43
  -1   4 -13    6.43    3.07
   1  -4  13    5.61    3.42
   1  -4  14   25.03   12.24
  -1   4 -14   26.82   14.49
   1  -3 -15    3.42   11.48
  -1   3  15   22.83   11.90
  -1   3  14    0.98    6.23
   1  -3 -14    4.19    6.12
   1  -3 -13    4.85    3.58
  -1   3  13    5.97    2.06
  -1   3  12  104.66   19.37
   1  -3 -12  120.52   24.45
  -1   3  11  151.47   22.23
  -1   3  10  200.96   23.57
  -1   3   9   33.22    8.92
  -1   3   8  399.33   28.42
  -1   3   7   41.84    8.00
  -1   3   6  200.23   17.43
  -1   3   5  106.83   11.49
   1  -3  -5   96.78    5.63
   1  -3  -4   91.95    7.23
  -1   3   4   71.91    9.22
   1  -3  -3 1039.22   28.36
  -1   3   3  962.61   30.88
  -1   3   3 1016.28   30.61
  -1   3   2  158.56   13.62
   1  -3  -2  164.19   11.73
  -1   3   1 2459.18   55.73
   1  -3  -1 2221.17   45.85
  -1   3   0 7000.31   99.17
   1  -3   0 6466.75   80.83
   1  -3   1 2132.53   48.00
  -1   3  -1 1887.04   54.07
   1  -3   2  149.53   13.41
   1  -3   2  146.25   10.46
   1  -3   3  937.87   36.07
   1  -3   3 1071.91   29.76
  -1   3  -4   53.25    8.27
   1  -3   4   72.46   11.13
  -1   3  -5  102.23    8.85
   1  -3   5  109.71   13.82
  -1   3  -6  205.94   18.61
   1  -3   6  216.05   20.21
  -1   3  -6  206.51   14.81
   1  -3   7   51.12    9.98
   1  -3   7   52.89   10.70
  -1   3  -7   52.76   10.11
  -1   3  -7   38.71    7.26
   1  -3   8  384.76   30.60
   1  -3   8  384.31   30.75
  -1   3  -8  385.86   25.49
  -1   3  -8  433.35   31.67
  -1   3  -9   47.80   11.09
   1  -3   9   30.57    8.37
   1  -3   9   43.51   11.05
  -1   3  -9   47.60   10.37
  -1   3 -10  210.10   24.63
   1  -3  10  192.41   25.32
  -1   3 -10  205.41   22.38
   1  -3  11  143.34   22.48
   1  -3  11   85.32   15.66
  -1   3 -11  118.36   18.29
  -1   3 -11  139.54   21.43
  -1   3 -12   98.16   18.05
  -1   3 -12  110.30   19.59
   1  -3  12  105.20   20.89
  -1   3 -13    5.38    8.02
   1  -3  13    9.33    6.85
  -1   3 -14    3.92    5.38
   1  -3  14   18.98    8.76
  -1   3 -15   11.26   11.29
   1  -2 -16   -0.40    6.95
   1  -2 -15   19.01   10.95
  -1   2  15   20.86   11.95
  -1   2  14   20.75   12.25
   1  -2 -14   11.85    8.72
  -1   2  13   28.99   10.56
   1  -2 -13   27.04   13.03
   1  -2 -12   12.89    8.01
  -1   2  12   24.11    9.32
  -1   2  11   22.90    7.92
   1  -2 -11   19.02    8.51
  -1   2  10  154.28   20.59
  -1   2   9  227.30   22.54
  -1   2   8   17.15    5.30
  -1   2   7 1014.19   40.42
  -1   2   6  356.28   21.73
  -1   2   5  313.66   19.16
  -1   2   4  474.67   21.20
  -1   2   4  576.07   15.10
  -1   2   3 4052.91   59.52
  -1   2   3 4291.02   50.07
  -1   2   2 3172.83   47.81
  -1   2   2 3094.28   29.11
  -1   2   1   39.32    5.65
   1  -2  -1   46.99    5.68
   1  -2   0    1.53    1.03
  -1   2   0    3.04    1.65
   1  -2   1   38.07    4.90
   1  -2   1   37.46    5.61
  -1   2  -1   50.45    7.27
   1  -2   2 2703.74   51.31
   1  -2   2 2894.80   43.35
   1  -2   3 3684.90   64.48
  -1   2  -3 3305.86   56.04
  -1   2  -3 3932.09   76.97
  -1   2  -3 3557.14   34.96
  -1   2  -4  562.82   18.32
  -1   2  -4  389.02   21.44
   1  -2   4  525.58   26.25
  -1   2  -4  376.99   26.05
  -1   2  -4  585.29   19.35
   1  -2   5  332.14   20.69
  -1   2  -5  331.45   17.54
   1  -2   5  346.73   22.79
  -1   2  -6  397.05   22.13
   1  -2   6  393.39   26.09
   1  -2   6  361.72   24.44
  -1   2  -6  413.27   25.21
  -1   2  -7 1042.96   43.49
  -1   2  -7 1027.29   39.95
   1  -2   7  964.60   41.01
   1  -2   7 1066.75   46.82
   1  -2   7 1123.44   45.66
  -1   2  -8   33.49    9.08
   1  -2   8   21.04    7.90
   1  -2   8   32.73    8.97
   1  -2   8   15.36    5.88
  -1   2  -8   13.81    3.02
  -1   2  -9  258.56   25.19
   1  -2   9  184.79   19.61
  -1   2  -9  238.45   22.82
   1  -2   9  231.54   24.18
   1  -2   9  208.97   22.63
  -1   2 -10  176.99   21.78
   1  -2  10  149.34   20.61
   1  -2  10  154.83   20.86
   1  -2  10   90.60   14.30
  -1   2 -10  176.42   21.50
   1  -2  11   20.81    8.43
  -1   2 -11   17.58    7.67
  -1   2 -11   18.13    6.94
   1  -2  11   22.37    7.88
  -1   2 -12   17.69    6.44
   1  -2  12   26.47    9.48
  -1   2 -12   25.91    8.89
  -1   2 -13   14.54    7.18
  -1   2 -13    9.77    5.83
  -1   2 -14    7.07    0.88
  -1   2 -15   28.65   14.86
   1  -1 -16    4.31    7.56
  -1   1  15    5.75    4.58
   1  -1 -15    8.01    6.96
   1  -1 -14    7.70    9.00
  -1   1  14   -3.92    9.78
   1  -1 -13   52.34   17.98
  -1   1  13   56.49   15.57
   1  -1 -12   94.86   21.60
  -1   1  12   98.89   19.64
   1  -1 -11    5.20    5.15
  -1   1  11    6.46    4.75
  -1   1  10   41.40   10.37
   1  -1 -10   39.08   11.58
   1  -1 -10   45.44   12.18
  -1   1   9  217.70   22.33
   1  -1  -9  204.48   23.17
   1  -1  -9  184.98   23.81
   1  -1  -8  192.24   20.38
  -1   1   8  149.69   16.44
  -1   1   7  314.81   21.93
   1  -1  -7  309.63   23.93
   1  -1  -6  181.18   16.90
  -1   1   6  143.70   13.32
  -1   1   5 3402.98   59.37
  -1   1   4  445.20   19.39
  -1   1   4  556.11   12.73
   1  -1  -3 3700.62   61.45
  -1   1   3 3693.61   49.62
  -1   1   3 4241.40   37.23
   1  -1  -3 4189.94   60.96
  -1   1   3 3657.47   65.08
   1  -1  -2 1880.38   35.90
  -1   1   2 2104.91   28.94
   1  -1  -2 1866.99   24.30
   1  -1  -2 2109.99   35.19
   1  -1  -2 2200.38   24.14
  -1   1   2 1944.57   31.60
   1  -1  -1 1333.29   22.92
  -1   1   0  410.09   12.04
   1  -1   1 1241.48   24.60
  -1   1  -1 1607.51   34.99
   1  -1   2 2006.12   39.22
  -1   1  -2 2126.10   44.14
   1  -1   2 1989.14   23.90
  -1   1  -2 2057.48   23.16
  -1   1  -2 2106.94   38.00
  -1   1  -3 4238.11   62.69
   1  -1   3 3975.23   60.38
   1  -1   3 3506.69   49.77
  -1   1  -3 4169.56   47.29
  -1   1  -3 3408.41   61.50
   1  -1   3 3731.81   54.39
   1  -1   4  429.18   20.03
   1  -1   4  484.47   22.57
  -1   1  -4  471.60   24.22
   1  -1   4  481.76   22.52
   1  -1   5 3998.17   69.14
   1  -1   5 3656.60   65.57
  -1   1  -5 3634.93   67.36
  -1   1  -5 2333.15   60.31
  -1   1  -5 2414.20   56.99
   1  -1   5 3809.08   71.34
   1  -1   6  173.19   14.99
  -1   1  -6  174.37   15.86
   1  -1   6  158.89   15.02
   1  -1   6  167.83   15.80
  -1   1  -6  113.80   14.33
   1  -1   7  333.72   24.16
   1  -1   7  309.94   21.16
   1  -1   7  331.55   23.74
  -1   1  -7  299.62   22.73
  -1   1  -8  189.62   19.19
   1  -1   8  157.90   18.23
   1  -1   8  160.73   15.56
   1  -1   8  151.25   17.51
   1  -1   9  223.81   23.75
   1  -1   9  196.91   21.74
  -1   1  -9  201.80   21.44
   1  -1  10   40.32   10.08
  -1   1 -10   39.25    9.92
   1  -1  10   21.71    6.08
  -1   1 -10   30.23    8.10
   1  -1  10   37.05   10.26
  -1   1 -11    6.49    3.37
  -1   1 -11    4.64    2.77
   1  -1  11    1.15    0.58
  -1   1 -12   89.07   18.35
  -1   1 -12   70.92   15.90
   1  -1  12   90.09   18.64
   1  -1  13   45.49   14.26
  -1   1 -13   41.88   12.40
  -1   1 -13   51.29   16.15
  -1   1 -14    8.01    4.43
  -1   1 -14    0.72    2.06
  -1   1 -15    9.21    7.10
   1   0 -16   -1.56    5.23
  -1   0  16    6.12    9.74
   1   0 -15   -1.12    5.29
  -1   0  15    6.25    6.19
   1   0 -14   19.40   10.60
  -1   0  14   23.68   11.55
   1   0 -13   -1.35    1.57
  -1   0  13   -2.16    4.84
  -1   0  12  128.45   23.34
   1   0 -12  118.17   22.48
   1   0 -12  117.53   23.51
  -1   0  11    0.58    3.88
   1   0 -11   -2.12    4.08
   1   0 -11    1.10    2.56
  -1   0  10  838.89   48.24
   1   0 -10  824.38   54.17
   1   0 -10  854.65   49.79
   1   0  -9   26.74    8.23
   1   0  -9   24.22    8.43
  -1   0   9   10.86    3.29
  -1   0   9   26.47    7.72
  -1   0   9   25.02    8.28
  -1   0   8   97.98    9.59
   1   0  -8  146.99   19.59
  -1   0   8  143.10   17.26
  -1   0   8  153.27   16.98
   1   0  -8  150.40   18.08
   1   0  -7    1.14    0.50
  -1   0   7    1.62    0.76
   1   0  -7   -0.45    1.12
  -1   0   7    1.77    0.60
  -1   0   7    1.58    2.23
   1   0  -6   72.53   11.51
  -1   0   6   72.63   10.16
  -1   0   6   75.07    9.72
  -1   0   6   86.02    8.03
   1   0  -6   76.40   10.70
  -1   0   5  194.95   13.86
   1   0  -5  186.26   15.37
   1   0  -5  178.32   16.32
  -1   0   5  182.42   14.53
   1   0  -4  202.72   15.79
  -1   0   4  231.80   13.34
   1   0  -4  247.36   16.33
  -1   0   4  248.03   15.62
  -1   0   3  103.03    7.49
  -1   0   3   79.78    8.83
   1   0  -3  126.54   10.23
   1   0  -3   75.19    8.61
   1   0  -3   95.62    9.05
  -1   0   3  102.56    9.07
   1   0  -2 4048.26   54.00
  -1   0   2 4648.85   49.74
  -1   0   2 3907.30   55.64
  -1   0   2 4474.67   39.45
  -1   0   2 4372.10   61.45
  -1   0  -2 4838.80   55.00
   1   0   2 4769.15   50.31
   1   0   2 4593.31   48.44
  -1   0  -2 4722.39   50.84
   1   0   2 4511.20   46.46
  -1   0  -2 5004.49   51.56
   1   0   2 4499.37   45.25
  -1   0  -2 5200.31   55.08
  -1   0  -3  101.62    8.87
  -1   0  -3   72.51    7.91
  -1   0  -3   83.71    9.43
   1   0   3   97.22    7.31
   1   0   3   93.14    8.33
  -1   0  -3   98.20    8.97
   1   0   3   91.81    7.71
   1   0   4  228.84   13.97
   1   0   4  243.96   15.46
  -1   0  -4  274.39   15.92
   1   0   4  261.38   13.25
  -1   0  -4  237.03   15.22
  -1   0  -5  203.73   15.57
  -1   0  -5  229.57   15.66
   1   0   5  186.48   14.06
   1   0   5  231.63   13.49
   1   0   5  199.11   15.76
   1   0   6   75.74   10.46
   1   0   6   89.53    8.89
  -1   0  -6   75.83   10.41
  -1   0  -6   46.84    7.31
   1   0   6   67.38    9.40
  -1   0  -7    2.40    2.38
   1   0   7   -0.58    1.77
  -1   0  -7    0.33    1.67
   1   0   7   -0.87    1.22
   1   0   7    1.63    1.99
   1   0   8  142.63   16.32
  -1   0  -8  153.81   17.21
   1   0   8  123.36   11.28
   1   0   9    9.31    3.15
   1   0   9   22.19    6.79
  -1   0  -9   27.60    7.99
  -1   0 -10  801.23   46.16
   1   0  10  853.53   48.93
  -1   0 -11   -1.00    3.89
   1   0  11    6.02    5.55
   1   0  12  121.44   22.14
  -1   0 -12  115.97   19.86
  -1   0 -12   63.64   15.68
  -1   0 -13   -8.77    9.87
  -1   0 -13    2.74    1.81
   1   0  13  -15.10   10.68
  -1   0 -14    6.90    2.74
  -1   0 -14   15.76    9.24
   1   0  14   13.12    7.44
  -1   0 -15  -10.72    8.00
   1   0  15    2.27    4.86
  -1   0 -15    2.40    5.04
  -1  -1  15    7.56    8.36
   1   1 -15   18.60   12.88
  -1  -1  14   -2.42    6.12
   1   1 -14   -2.11    7.57
   1   1 -13   60.26   15.39
  -1  -1  13   53.42   15.43
   1   1 -13   47.41   15.64
   1   1 -12   93.60   18.83
  -1  -1  12   58.10   15.85
   1   1 -12   51.13   14.29
   1   1 -11   -1.15    6.58
  -1  -1  11    7.87    5.67
  -1  -1  11    0.94    4.04
   1   1 -11    5.71    4.14
  -1  -1  10   21.03    5.98
   1   1 -10   36.86    9.78
   1   1 -10   41.77   11.03
  -1  -1  10   33.01    9.15
  -1  -1  10   36.89   10.20
   1   1  -9  231.17   25.42
   1   1  -9  216.34   23.41
  -1  -1   9  185.23   20.16
  -1  -1   9  213.35   22.49
  -1  -1   8  185.05   19.27
  -1  -1   8  145.75   14.65
  -1  -1   8  172.35   18.58
   1   1  -8  155.41   18.13
   1   1  -8  140.92   18.33
   1   1  -7  311.27   25.26
  -1  -1   7  294.54   23.16
  -1  -1   7  304.09   19.60
   1   1  -7  309.88   23.56
  -1  -1   7  297.48   21.78
   1   1  -6  155.81   16.23
  -1  -1   6  198.70   14.82
  -1  -1   6  181.34   16.95
  -1  -1   6  170.53   14.89
   1   1  -6  160.10   15.26
  -1  -1   5 3522.12   61.30
  -1  -1   5 3700.49   68.95
   1   1  -5 3703.65   68.13
  -1  -1   4  446.68   21.09
  -1  -1   4  491.78   20.40
   1   1  -4  423.56   22.47
   1   1  -4  459.08   21.83
   1   1  -3 3827.14   56.56
   1   1  -3 3659.47   58.36
   1   1  -3 3951.94   53.03
  -1  -1   3 3586.39   59.34
  -1  -1   3 4125.75   69.99
  -1  -1   3 4014.61   49.98
  -1  -1   2 2070.20   42.81
   1   1  -2 2167.65   31.47
   1   1  -2 2064.47   36.02
   1   1  -1  753.06   18.83
  -1  -1   0  306.58    9.16
  -1  -1  -1 1216.05   22.29
  -1  -1  -1 1297.90   27.54
  -1  -1  -2 2081.05   35.80
   1   1   2 1851.83   36.18
  -1  -1  -2 2165.53   41.85
  -1  -1  -2 1921.22   29.79
   1   1   2 1912.51   31.67
  -1  -1  -3 3819.11   52.43
   1   1   3 3765.51   50.96
  -1  -1  -3 3804.56   47.31
   1   1   3 3794.20   59.49
  -1  -1  -4  464.53   20.67
   1   1   4  463.20   20.02
   1   1   5 3488.92   60.76
  -1  -1  -5 3697.04   66.53
  -1  -1  -6  131.17   10.35
  -1  -1  -6  166.02   14.86
   1   1   6  167.82   14.58
  -1  -1  -7  297.37   21.63
   1   1   7  276.77   20.85
  -1  -1  -7  325.02   17.02
  -1  -1  -8  157.23   17.47
   1   1   8  187.46   18.87
  -1  -1  -8  160.17   11.27
  -1  -1  -9  219.99   22.28
   1   1   9  201.93   21.55
  -1  -1 -10   42.63   10.47
   1   1  10   39.84   10.15
  -1  -1 -11    7.18    6.19
   1   1  11    4.73    1.76
   1   1  12   94.38   19.34
  -1  -1 -12   93.38   18.54
  -1  -1 -13   48.41   14.56
   1   1  13   61.95   17.36
   1   1  14    2.20    3.66
  -1  -1 -14    5.21    5.75
  -1  -1 -14    3.88    7.22
  -1  -1 -15   15.22   12.68
   1   1  15   11.33    5.24
  -1  -1 -15   16.44   12.21
   1   2 -14   16.10   11.25
   1   2 -14   20.18   12.45
   1   2 -13   28.28   10.55
   1   2 -13   23.24   11.02
  -1  -2  13   17.05    7.80
   1   2 -12   25.91   11.01
  -1  -2  12   18.98    7.43
   1   2 -12   30.70   12.13
  -1  -2  11   18.42    7.62
  -1  -2  11   13.68    5.29
   1   2 -11   16.28    3.41
   1   2 -11   23.48    9.65
  -1  -2  10  164.37   20.81
   1   2 -10  168.87   22.35
  -1  -2  10  168.87   21.60
  -1  -2  10  103.49   15.14
   1   2 -10  133.92   20.97
  -1  -2   9  225.20   22.89
   1   2  -9  247.47   25.62
   1   2  -9  230.48   24.13
  -1  -2   9  256.09   25.40
  -1  -2   8   26.03    6.36
  -1  -2   8   23.42    5.93
   1   2  -8   21.47    7.34
   1   2  -8   22.52    6.06
  -1  -2   8   26.22    7.04
  -1  -2   7  982.00   39.59
  -1  -2   7  946.76   41.79
   1   2  -7 1072.27   45.54
   1   2  -7 1002.70   42.55
   1   2  -6  386.29   25.17
  -1  -2   6  369.91   22.24
  -1  -2   6  369.30   22.96
   1   2  -6  362.61   23.35
  -1  -2   6  355.70   23.24
   1   2  -5  341.76   20.80
   1   2  -5  363.58   22.59
   1   2  -4  536.89   24.78
   1   2  -4  486.74   22.58
  -1  -2   3 3888.57   69.79
   1   2  -3 3567.59   53.99
   1   2  -3 3794.18   58.10
  -1  -2   3 3338.55   59.25
   1   2  -3 4183.38   60.41
  -1  -2   2 3032.12   45.94
   1   2  -2 2881.95   41.44
   1   2  -2 2929.61   43.71
  -1  -2   1   55.43    6.38
   1   2  -1   43.75    3.92
  -1  -2   1   46.64    4.08
   1   2  -1   39.20    4.86
   1   2   0    1.83    1.17
  -1  -2   0    3.43    1.68
   1   2   1   44.55    5.57
   1   2   1   44.93    4.64
  -1  -2  -1   42.48    6.14
  -1  -2  -2 3166.96   37.53
   1   2   2 3259.24   47.65
  -1  -2  -2 2880.93   56.69
   1   2   2 2983.87   51.42
  -1  -2  -2 3219.60   52.53
   1   2   3 4370.14   57.13
  -1  -2  -3 4153.28   53.83
   1   2   3 3573.56   53.68
   1   2   3 3465.94   61.98
  -1  -2  -3 4029.31   46.43
  -1  -2  -3 3507.54   74.02
  -1  -2  -3 3686.02   67.49
  -1  -2  -4  530.43   21.52
   1   2   4  585.75   24.13
  -1  -2  -4  513.49   17.31
  -1  -2  -5  395.49   15.85
  -1  -2  -5  360.78   16.57
  -1  -2  -5  340.54   19.60
   1   2   5  332.56   19.51
   1   2   6  368.67   22.24
  -1  -2  -6  373.59   22.14
  -1  -2  -6  401.94   18.78
   1   2   7  972.37   39.71
  -1  -2  -7  981.75   23.19
  -1  -2  -7 1056.20   32.72
  -1  -2  -7 1064.88   41.09
  -1  -2  -8   21.92    4.99
   1   2   8   27.51    7.41
  -1  -2  -8   22.16    5.93
   1   2   9  230.32   23.02
  -1  -2  -9  225.83   22.37
  -1  -2 -10  170.46   21.29
  -1  -2 -10  141.53   14.39
   1   2  10  182.46   22.25
   1   2  11   21.59    8.22
  -1  -2 -11   20.94    7.77
   1   2  12   24.31    9.00
  -1  -2 -12   26.07   10.05
  -1  -2 -13   22.89   10.07
   1   2  13   38.52   12.85
  -1  -2 -14    6.10    2.95
   1   2  14    6.42    5.14
  -1  -2 -15    4.99    4.08
   1   2  15   25.15   14.70
  -1  -2 -15   15.06    9.76
  -1  -2 -16    1.31    3.89
  -1  -3  15   15.55   12.56
   1   3 -15    6.76    7.01
   1   3 -14    0.40    6.96
  -1  -3  14    9.93    5.88
   1   3 -13    9.28    2.61
  -1  -3  13    1.36    3.44
   1   3 -12  113.53   22.78
  -1  -3  12  119.46   21.29
   1   3 -12  105.49   21.86
  -1  -3  11  128.32   21.42
   1   3 -11  176.43   25.57
   1   3 -11  156.55   23.86
  -1  -3  10  185.52   23.68
   1   3 -10  197.67   24.87
   1   3 -10  215.31   25.96
  -1  -3   9   39.58    9.62
   1   3  -9   34.47    9.42
   1   3  -9   33.16    8.86
  -1  -3   9   26.78    8.51
  -1  -3   8  369.34   28.71
   1   3  -8  410.36   30.39
  -1  -3   8  349.65   27.18
   1   3  -8  435.87   31.24
   1   3  -7   54.41   10.07
   1   3  -7   59.10   10.15
  -1  -3   7   41.46    8.60
  -1  -3   6  176.19   17.29
   1   3  -6  232.28   19.04
   1   3  -6  214.04   18.15
   1   3  -5  109.49   11.79
   1   3  -5  114.42   12.30
  -1  -3   5   87.89   11.08
   1   3  -4   72.84    8.93
   1   3  -4   71.91    9.05
  -1  -3   4   64.86   11.22
   1   3  -3 1038.84   29.03
   1   3  -3 1061.41   30.20
   1   3  -2  157.39    9.72
  -1  -3   2  149.74   12.40
   1   3  -2  166.45   11.11
  -1  -3   2  144.91   12.47
  -1  -3   1 2277.44   47.94
   1   3  -1 2171.76   39.44
  -1  -3   0 7264.69   86.42
   1   3   0 6554.45   70.95
   1   3   1 2090.24   43.55
  -1  -3  -1 2302.93   53.20
   1   3   2  149.78   11.24
  -1  -3  -2  173.11    8.47
   1   3   2  140.76   12.05
  -1  -3  -3 1076.98   26.43
   1   3   3 1051.14   29.28
   1   3   3 1005.70   31.96
  -1  -3  -4   71.06    7.85
   1   3   4   93.40   10.26
   1   3   5   90.03   10.53
  -1  -3  -5  110.60   10.92
   1   3   6  180.58   16.35
  -1  -3  -6  217.84   17.19
  -1  -3  -6  208.41   11.67
  -1  -3  -6  230.60   12.96
  -1  -3  -7   55.70    6.89
  -1  -3  -7   55.45    9.47
   1   3   7   39.97    8.24
  -1  -3  -7   61.69    5.81
  -1  -3  -8  362.72   18.30
  -1  -3  -8  384.70   27.69
   1   3   8  368.36   27.15
   1   3   9   43.77   10.23
  -1  -3  -9   31.64    5.50
  -1  -3  -9   29.09    7.79
  -1  -3 -10  196.97   23.74
  -1  -3 -10  150.99   13.21
   1   3  10  193.28   22.77
   1   3  11  143.46   21.14
  -1  -3 -11  144.69   21.48
   1   3  12  132.69   22.54
  -1  -3 -12  121.71   22.45
   1   3  13   10.12    3.59
  -1  -3 -13    7.89    6.42
  -1  -3 -14    6.95    6.21
   1   3  14    6.03    0.82
   1   3  15   11.90    6.98
  -1  -3 -16   -3.78    4.36
   1   4 -14   39.83   16.42
  -1  -4  14   31.16   12.53
  -1  -4  13    2.79    6.23
   1   4 -13    9.94    9.19
   1   4 -12    1.66    1.76
  -1  -4  12   -2.30    4.10
   1   4 -11   10.61    2.60
  -1  -4  11   13.77    6.99
  -1  -4  11   13.43    6.36
   1   4 -11    8.73    4.72
   1   4 -10   65.17   13.71
   1   4 -10   49.15   11.37
  -1  -4  10   48.60   11.75
  -1  -4  10   25.92    9.48
  -1  -4   9   32.95    8.39
  -1  -4   9   29.70    7.97
   1   4  -9   47.37   11.49
   1   4  -9   36.03    9.01
   1   4  -8  511.79   35.11
   1   4  -8  489.57   31.95
  -1  -4   8  414.76   32.15
  -1  -4   7  419.91   30.30
   1   4  -7  457.06   30.28
   1   4  -7  453.09   28.66
   1   4  -6  175.30   16.48
   1   4  -6  171.97   17.05
  -1  -4   6  169.20   18.19
   1   4  -5  437.20   22.21
   1   4  -5  435.12   24.92
  -1  -4   5  445.01   28.20
   1   4  -4 1969.52   48.15
   1   4  -4 2004.83   44.14
   1   4  -3  466.38   20.79
   1   4  -3  447.25   20.33
   1   4  -2  653.18   21.02
   1   4  -2  667.29   23.63
   1   4  -1  913.06   28.40
   1   4  -1 1000.79   20.36
   1   4   0   23.99    4.86
  -1  -4   0   14.91    4.61
   1   4   1  945.03   32.99
   1   4   2  571.52   26.34
   1   4   2  383.02   13.66
   1   4   3  423.59   22.46
   1   4   3  400.25   24.18
   1   4   4 1103.24   37.37
   1   4   4 1410.29   37.56
   1   4   4 1893.53   50.50
  -1  -4  -4 2033.81   45.30
  -1  -4  -5  469.73   24.12
   1   4   5  422.70   24.71
   1   4   6  169.70   16.93
  -1  -4  -6  180.44   16.36
   1   4   7  444.62   29.50
  -1  -4  -7  468.29   28.77
  -1  -4  -7  423.34   17.05
  -1  -4  -8  526.67   33.34
   1   4   8  474.69   32.35
  -1  -4  -9   39.10   10.20
   1   4   9   36.75    9.51
   1   4  10   52.53   12.08
  -1  -4 -10   60.59   13.42
   1   4  11   17.88    7.45
  -1  -4 -11   16.84    6.92
   1   4  12   -1.04    5.04
   1   4  13    5.53    1.61
   1   4  14   31.68   13.88
   1   5 -14  -12.54    9.60
  -1  -5  14   18.14   10.12
   1   5 -13   12.17   10.30
  -1  -5  13    7.30    4.89
   1   5 -12   19.58   10.87
  -1  -5  12    2.93    4.31
   1   5 -11  192.03   28.78
  -1  -5  11  205.59   27.87
   1   5 -11  165.15   23.32
   1   5 -10    7.04    3.93
  -1  -5  10   11.69    4.65
  -1  -5  10    6.39    5.19
  -1  -5   9    1.85    2.32
   1   5  -9    8.18    3.88
   1   5  -9    6.95    2.72
  -1  -5   8  349.17   31.97
   1   5  -8  366.04   24.56
   1   5  -8  352.71   26.56
   1   5  -8  368.37   30.81
   1   5  -7  291.24   20.79
  -1  -5   7  276.57   26.40
   1   5  -7  256.99   23.96
  -1  -5   6  400.88   30.47
   1   5  -6  493.40   25.14
   1   5  -6  411.76   19.49
   1   5  -6  444.04   28.63
  -1  -5   5  194.71   20.28
   1   5  -5  256.51   17.43
   1   5  -5  248.45   19.49
   1   5  -4   33.31    6.66
  -1  -5   4   32.85    7.83
   1   5  -4   31.08    5.70
   1   5  -3  319.70   18.46
   1   5  -3  300.88   17.26
   1   5  -2  668.90   23.16
   1   5  -2  599.17   24.85
   1   5  -1 1263.07   37.09
   1   5  -1 1384.33   26.55
   1   5   0  368.20   21.29
   1   5   1 1109.82   39.16
   1   5   2  322.03   12.51
   1   5   2  510.83   26.86
   1   5   3  343.84   21.48
   1   5   3  333.65   23.88
   1   5   4   37.37    7.53
   1   5   4   27.60    6.06
   1   5   4   42.02    8.13
   1   5   5   85.40   10.22
   1   5   5  199.48   18.69
   1   5   6  397.34   26.98
  -1  -5  -7  246.60   14.97
   1   5   7  285.57   25.05
  -1  -5  -8  114.12    8.49
   1   5   8  324.99   28.19
   1   5   9    2.99    2.93
   1   5  10   15.53    7.37
   1   5  11  201.05   26.90
   1   5  12    3.44    4.22
   1   5  13   13.68    4.60
   1   5  14    9.20    7.53
  -1  -6  14   18.76   11.86
   1   6 -14    7.21    7.67
  -1  -6  13   43.68   15.11
   1   6 -13   40.39   18.99
   1   6 -12  -18.24   13.63
  -1  -6  12    3.51    1.42
  -1  -6  11    4.28    4.17
  -1  -6  11    6.53    0.71
  -1  -6  10    8.07    6.88
   1   6 -10   11.03    4.73
  -1  -6   9  271.82   31.94
   1   6  -9  259.61   21.62
   1   6  -9  348.67   34.23
   1   6  -8   50.83    8.98
  -1  -6   8   43.34   12.16
   1   6  -8   47.90   11.29
   1   6  -7   20.37    5.80
   1   6  -7   15.22    6.56
  -1  -6   7   17.06    7.48
   1   6  -6   75.53   10.17
  -1  -6   6   71.20   13.85
   1   6  -6   63.51   10.94
   1   6  -5   76.09   11.31
   1   6  -5   82.03   10.17
  -1  -6   5   65.67   12.54
   1   6  -4  331.88   21.76
  -1  -6   4  284.50   25.06
   1   6  -4  341.90   19.99
  -1  -6   3  300.59   24.77
   1   6  -3  293.92   18.71
   1   6  -3  297.34   18.62
  -1  -6   2  212.66   19.57
   1   6  -2  210.07   13.66
   1   6  -2  201.44   16.14
   1   6  -1 1587.50   30.41
   1   6  -1 1569.39   45.44
   1   6   0   51.24    8.75
   1   6   1 1359.86   46.10
   1   6   2   85.99    6.52
   1   6   2  208.87   18.81
   1   6   3  306.42   22.21
   1   6   3  279.08   23.46
   1   6   4  285.02   22.73
   1   6   4  279.70   18.88
   1   6   5   42.02    7.55
  -1  -6  -5   67.46    9.33
   1   6   5   70.96   11.66
   1   6   6   76.12   12.64
  -1  -6  -6   74.62    9.78
   1   6   7   11.66    5.33
  -1  -6  -7   14.83    4.24
   1   6   8   41.58   10.51
   1   6   9  281.53   29.24
   1   6  10   20.12    8.77
   1   6  11   11.16    6.55
   1   6  12   -0.84    4.42
   1   6  13   29.94   14.19
   1   6  14    4.67    3.08
   1   7 -14   -0.19    6.71
   1   7 -13    2.28    6.11
  -1  -7  13   -1.85    4.08
  -1  -7  12   31.92   13.21
  -1  -7  12   13.42    8.59
   1   7 -11   -9.30   10.84
  -1  -7  11   -4.48    7.74
  -1  -7  11    4.02    5.09
  -1  -7  10    9.65    5.80
   1   7 -10   25.27    8.57
  -1  -7   9    2.06    1.49
   1   7  -9   -1.30    4.32
   1   7  -8   24.50    6.05
  -1  -7   8   38.88   12.38
   1   7  -8   30.46    9.99
  -1  -7   7   15.07    6.93
   1   7  -7    5.13    4.81
   1   7  -7    8.66    4.17
  -1  -7   6  966.41   54.72
   1   7  -6  811.35   42.43
   1   7  -6  933.18   35.90
   1   7  -5    0.86    2.00
  -1  -7   5    2.88    1.46
   1   7  -5    6.21    4.84
   1   7  -4  266.06   20.12
   1   7  -4  247.20   18.23
  -1  -7   4  256.84   26.12
   1   7  -3   21.30    6.08
  -1  -7   3   16.97    2.93
  -1  -7   3   14.48    6.19
   1   7  -3   21.09    4.18
  -1  -7   2  977.46   46.87
   1   7  -2 1056.90   39.15
   1   7  -2 1096.43   33.12
   1   7  -1   57.73    6.33
   1   7  -1   65.69   10.33
  -1  -7   1   58.72   11.13
  -1  -7   0   11.86    5.54
   1   7   0   13.81    4.86
  -1  -7  -1   63.59   10.80
   1   7   1   55.90   10.26
   1   7   2 1074.32   46.71
  -1  -7  -2 1025.15   42.78
  -1  -7  -3   18.95    6.09
   1   7   3   16.37    3.64
  -1  -7  -4  238.09   20.53
   1   7   4  254.29   22.42
   1   7   5    4.36    2.88
  -1  -7  -5    6.45    3.32
   1   7   6  865.38   47.22
  -1  -7  -6  909.70   38.89
   1   7   7    8.40    5.22
  -1  -7  -7   10.19    4.20
   1   7   8   30.48    8.81
   1   7   9   -0.62    1.73
   1   7  10   11.42    5.58
   1   7  11    7.65    6.14
   1   7  12   14.27    4.57
   1   7  13   -4.51    3.19
   1   8 -13    7.37    8.92
   1   8 -12    2.99    3.88
  -1  -8  12    3.96    5.01
  -1  -8  12    0.90    4.85
   1   8 -11    2.83    4.82
  -1  -8  11    5.23    5.40
   1   8 -10   -5.85    6.60
  -1  -8  10    2.69    3.54
  -1  -8   9  140.90   25.84
   1   8  -9  149.17   24.03
   1   8  -8   56.65   13.91
  -1  -8   8   52.08   14.14
   1   8  -7   34.41    7.30
  -1  -8   7   39.56   11.74
   1   8  -7   43.35    9.66
   1   8  -6   99.56   12.40
  -1  -8   6  109.70   19.47
   1   8  -6   97.32   14.88
   1   8  -5    7.31    2.74
  -1  -8   5   10.37    5.80
   1   8  -4  256.28   19.86
   1   8  -4  329.09   23.34
  -1  -8   4  353.88   32.49
  -1  -8   3  133.85   19.42
   1   8  -3  135.40   15.04
  -1  -8   3  115.17    8.77
   1   8  -2   11.90    3.62
   1   8  -2   26.03    6.94
  -1  -8   2   31.76    9.23
   1   8  -1  840.55   39.67
  -1  -8   1  809.92   45.60
  -1  -8   0   -0.61    3.23
   1   8   0    0.67    0.62
   1   8   0    2.06    2.91
  -1  -8  -1  798.35   43.35
   1   8   1  822.44   43.01
   1   8   2   34.54    8.74
  -1  -8  -2   24.94    7.34
   1   8   2   16.38    2.62
  -1  -8  -3  130.58   17.06
   1   8   3   63.54    7.01
   1   8   4  347.37   28.58
  -1  -8  -4  348.83   27.40
   1   8   5   12.79    5.49
  -1  -8  -5    4.24    2.96
   1   8   6  114.13   18.01
  -1  -8  -6   83.20   12.77
   1   8   7   40.83   10.92
  -1  -8  -7   38.14    9.07
   1   8   8   58.74   12.95
   1   8   9  127.12   21.07
   1   8  10    1.59    4.63
   1   8  11    9.37    9.03
   1   8  12   -4.48    5.84
   1   9 -13    2.61    5.81
   1   9 -12    0.24    8.27
  -1  -9  12    6.48    7.66
   1   9 -11   22.47   11.24
  -1  -9  11   14.85    9.21
   1   9 -10    2.54    4.60
  -1  -9  10    0.77    1.03
  -1  -9   9    0.92    4.61
   1   9  -9   -1.97    4.70
  -1  -9   8   15.57    6.26
   1   9  -8    7.53    4.81
   1   9  -7   38.15   11.01
  -1  -9   7   89.96   21.04
   1   9  -6   67.60   13.36
   1   9  -6   76.67   11.46
  -1  -9   6  108.11   21.46
   1   9  -5   38.37    8.15
  -1  -9   5   26.83   11.19
   1   9  -5   21.42    6.87
   1   9  -4   18.41    5.65
  -1  -9   4   22.95    7.61
   1   9  -4   16.79    5.35
   1   9  -3  107.27   14.63
  -1  -9   3   47.55    6.31
  -1  -9   3  102.12   18.15
   1   9  -3   63.44    9.91
   1   9  -2   25.33    5.33
  -1  -9   2   49.43   11.99
   1   9  -1  325.47   26.20
  -1  -9   1  345.76   32.41
   1   9   0  140.10   17.96
  -1  -9   0  141.06   20.10
   1   9   1  348.15   30.13
  -1  -9  -1  360.58   32.06
  -1  -9  -2   73.77   14.30
  -1  -9  -3  118.53   17.79
   1   9   4   26.48    8.10
  -1  -9  -4   28.96    9.11
  -1  -9  -5   31.60    8.48
   1   9   5   28.91    8.94
   1   9   6  104.76   17.94
  -1  -9  -6   71.60   13.38
   1   9   7   80.91   16.37
   1   9   8   17.29    7.26
   1   9   9  -12.67    9.23
   1   9  10   -4.81    7.48
   1   9  11   42.39   13.18
   1   9  12    2.47    1.55
  -1 -10  12    0.02    3.11
  -1 -10  11   -0.45    1.19
  -1 -10  10    7.83    7.20
   1  10  -9    3.18    3.67
  -1 -10   9   -5.07    7.05
   1  10  -8   45.04   13.98
  -1 -10   8   37.74   13.97
   1  10  -7   36.89   11.06
  -1 -10   7   67.01   17.94
  -1 -10   6   10.72    5.67
  -1 -10   5   22.05   10.68
   1  10  -4  217.28   22.04
  -1 -10   4  284.06   33.57
  -1 -10   3   78.80   17.57
   1  10  -3   45.51    9.65
  -1 -10   2   45.47   12.74
   1  10  -2   31.14    8.21
  -1 -10   1   52.30   12.92
   1  10  -1   55.45   11.79
  -1 -10   0   51.36   13.58
   1  10   0   45.44   11.48
  -1 -10  -1   47.57   12.31
  -1 -10  -2   45.82   12.01
  -1 -10  -3   49.93   13.18
   1  10   4  266.97   28.37
  -1 -10  -4  275.77   29.06
  -1 -10  -5   21.95    7.86
   1  10   5   24.85    8.97
   1  10   6    8.13    5.60
  -1 -10  -6    0.20    1.37
   1  10   7   60.13   15.14
   1  10   8   45.52   13.07
   1  10   9    9.51    8.27
   1  10  10   -8.27    9.53
   1  10  11    2.23    1.61
  -1 -11  11    9.91    9.11
  -1 -11  10    4.76    2.94
  -1 -11   9    5.62    7.34
  -1 -11   8    2.97    2.11
  -1 -11   7   12.03    4.50
  -1 -11   6   31.52   14.61
  -1 -11   5   11.52    5.62
  -1 -11   4   31.05   12.05
  -1 -11   3   83.84   19.58
   1  11  -3   69.06   13.30
  -1 -11   2    0.84    1.63
   1  11  -2    5.32    4.84
  -1 -11   1   42.84   13.46
   1  11  -1   29.83    8.35
  -1 -11   0  176.81   26.49
  -1 -11  -1   51.97   14.54
  -1 -11  -2   -8.81    1.56
  -1 -11  -3   48.93   14.94
   1  11   4   23.34    9.15
  -1 -11  -4    1.32    3.71
   1  11   5    2.66    1.06
  -1 -11  -5    3.78    2.89
   1  11   6   15.41    8.71
  -1 -11  -6   20.45    9.34
   1  11   7   13.65    5.91
   1  11   8    2.80    3.88
   1  11   9   -0.43    3.61
   1  11  10    7.60    4.68
  -1 -12   9    6.67    9.51
  -1 -12   8   -0.86    2.90
  -1 -12   7   10.19    8.03
  -1 -12   6    6.73    6.82
  -1 -12   5   16.66   10.60
  -1 -12   4   19.57   11.25
  -1 -12   3   56.26   17.05
  -1 -12   2   73.84   19.80
  -1 -12   1   29.56   13.15
  -1 -12   0   -0.97    3.20
  -1 -12  -1   16.06    9.84
  -1 -12  -2   59.12   16.65
  -1 -12  -3   39.59   11.88
   1  12   4   23.44    9.73
  -1 -12  -4   18.68   10.78
   1  12   5   18.47    7.26
  -1 -12  -5   24.23   10.30
   1  12   6   19.69   11.45
   1  12   7   -7.88    7.80
   1  12   8   -3.29    5.90
  -1 -13   7    5.85    6.61
  -1 -13   6    9.22    8.07
  -1 -13   5   86.53   23.43
  -1 -13   4  -13.85   12.22
  -1 -13   3   14.89    9.51
  -1 -13   2    0.82    2.18
  -1 -13   1    7.13    6.63
  -1 -13   0   -1.66    3.85
  -1 -13  -1    9.53    8.89
  -1 -13  -2    8.27    4.42
  -1 -13  -3   11.13    6.71
   1  13   4    9.10    8.18
  -1 -13  -4    1.77    1.43
   1  13   5   40.45   15.04
  -1 -13  -5   46.92   14.71
   1  13   6   17.80   11.07
   1  13   7   -2.01    5.09
  -1 -14   4   -1.06    3.84
  -1 -14   3   -4.89    4.56
  -1 -14   2   38.24   13.68
  -1 -14   1   10.69   10.81
  -1 -14   0    2.16    7.24
  -1 -14  -1    2.90    0.90
  -1 -14  -2   24.92   11.50
  -1 -14  -3    1.42    4.63
   1  14   3    1.39    3.63
  -1 -14  -4    0.24    2.04
   1  14   4   -7.00    8.57
   1  14   5   11.95    9.52
  -1 -15   1   -6.95    8.76
  -1 -15   0   12.42    9.63
  -1 -15  -1  -16.57   11.65
  -1 -15  -2    0.54    2.15
  -1 -15  -3    8.76    9.44
   2 -15  -3   10.52   10.16
   2 -15  -2    2.90    3.02
   2 -15  -1   -0.53    0.69
   2 -15   0    1.17    0.70
   2 -15   1    0.47    2.99
  -2  14   4    5.83    4.53
   2 -14  -4    4.64    5.60
   2 -14  -3   13.29    9.74
   2 -14  -2    5.12    6.54
   2 -14  -1  -12.84    8.67
   2 -14   0   76.60   24.43
   2 -14   1   -0.71    2.20
   2 -14   2    4.72    7.05
   2 -14   3    2.62    6.16
   2 -14   4    9.25   10.64
  -2  13   7   26.44   13.33
  -2  13   6   -3.30    3.06
  -2  13   5    5.07    5.16
   2 -13  -4    3.11    6.64
   2 -13  -3   42.39   15.97
   2 -13  -2    4.92    3.17
   2 -13  -1    7.78    7.14
   2 -13   0   -2.21    5.49
   2 -13   1    8.99    7.67
   2 -13   2    3.99    6.22
   2 -13   3   32.85   15.11
   2 -13   4    1.70    9.52
   2 -13   5   -2.34    4.61
   2 -13   6   -5.97   10.28
  -2  12   8   12.38    9.91
  -2  12   7   20.53   10.99
  -2  12   6    8.22    3.61
  -2  12   5   14.26    8.38
   2 -12  -5   11.14    7.47
   2 -12  -4   11.01    7.65
   2 -12  -3    2.72    3.55
   2 -12  -2    7.45    6.53
   2 -12  -1   38.00   14.92
   2 -12   0   52.92   15.98
   2 -12   1   40.82   14.34
   2 -12   2    5.87    5.88
   2 -12   3   14.38    8.43
   2 -12   4   23.78   10.35
   2 -12   5   16.44   10.45
   2 -12   6   -1.37    5.93
   2 -12   7    8.11    4.84
   2 -12   8  -10.06   11.64
   2 -12   9    2.10    5.44
  -2  11  10    5.46    5.03
  -2  11   9   22.67   10.56
  -2  11   8   28.28   14.17
  -2  11   7   25.65    9.92
  -2  11   6    1.07    3.02
   2 -11  -5    2.60    3.40
  -2  11   5    3.45    3.95
   2 -11  -4   -1.17    3.38
   2 -11  -3   -0.19    4.35
   2 -11  -2   89.02   18.92
   2 -11  -1  121.64   22.25
   2 -11   0    5.78    5.08
   2 -11   1  132.50   24.54
   2 -11   2  113.95   22.83
   2 -11   2   99.32   17.76
   2 -11   3   -8.39    5.43
   2 -11   3    2.88    2.56
   2 -11   4   -5.77    5.68
   2 -11   5   12.25   10.27
   2 -11   6   -1.26    4.24
  -2  11  -7   18.50    9.53
   2 -11   7   43.34   17.47
  -2  11  -8   12.72    8.38
   2 -11   8   16.78   11.05
  -2  11  -9    8.49    7.59
   2 -11   9    7.94    6.78
   2 -11  10    8.57   11.34
  -2  11 -10   12.16    9.09
  -2  11 -11    0.91    3.47
  -2  10  11    3.33    1.54
  -2  10  10    1.29    5.26
  -2  10   9   16.02    8.56
  -2  10   8  -10.61    8.80
  -2  10   7    5.60    5.44
  -2  10   6  183.55   26.01
   2 -10  -6  145.39   21.55
   2 -10  -5   89.50   17.74
  -2  10   5   81.57   15.83
   2 -10  -4   35.37   11.59
   2 -10  -3   16.17    6.49
   2 -10  -2  215.35   28.27
   2 -10  -1   32.45   11.14
   2 -10   0    3.24    2.79
   2 -10   1   23.98    9.51
   2 -10   2  164.50   22.12
   2 -10   2  223.58   30.47
   2 -10   3    5.99    2.73
   2 -10   3    8.72    5.75
   2 -10   4   26.29   10.12
   2 -10   4   23.61    6.78
   2 -10   5   83.96   19.95
   2 -10   5   76.05   13.75
   2 -10   6  176.08   29.45
   2 -10   7    1.66    0.30
   2 -10   8    4.40    6.07
  -2  10  -8    0.86    2.87
  -2  10  -9   12.84    8.13
   2 -10   9   19.78   10.37
   2 -10  10  -10.33   10.54
  -2  10 -10   -2.47    2.41
  -2  10 -11    0.90    3.85
   2 -10  11    0.00    5.07
   2 -10  12    4.72    5.93
  -2  10 -12    5.51    5.90
  -2   9  12    2.51    3.45
  -2   9  11    5.97    7.10
  -2   9  10    4.43    5.18
  -2   9   9   95.45   19.61
  -2   9   8    6.42    5.22
  -2   9   7   15.47    7.79
   2  -9  -6   39.92   10.95
  -2   9   6   30.98    9.90
  -2   9   5   15.22    6.87
   2  -9  -5   16.30    6.35
   2  -9  -4  205.03   25.06
   2  -9  -3  135.61   20.68
   2  -9  -2   67.47   14.62
   2  -9  -1  182.09   24.00
   2  -9   0    5.46    2.44
   2  -9   1  141.56   22.27
   2  -9   2   72.22   16.45
   2  -9   2   67.32   12.83
   2  -9   3  170.10   20.83
   2  -9   3  153.91   23.74
   2  -9   4  179.70   19.89
   2  -9   4  186.67   26.52
   2  -9   5   16.60    6.20
   2  -9   5    8.11    5.65
   2  -9   6   34.89   12.83
   2  -9   7    9.68    6.43
  -2   9  -8   -5.55    9.61
   2  -9   8    4.81    6.76
   2  -9   9   79.64   22.30
  -2   9  -9  165.56   30.28
  -2   9 -10   10.98   10.66
   2  -9  10   -6.74   10.13
  -2   9 -11    1.74    2.58
   2  -9  11   10.87   11.59
   2  -9  11   11.45   13.79
  -2   9 -12    2.17    3.38
   2  -9  12    2.60    4.67
   2  -9  12    4.04    3.30
  -2   8  13   -8.19    9.86
  -2   8  12    6.49    8.96
  -2   8  11   86.29   20.24
  -2   8  10    6.76    3.75
  -2   8   9   35.32   12.18
  -2   8   8    0.22    2.52
  -2   8   7   98.17   18.04
  -2   8   6  189.07   23.46
   2  -8  -6  138.69   17.50
   2  -8  -5    3.62    2.31
  -2   8   5    0.25    1.91
   2  -8  -4   45.28   10.64
   2  -8  -3  270.02   27.65
   2  -8  -2  149.83   19.68
   2  -8  -1  513.90   37.79
   2  -8   0   25.57    8.35
   2  -8   1  490.53   38.76
   2  -8   2   74.12   11.84
   2  -8   2  130.39   20.42
   2  -8   2  112.77   15.66
   2  -8   3  289.42   24.78
   2  -8   3  292.72   31.19
   2  -8   4   43.33   12.18
   2  -8   4   41.77    9.03
   2  -8   5    7.89    5.62
   2  -8   5    0.25    0.97
   2  -8   6  166.47   25.88
   2  -8   7  103.43   21.21
  -2   8  -8  -11.45    8.09
   2  -8   8   -4.85    6.67
  -2   8  -9   33.31   10.93
   2  -8   9   31.48   13.62
  -2   8 -10    7.45    4.65
   2  -8  10    8.81    9.68
  -2   8 -11   36.45    9.87
   2  -8  11   25.40   12.18
  -2   8 -12    4.89    5.78
   2  -8  12    5.91    9.16
   2  -8  12   17.44   14.33
  -2   8 -13    3.32    6.99
   2  -8  13    0.64    5.98
  -2   7  13    8.30    9.28
  -2   7  12    9.50    5.71
  -2   7  11    3.93    2.14
  -2   7  10    2.45    2.41
  -2   7   9    3.40    2.37
  -2   7   8  263.42   28.20
  -2   7   7    1.10    2.80
   2  -7  -7    3.84    2.55
  -2   7   6   89.80   15.47
   2  -7  -6   64.77   10.53
  -2   7   5   13.28    3.04
  -2   7   5   34.22    8.99
   2  -7  -5   36.90    8.18
   2  -7  -4 1092.88   48.75
   2  -7  -3    1.07    1.51
   2  -7  -2   52.76   11.34
   2  -7  -1   16.77    6.37
   2  -7   0  203.87   22.59
   2  -7   1   18.54    7.10
   2  -7   2   35.58    7.05
   2  -7   2   51.88   10.12
   2  -7   2   37.84   10.08
   2  -7   3   -2.20    3.14
   2  -7   3    0.86    1.09
   2  -7   4 1002.07   43.76
   2  -7   4  981.25   54.54
   2  -7   5   28.57    6.97
   2  -7   5   37.45   10.67
   2  -7   6   88.52   17.26
   2  -7   7   -0.38    2.10
   2  -7   8  276.12   36.60
  -2   7  -9   -5.72    7.47
   2  -7   9   -5.36    7.81
   2  -7  10   -5.54    8.31
  -2   7 -10   -5.01    6.95
   2  -7  10    2.61    4.93
   2  -7  11   -0.76    3.83
  -2   7 -11    3.43    4.62
   2  -7  11    6.21    6.42
  -2   7 -12    6.09    1.35
   2  -7  12    2.87    4.85
   2  -7  12   -4.99   11.95
  -2   7 -13    9.92    9.48
   2  -7  13    4.48    7.28
   2  -6 -14    5.74    6.31
  -2   6  14   -1.27    5.26
  -2   6  13   -1.46    5.07
   2  -6 -13   -9.55    8.53
  -2   6  12    1.80    3.52
  -2   6  11  159.41   24.96
  -2   6  10   26.84    9.01
  -2   6   9   25.14    9.17
  -2   6   8   20.24    7.76
   2  -6  -7  240.31   16.09
  -2   6   7  376.33   30.53
  -2   6   6  241.09   24.06
   2  -6  -6  209.49   17.33
  -2   6   5   37.44    8.43
   2  -6  -5   38.21    7.88
  -2   6   5   15.08    2.48
   2  -6  -4   51.32    9.81
   2  -6  -3  640.33   35.19
   2  -6  -2   68.44   11.55
   2  -6  -1 1006.64   44.81
   2  -6   0  110.15   15.01
   2  -6   1 1033.13   47.68
   2  -6   1  757.78   35.78
   2  -6   2   57.31    9.45
   2  -6   2   24.00    5.09
   2  -6   2   55.41   10.93
   2  -6   3  538.07   35.91
   2  -6   3  618.17   31.74
   2  -6   4   66.57   10.10
   2  -6   4   59.48   12.28
   2  -6   5   42.78   11.01
   2  -6   6  225.95   27.45
   2  -6   7  417.01   38.26
   2  -6   8   23.03    8.90
   2  -6   9   10.02    2.70
  -2   6  -9   16.85    8.19
   2  -6  10   31.28   14.92
   2  -6  10   32.21   10.62
  -2   6 -10   40.05   12.57
  -2   6 -11  204.98   32.39
   2  -6  11  161.28   28.46
   2  -6  12    3.20    5.23
  -2   6 -12   12.09    7.90
   2  -6  12   13.22    6.90
   2  -6  13   10.64   10.28
  -2   6 -13    6.81    8.24
   2  -6  14   -0.56    3.08
  -2   6 -14    3.34    4.42
   2  -5 -14    6.76    8.29
  -2   5  14   -2.14    4.89
  -2   5  13   55.17   16.88
   2  -5 -13   52.47   20.36
   2  -5 -12    0.34    1.53
  -2   5  12    4.58    4.15
  -2   5  11   31.99   11.20
  -2   5  10   95.77   17.48
  -2   5   9  263.27   27.91
  -2   5   8  127.15   18.10
  -2   5   7   81.03   12.89
  -2   5   6  192.43   19.85
   2  -5  -6  166.46   12.84
   2  -5  -5    8.30    3.02
  -2   5   5    6.65    2.60
  -2   5   5    2.89    2.04
  -2   5   4  799.21   35.59
   2  -5  -4  853.52   34.95
   2  -5  -3 1377.24   46.95
   2  -5  -2  578.73   31.14
   2  -5  -1  728.91   36.12
   2  -5   0    6.14    3.01
   2  -5   1  478.06   25.31
   2  -5   1  623.42   34.37
   2  -5   2  541.67   28.77
   2  -5   2  555.71   32.62
   2  -5   3 1181.61   41.23
   2  -5   3 1171.26   50.04
   2  -5   4  929.64   37.35
   2  -5   4  940.34   47.02
   2  -5   5   10.64    5.58
   2  -5   6  190.41   23.97
   2  -5   7   81.68   16.00
  -2   5  -8  127.44   19.11
   2  -5   8  116.09   19.86
  -2   5  -9  259.79   28.92
   2  -5   9  265.58   31.94
   2  -5   9  236.87   29.04
  -2   5 -10   85.27   17.95
   2  -5  10   39.54   11.42
   2  -5  10   77.71   16.53
   2  -5  11    8.47    6.23
  -2   5 -11   16.28    6.52
   2  -5  11   17.90    2.97
  -2   5 -12  -12.09    8.72
   2  -5  12   -5.47    8.98
   2  -5  13   45.49   16.61
  -2   5 -13   43.40   15.79
  -2   5 -14   17.13   11.59
   2  -5  14   29.54   13.21
   2  -4 -15   -7.66   10.90
  -2   4  15    0.27    1.57
  -2   4  14    1.70    5.17
   2  -4 -14   -8.80    7.89
   2  -4 -13   14.54    9.74
  -2   4  13   18.33    8.64
  -2   4  12   72.85   16.71
   2  -4 -12   64.50   19.44
  -2   4  11  -10.34    6.59
   2  -4 -11    6.52    6.84
  -2   4  10   35.96   10.46
  -2   4   9  124.97   18.32
  -2   4   8   13.07    6.33
  -2   4   7   61.51   10.71
  -2   4   6 1022.16   42.04
  -2   4   6  364.93   20.74
   2  -4  -5  865.54   27.90
  -2   4   5  825.71   36.56
  -2   4   4  624.82   29.12
  -2   4   4  475.45   29.20
   2  -4  -4  694.35   27.74
  -2   4   4  849.54   20.49
   2  -4  -3  661.71   28.68
  -2   4   3  393.76   27.15
   2  -4  -2 1652.69   48.11
   2  -4  -1   45.81    8.53
   2  -4   0   44.21    8.30
   2  -4   1   44.89    8.72
   2  -4   2 1495.67   45.01
   2  -4   2 1516.03   51.85
   2  -4   3  607.63   28.27
   2  -4   3  576.44   33.41
   2  -4   4  657.64   29.53
   2  -4   4  700.79   37.86
   2  -4   5  844.37   43.70
  -2   4  -6 1258.90   24.80
   2  -4   6 1026.65   50.59
  -2   4  -7   54.18    6.77
   2  -4   7   61.77   12.71
  -2   4  -7   25.18    3.31
   2  -4   7   60.09   11.38
  -2   4  -8   12.41    3.98
   2  -4   8    5.41    4.78
   2  -4   8    5.02    3.09
  -2   4  -8   12.19    5.09
   2  -4   9  128.71   20.00
   2  -4   9  105.41   18.34
  -2   4  -9  121.02   13.73
  -2   4  -9  141.58   20.49
   2  -4  10   40.33   12.12
  -2   4 -10   53.12   14.19
   2  -4  10   24.11    8.88
   2  -4  11    1.86    3.15
  -2   4 -11    0.32    2.74
   2  -4  11   -2.54    4.00
  -2   4 -12   81.82   18.93
   2  -4  12   56.70   15.50
  -2   4 -13   15.27   10.24
   2  -4  13   17.54   11.50
   2  -4  14   -5.38    4.25
  -2   4 -14    0.74    3.86
  -2   3  15    8.42    5.85
   2  -3 -15   11.91   10.67
  -2   3  14    5.99    7.41
   2  -3 -14   22.36   12.80
   2  -3 -13   81.19   22.63
  -2   3  13   71.72   18.62
  -2   3  12   33.56   11.58
   2  -3 -12   28.98   12.66
  -2   3  11    6.76    3.78
   2  -3 -11    4.05    5.57
   2  -3 -10  225.87   30.63
  -2   3  10  240.92   26.07
  -2   3   9  255.86   24.84
   2  -3  -9  240.41   29.30
  -2   3   8  216.66   20.99
  -2   3   7   90.23   12.64
  -2   3   6   75.40   10.75
  -2   3   6   28.79    4.85
  -2   3   5  133.19   12.61
  -2   3   5  187.68   15.78
  -2   3   4  294.02   19.31
   2  -3  -4  292.17   15.03
  -2   3   3   54.87    7.40
   2  -3  -3   52.65    7.24
  -2   3   3   42.63    8.13
  -2   3   3   62.87    6.03
  -2   3   2 2916.66   68.17
   2  -3  -2 3481.90   60.14
   2  -3  -1  907.98   32.78
  -2   3   1  546.50   30.96
   2  -3   0   38.18    6.74
   2  -3   0   34.84    5.33
   2  -3   1  842.97   33.94
   2  -3   1  841.98   21.02
   2  -3   2 3373.42   70.74
   2  -3   2 3338.58   33.65
   2  -3   3   55.37    9.40
   2  -3   3   60.06    8.19
   2  -3   4  290.37   22.90
  -2   3  -5  203.72   10.44
   2  -3   5  234.36   21.39
  -2   3  -6   79.55    8.36
   2  -3   6   70.76   12.11
  -2   3  -6   73.55    7.13
   2  -3   6   72.51   11.38
  -2   3  -7   45.36    7.00
  -2   3  -7   74.88    9.45
   2  -3   7   80.75   13.50
   2  -3   7   91.11   13.69
  -2   3  -8  197.09   17.45
  -2   3  -8  174.58   16.36
   2  -3   8  194.51   22.29
   2  -3   8  231.60   24.56
  -2   3  -8  226.18   23.39
   2  -3   9  287.30   29.00
  -2   3  -9  233.74   20.87
   2  -3   9  202.10   22.76
  -2   3  -9  269.34   27.35
  -2   3 -10  258.18   28.35
  -2   3 -10  200.06   21.28
   2  -3  10  228.11   27.09
  -2   3 -11    3.48    3.63
   2  -3  11    0.05    4.22
  -2   3 -11   -3.03    6.78
   2  -3  11    0.72    1.15
   2  -3  12   35.84   11.92
  -2   3 -12   20.18    9.68
  -2   3 -13   84.09   19.35
   2  -3  13   80.26   18.76
  -2   3 -14    6.01    3.10
  -2   2  15    3.15    4.31
   2  -2 -15    6.22    5.58
  -2   2  14    8.58    7.69
   2  -2 -14    7.38    7.05
  -2   2  13   73.73   17.47
   2  -2 -13   60.35   19.32
  -2   2  12   59.31   15.78
   2  -2 -12   61.50   17.11
  -2   2  11   63.83   13.93
   2  -2 -11   42.29   14.21
  -2   2  10   32.32    8.94
   2  -2 -10   30.86   11.29
   2  -2  -9  123.35   21.02
  -2   2   9  109.95   15.60
   2  -2  -8  293.14   29.76
  -2   2   8  305.38   24.17
  -2   2   7  351.42   23.69
   2  -2  -7  336.61   28.95
   2  -2  -6  425.02   30.44
  -2   2   6  368.85   17.38
   2  -2  -5 1276.93   48.24
  -2   2   5 1120.25   32.46
  -2   2   5 1587.93   43.44
   2  -2  -5 1407.33   28.46
  -2   2   4  435.28   21.50
   2  -2  -4  409.91   25.59
  -2   2   4  549.97   23.27
   2  -2  -4  546.60   17.60
   2  -2  -3  173.07   10.45
  -2   2   3  108.24    9.74
   2  -2  -3  120.50   12.68
  -2   2   3   69.89    9.04
   2  -2  -3  140.32   10.22
  -2   2   2  678.05   20.23
  -2   2   2  703.63   28.94
   2  -2  -2  677.29   28.23
   2  -2  -2  707.74   23.32
   2  -2  -1  929.28   29.53
   2  -2  -1  950.29   29.04
   2  -2   0 2506.37   49.55
   2  -2   0 2481.17   41.81
   2  -2   1  908.08   20.13
  -2   2  -1 1071.61   22.88
   2  -2   1  788.20   27.82
   2  -2   1  843.91   29.80
  -2   2  -1 1056.92   40.64
  -2   2  -2  874.34   16.14
   2  -2   2  786.82   17.97
   2  -2   2  639.01   27.99
   2  -2   2  675.74   25.74
  -2   2  -2  740.90   30.88
   2  -2   3  125.13    7.52
   2  -2   3  100.91   11.63
   2  -2   3  106.55   10.30
  -2   2  -4  575.29   17.74
   2  -2   4  518.63   23.96
   2  -2   4  525.58   27.58
   2  -2   5 1520.75   49.25
   2  -2   5 1580.55   47.73
   2  -2   6  549.36   31.39
  -2   2  -6  539.55   25.44
   2  -2   6  488.18   29.11
   2  -2   7  328.90   24.93
   2  -2   7  381.09   27.51
   2  -2   8  331.42   27.40
   2  -2   8  270.29   22.83
  -2   2  -8  322.24   26.68
   2  -2   9   83.08   13.76
  -2   2  -9  147.02   18.96
   2  -2   9  118.11   18.04
  -2   2 -10   31.42   10.36
   2  -2  10   30.05    9.15
   2  -2  10   16.76    6.21
  -2   2 -10   29.11    8.69
   2  -2  11   59.54   14.21
  -2   2 -11   53.78   13.05
  -2   2 -11   48.61   12.47
  -2   2 -12   48.61   12.46
  -2   2 -12   72.36   16.53
  -2   2 -13   79.39   18.47
  -2   2 -14    9.35    6.69
  -2   2 -15    4.61    7.97
   2  -1 -16    0.00    5.93
  -2   1  16  -20.90   14.61
  -2   1  15   29.28   13.85
   2  -1 -15   18.12   10.32
  -2   1  14   28.03   12.54
   2  -1 -14   22.15   12.85
  -2   1  13    1.87    1.68
   2  -1 -13    3.57    7.77
  -2   1  12   11.01    6.44
   2  -1 -12   15.44   10.35
  -2   1  11   17.70    6.81
   2  -1 -11   16.00    9.20
   2  -1 -10   67.23   16.34
  -2   1  10   72.61   14.25
  -2   1   9   20.35    6.08
   2  -1  -9   20.28    8.03
  -2   1   8  254.99   21.63
   2  -1  -8  234.02   26.10
  -2   1   8  118.72    8.71
  -2   1   8  107.03    8.69
   2  -1  -7 1011.30   50.26
  -2   1   7 1017.08   39.26
  -2   1   6   31.07    6.15
  -2   1   6   23.16    4.31
   2  -1  -6   29.46    7.87
   2  -1  -5  746.59   36.48
  -2   1   5  617.96   22.54
  -2   1   4   34.45    5.35
   2  -1  -4   19.05    4.86
   2  -1  -4   21.14    5.68
  -2   1   3 3872.96   49.97
  -2   1   3 4251.31   58.73
   2  -1  -3 4142.12   59.85
   2  -1  -3 4529.80   56.17
  -2   1   2 3705.16   70.00
   2  -1  -2 3392.74   59.90
  -2   1   2 3868.76   45.08
  -2   1   2 3349.21   53.49
   2  -1  -1  676.55   23.17
  -2   1   1  769.09   28.13
   2  -1  -1  932.79   17.95
  -2   1   1 1198.06   32.69
   2  -1  -1  851.54   24.33
  -2   1   1 1085.22   26.09
   2  -1  -1  845.70   26.99
  -2   1   0   69.33    8.48
  -2   1   0   44.40    5.89
   2  -1   0   62.51    6.16
   2  -1   0   56.54    6.26
  -2   1   0   65.88    7.01
   2  -1   1  965.34   27.79
   2  -1   1  974.91   27.76
  -2   1  -1 1015.35   23.75
   2  -1   1 1064.59   24.12
  -2   1  -1  947.79   32.36
  -2   1  -2 3730.89   64.24
   2  -1   2 3732.26   57.07
  -2   1  -2 4556.48   78.73
  -2   1  -2 4405.46   50.73
   2  -1   2 3971.11   48.35
   2  -1   2 3626.99   58.02
   2  -1   2 3756.73   44.42
   2  -1   3 3866.65   64.57
   2  -1   3 4162.28   52.61
   2  -1   3 4063.70   59.25
   2  -1   3 3705.23   55.74
  -2   1  -3 4231.42   84.54
  -2   1  -3 4544.63   55.35
  -2   1  -4   19.47    6.21
   2  -1   4   42.72    6.21
  -2   1  -4   34.43    5.48
   2  -1   4   58.39    7.95
   2  -1   4   58.34    8.26
   2  -1   4   50.19    7.31
   2  -1   5  942.97   35.48
   2  -1   5  878.94   33.84
   2  -1   5  851.71   32.46
   2  -1   6   30.76    6.56
   2  -1   6   27.24    6.11
  -2   1  -6   24.84    6.37
   2  -1   6   34.54    6.93
   2  -1   7  980.27   42.81
   2  -1   7  955.12   37.90
   2  -1   7  981.44   42.15
   2  -1   8  182.46   17.31
   2  -1   8  257.98   24.35
  -2   1  -8  254.49   23.67
   2  -1   8  245.71   23.00
   2  -1   9   23.52    7.41
   2  -1   9    8.81    2.97
  -2   1  -9   13.72    4.52
   2  -1   9   25.19    7.53
  -2   1 -10   68.89   14.13
   2  -1  10   38.14    8.09
   2  -1  10   60.77   13.24
  -2   1 -11   14.75    6.46
   2  -1  11   12.55    6.37
   2  -1  12    6.56    4.49
  -2   1 -12    8.65    1.57
  -2   1 -12   11.32    6.14
   2  -1  13   -0.33    3.89
  -2   1 -13    5.01    2.92
  -2   1 -13    1.53    4.96
   2  -1  14   20.21   11.96
  -2   1 -14   11.32    7.73
  -2   1 -15   38.02   15.37
  -2   0  16    5.26    6.54
   2   0 -16   -8.57    8.64
  -2   0  15    1.36    3.70
   2   0 -15    3.88    7.83
   2   0 -14   20.37   11.92
  -2   0  14   20.33   11.19
  -2   0  13    8.55    6.66
   2   0 -13   16.08    8.61
   2   0 -12  190.27   31.13
  -2   0  12  193.94   27.49
  -2   0  11   69.93   15.12
   2   0 -11   72.19   17.88
   2   0 -10  368.41   37.47
  -2   0  10  391.49   32.81
  -2   0   9    7.37    2.63
  -2   0   9   18.42    6.79
  -2   0   9   20.91    6.94
   2   0  -9   22.94    8.93
   2   0  -8  450.85   35.49
  -2   0   8  471.82   31.19
  -2   0   8  472.10   29.22
  -2   0   7    3.32    3.27
  -2   0   7   -1.53    2.16
   2   0  -7    1.85    2.41
  -2   0   6  163.78   14.17
  -2   0   6  138.68   14.04
   2   0  -6  143.99   17.00
  -2   0   5  500.78   21.93
   2   0  -5  455.34   28.00
  -2   0   5  443.63   23.29
   2   0  -4 1513.37   38.48
  -2   0   4 1219.77   30.00
  -2   0   4 1323.82   37.36
   2   0  -4 1049.54   39.35
   2   0  -3  214.69   11.76
  -2   0   3  206.85   13.26
  -2   0   3  184.32    9.78
  -2   0   2   39.27    3.52
   2   0  -2   38.86    6.23
  -2   0   2   39.65    7.35
  -2   0   2   42.54    4.75
   2   0  -2   43.74    4.22
   2   0  -1  791.43   25.09
  -2   0   1  883.09   30.34
  -2   0   0 9343.19   86.72
   2   0   0 8447.84   77.93
  -2   0   0 9509.22   89.13
   2   0   0 7602.07   72.90
  -2   0   0 8618.50   75.46
   2   0   0 9999.00   89.62
  -2   0  -1  873.47   19.53
   2   0   1  825.53   24.02
  -2   0  -1  810.40   24.35
  -2   0  -1  847.45   26.88
   2   0   1  848.33   17.93
  -2   0  -1  770.26   25.90
   2   0   1  929.88   29.52
   2   0   1  820.03   23.16
  -2   0  -2   29.32    4.43
   2   0   2   41.61    5.03
  -2   0  -2   31.67    4.55
  -2   0  -2   31.04    5.08
   2   0   2   35.50    5.55
  -2   0  -2   36.90    6.42
  -2   0  -2   27.04    5.11
  -2   0  -2   38.46    5.57
   2   0   2   41.02    5.18
   2   0   3  187.72   12.01
  -2   0  -3  139.38   13.28
  -2   0  -3  180.39   13.35
   2   0   3  174.21   12.17
   2   0   3  198.63   12.70
  -2   0  -3  185.98   13.60
  -2   0  -3  153.46   12.63
   2   0   4 1237.51   34.55
   2   0   4 1246.42   36.16
  -2   0  -4  596.50   27.38
  -2   0  -4  587.60   30.05
   2   0   4 1261.08   33.61
   2   0   5  495.43   22.22
   2   0   5  465.01   23.43
   2   0   6  141.51   12.44
   2   0   6  155.28   15.00
  -2   0  -6  122.36   16.29
   2   0   7    2.23    2.77
  -2   0  -7    1.90    1.63
   2   0   7    4.72    3.21
  -2   0  -8  505.15   32.57
   2   0   8  458.16   31.08
   2   0   9   21.59    6.97
   2   0   9    7.18    3.30
  -2   0  -9   18.33    5.94
   2   0  10  387.71   33.63
  -2   0 -10  401.56   32.93
   2   0  11   66.92   15.06
  -2   0 -11   64.66   13.81
  -2   0 -12  187.26   26.04
   2   0  12  179.19   26.99
   2   0  13    2.01    4.53
  -2   0 -13    2.45    4.68
   2   0  14   14.91    9.24
  -2   0 -14   13.73    9.82
  -2   0 -14   31.47   14.33
  -2   0 -15  -11.02   10.30
   2   0  15   -1.76    2.59
   2   1 -16    2.08    4.04
   2   1 -15   13.52    7.29
   2   1 -14   25.69   12.54
  -2  -1  14   18.80    9.11
   2   1 -13    1.83    2.53
  -2  -1  13    3.44    4.04
  -2  -1  12   11.03    6.98
   2   1 -12    6.39    5.75
  -2  -1  12   12.70    5.18
  -2  -1  11    9.02    4.58
   2   1 -11   19.61    9.71
  -2  -1  11   18.20    8.27
   2   1 -10   74.79   16.55
  -2  -1  10   69.68   13.73
  -2  -1  10   40.85    8.33
  -2  -1  10   72.71   14.07
  -2  -1   9   18.01    6.63
  -2  -1   9   18.19    7.31
   2   1  -9   27.72    9.18
  -2  -1   9    7.17    3.76
  -2  -1   8  244.25   22.95
   2   1  -8  241.15   25.33
  -2  -1   8  210.53   17.54
  -2  -1   8  263.20   22.64
   2   1  -7 1021.49   48.62
  -2  -1   7  963.59   42.56
   2   1  -6   25.70    6.30
  -2  -1   6   33.21    6.38
  -2  -1   6   32.69    7.36
  -2  -1   5  918.16   30.68
   2   1  -5  823.12   37.36
  -2  -1   5  857.40   33.33
   2   1  -4   70.57    8.37
   2   1  -4   54.23    8.72
   2   1  -3 3666.29   66.72
  -2  -1   3 3983.36   46.43
   2   1  -2 3624.60   59.32
  -2  -1   2 3757.90   70.89
  -2  -1   1  964.64   32.01
   2   1  -1 1009.81   28.75
  -2  -1   0   64.46    7.70
  -2  -1   0   48.78    5.78
   2   1   0   59.80    6.67
   2   1   0   67.34    7.63
   2   1   0   63.77    6.02
   2   1   1  809.10   24.70
   2   1   1  866.81   18.22
  -2  -1  -1 1055.81   27.61
  -2  -1  -1 1129.29   22.68
  -2  -1  -1 1281.77   35.88
  -2  -1  -1 1029.65   29.04
   2   1   1 1014.12   30.05
  -2  -1  -2 3672.96   53.16
  -2  -1  -2 3093.72   48.73
   2   1   2 3834.25   47.19
   2   1   2 3593.73   54.64
  -2  -1  -2 4196.46   66.75
   2   1   2 4380.15   70.13
  -2  -1  -3 3791.77   70.16
  -2  -1  -3 2727.34   54.34
   2   1   3 3979.94   64.24
  -2  -1  -3 3014.22   56.98
  -2  -1  -3 3846.68   59.05
   2   1   3 3919.57   54.99
  -2  -1  -4   33.67    6.65
   2   1   4   26.89    5.49
   2   1   4   26.94    5.19
   2   1   5  838.45   31.05
  -2  -1  -5  889.36   31.94
   2   1   6   33.61    6.86
  -2  -1  -6   32.01    6.07
  -2  -1  -6   19.08    5.39
  -2  -1  -7 1064.87   42.99
   2   1   7 1150.12   44.48
   2   1   8  251.72   22.35
  -2  -1  -8  279.65   24.23
   2   1   9   19.67    6.64
  -2  -1  -9   28.11    7.95
  -2  -1 -10   72.90   13.84
   2   1  10   62.63   12.47
   2   1  11   14.59    6.82
  -2  -1 -11   16.18    6.29
   2   1  12    9.64    5.81
  -2  -1 -12    7.22    4.71
   2   1  13    3.35    5.83
  -2  -1 -13    3.98    1.89
   2   1  14   13.13    7.96
  -2  -1 -14   23.34   10.53
  -2  -1 -15   45.77   16.57
   2   1  15   31.56   14.15
  -2  -1 -15   16.40   10.43
   2   2 -15    2.92    4.96
   2   2 -14   12.40    7.82
  -2  -2  13   76.24   18.36
   2   2 -13   54.03   16.21
  -2  -2  12   60.48   15.43
   2   2 -12   42.58   13.47
   2   2 -11   58.93   15.35
  -2  -2  11   38.56   10.97
  -2  -2  11   29.84    8.61
  -2  -2  10   29.66    8.69
   2   2 -10   36.62   12.01
   2   2 -10   34.84   11.04
  -2  -2  10   18.67    6.54
  -2  -2  10   26.39    8.86
   2   2  -9  118.32   19.01
   2   2  -9  124.08   19.06
  -2  -2   9  132.69   18.71
  -2  -2   9  135.93   17.42
  -2  -2   9   76.12   12.17
   2   2  -8  340.71   30.12
  -2  -2   8  247.69   21.27
   2   2  -8  350.38   29.91
  -2  -2   8  322.84   27.15
  -2  -2   8  308.24   24.15
   2   2  -7  361.55   28.95
   2   2  -7  407.46   29.76
  -2  -2   7  337.53   25.64
  -2  -2   7  350.02   23.53
   2   2  -6  537.49   31.58
   2   2  -6  515.39   31.62
   2   2  -5 1576.05   51.18
   2   2  -4  472.84   25.41
   2   2  -4  360.98   19.79
   2   2  -3   75.38    7.94
   2   2  -3   98.58   11.06
  -2  -2   2  705.35   26.10
   2   2  -2  668.40   25.78
  -2  -2   1  980.87   34.76
   2   2  -1  912.84   28.73
   2   2  -1  967.20   20.11
   2   2   0 2455.73   45.48
  -2  -2   0 2569.65   40.16
   2   2   1 1000.38   24.01
   2   2   1  956.06   29.31
  -2  -2  -1  989.01   34.14
   2   2   2  773.78   23.29
   2   2   2  711.26   26.85
   2   2   2  724.64   28.44
  -2  -2  -3  112.45    9.97
   2   2   3  133.25   12.67
   2   2   3  154.14   11.54
   2   2   3  114.42   12.58
   2   2   4  487.75   22.19
   2   2   4  459.08   25.00
  -2  -2  -4  538.83   22.29
  -2  -2  -5 1581.68   44.11
   2   2   5 1476.15   42.22
   2   2   5 1462.86   49.35
  -2  -2  -5 1565.92   40.14
   2   2   6  485.35   26.63
  -2  -2  -6  522.43   24.73
  -2  -2  -6  552.55   28.22
  -2  -2  -6  501.98   26.84
   2   2   7  381.00   25.56
  -2  -2  -7  369.68   25.57
  -2  -2  -7  374.64   22.49
   2   2   8  297.94   24.85
  -2  -2  -8  336.91   25.56
  -2  -2  -8  315.31   21.60
   2   2   9  143.12   18.75
  -2  -2  -9  118.56   16.59
  -2  -2  -9  112.98   13.87
   2   2  10   26.15    8.83
  -2  -2 -10   25.46    6.43
  -2  -2 -10   37.96    9.61
   2   2  11   46.43   12.55
  -2  -2 -11   48.56    9.67
  -2  -2 -11   63.27   13.40
   2   2  12   64.75   15.58
  -2  -2 -12   54.57   14.21
   2   2  13   41.96   13.37
  -2  -2 -13   69.60   17.72
   2   2  14   18.93    9.73
  -2  -2 -14   20.69    8.45
  -2  -2 -15   -1.03    5.43
   2   2  15    7.09    7.32
  -2  -3  14    5.30    7.06
   2   3 -14    8.19    7.44
  -2  -3  13   62.47   17.22
   2   3 -13   65.18   17.45
   2   3 -12   40.09   12.79
  -2  -3  12   32.90   10.95
   2   3 -11    3.37    3.15
   2   3 -11   13.66    9.47
  -2  -3  11    1.71    3.50
   2   3 -10  281.80   31.75
  -2  -3  10  246.77   28.86
   2   3 -10  249.89   29.26
   2   3  -9  275.00   29.09
   2   3  -9  268.22   28.52
  -2  -3   9  266.16   27.06
  -2  -3   9  203.74   22.58
  -2  -3   8  203.68   21.71
   2   3  -8  233.08   24.33
   2   3  -8  255.23   25.55
  -2  -3   8  202.91   21.00
   2   3  -7   85.38   13.38
   2   3  -7   90.67   13.80
   2   3  -6   72.62   11.61
   2   3  -6   82.09   12.27
   2   3  -5  188.89   17.59
   2   3  -5  215.72   18.36
   2   3  -4  298.90   20.15
   2   3  -4  275.01   19.57
   2   3  -4  275.31   18.52
  -2  -3   3   26.05    5.46
   2   3  -3   56.68    7.94
  -2  -3   2 3068.03   50.53
   2   3  -2 3358.62   60.49
  -2  -3   1  874.76   19.18
   2   3  -1  867.99   29.51
   2   3   0   35.36    5.79
   2   3   1  941.07   26.63
   2   3   1  792.62   28.95
   2   3   2 3538.11   57.45
   2   3   2 3081.79   59.44
  -2  -3  -3   62.07    6.37
   2   3   3   49.14    6.77
   2   3   3   54.49    8.61
   2   3   3   42.25    8.00
   2   3   4  302.47   18.86
   2   3   4  265.83   19.99
  -2  -3  -4  290.82   16.48
  -2  -3  -5  221.45   16.17
   2   3   5  204.79   18.70
   2   3   5  217.26   17.04
  -2  -3  -5  198.99   13.98
  -2  -3  -6   78.85   10.43
  -2  -3  -6   77.62    9.36
  -2  -3  -6   56.86    8.47
   2   3   6   71.76   10.89
  -2  -3  -7   82.15    9.95
  -2  -3  -7   85.57   11.81
   2   3   7   86.05   12.34
   2   3   8  211.54   21.29
  -2  -3  -8  221.90   20.95
  -2  -3  -8  148.79   14.68
  -2  -3  -8  180.70   15.31
  -2  -3  -9  220.49   17.13
   2   3   9  260.36   25.05
  -2  -3  -9  255.05   23.92
   2   3  10  242.55   25.88
  -2  -3 -10  245.60   25.65
  -2  -3 -10  191.96   17.13
  -2  -3 -11    0.83    1.09
   2   3  11    4.07    3.76
   2   3  12   33.26   11.21
  -2  -3 -12   35.73   11.90
  -2  -3 -13   55.62   16.27
   2   3  13   62.66   15.73
  -2  -3 -14   30.91   13.97
   2   3  14    8.58    7.87
  -2  -3 -15    5.86    6.81
  -2  -4  14   -1.33    4.95
   2   4 -13    9.44    5.84
  -2  -4  13  -13.80   10.50
   2   4 -12   63.49   18.33
  -2  -4  12   71.33   17.92
   2   4 -12   40.69   13.01
   2   4 -11    3.90    5.59
   2   4 -11   10.94    7.50
  -2  -4  11    1.81    5.11
  -2  -4  11    1.79    3.41
   2   4 -10   49.66   13.10
   2   4 -10   45.15   11.61
  -2  -4  10   31.74   10.46
  -2  -4  10   52.15   14.10
   2   4  -9  127.04   19.99
   2   4  -9   74.32   14.47
  -2  -4   9  115.88   18.46
  -2  -4   9  130.14   19.08
   2   4  -8    8.04    5.57
   2   4  -8    9.74    5.35
  -2  -4   8   10.94    5.05
   2   4  -7   71.74   12.82
  -2  -4   7   42.77    9.50
   2   4  -7   58.27   11.19
   2   4  -6 1030.90   43.29
   2   4  -6 1132.33   46.42
   2   4  -6 1081.49   41.64
   2   4  -5  838.44   36.89
   2   4  -5  877.25   36.29
   2   4  -4  754.36   31.91
   2   4  -4  714.06   30.41
  -2  -4   3  592.81   26.93
   2   4  -3  644.92   28.25
  -2  -4   2 1599.72   36.45
   2   4  -2 1644.41   43.93
   2   4  -1   47.40    7.07
  -2  -4   1   52.93    4.97
   2   4   0   40.32    6.69
   2   4   1   45.45    7.71
  -2  -4  -2 1667.36   25.08
   2   4   2 1615.28   42.01
   2   4   2 1576.24   46.62
   2   4   3  673.89   29.13
   2   4   3  612.85   30.62
  -2  -4  -3  646.05   20.24
   2   4   4  628.63   32.40
   2   4   4  653.97   29.40
  -2  -4  -4  724.85   25.33
   2   4   5  888.17   37.29
  -2  -4  -5  897.73   31.57
   2   4   5  845.60   40.82
  -2  -4  -6 1068.80   37.99
   2   4   6 1236.48   47.52
   2   4   7   56.82   10.71
  -2  -4  -7   66.16   10.41
  -2  -4  -7   38.05    7.70
   2   4   8   16.44    5.99
  -2  -4  -8    7.69    3.04
  -2  -4  -9  122.40   16.92
   2   4   9  133.69   18.70
   2   4  10   54.50   12.58
  -2  -4 -10   43.69   11.38
   2   4  11    1.93    1.97
  -2  -4 -11    1.75    0.83
   2   4  12   62.12   14.65
  -2  -4 -12   70.56   16.76
  -2  -4 -13   11.30    8.69
   2   4  13   19.31   11.02
   2   4  14   -2.71    6.81
  -2  -4 -14    5.74    6.99
  -2  -5  14    8.51    6.64
  -2  -5  13   58.92   18.34
   2   5 -12    2.15    4.85
  -2  -5  12   10.84    7.25
   2   5 -12   10.23    8.29
   2   5 -11   25.27    9.89
   2   5 -11   13.23    6.59
  -2  -5  11   27.47   10.50
  -2  -5  11    9.69    5.68
   2   5 -10  112.79   22.30
   2   5 -10   71.54   13.89
  -2  -5  10   65.90   15.04
  -2  -5  10   36.80   11.46
   2   5 -10   82.04   16.66
   2   5  -9  255.85   24.71
   2   5  -9  278.83   31.27
   2   5  -9  254.24   26.56
  -2  -5   9  200.34   24.67
   2   5  -8  146.74   20.44
   2   5  -8  130.02   16.36
  -2  -5   8  108.85   17.33
   2   5  -7   39.25    5.87
   2   5  -7   79.81   13.55
   2   5  -7   73.59   11.43
  -2  -5   7   74.32   13.81
   2   5  -6  205.28   18.29
   2   5  -6  179.15   18.69
   2   5  -5   14.24    5.53
   2   5  -5    8.34    3.74
   2   5  -4  958.74   36.84
   2   5  -4  978.87   37.70
   2   5  -3 1369.69   39.41
   2   5  -3 1286.11   41.37
   2   5  -2  577.92   27.13
   2   5  -1  674.79   29.94
   2   5   0    7.47    2.91
   2   5   1  664.50   30.77
   2   5   2  553.54   29.98
   2   5   2  537.91   26.19
   2   5   3 1285.26   43.55
   2   5   3 1203.76   45.69
   2   5   4  867.43   37.53
  -2  -5  -4  877.44   28.27
  -2  -5  -5   -0.52    2.32
   2   5   5    4.10    1.70
   2   5   6  191.84   19.31
  -2  -5  -6  196.68   16.51
  -2  -5  -7   83.73   12.04
   2   5   7   79.48   13.35
   2   5   8  117.04   16.83
  -2  -5  -8  110.12   15.54
  -2  -5  -9  236.95   24.42
   2   5   9  240.61   25.63
   2   5  10   77.25   15.58
  -2  -5 -10   80.12   16.09
  -2  -5 -11   24.84    9.48
   2   5  11   27.36    9.63
  -2  -5 -12    4.82    8.78
   2   5  12   -1.40    1.90
   2   5  13   25.09   10.74
   2   5  14   10.59    8.60
   2   6 -13    4.22    5.79
  -2  -6  13   22.40   14.33
   2   6 -12   18.41   10.75
  -2  -6  12   15.70    5.29
   2   6 -11  164.81   29.25
  -2  -6  11  161.32   25.53
   2   6 -10   18.96   11.22
   2   6 -10   29.95    8.86
  -2  -6  10    8.74    5.03
   2   6  -9   18.71    6.53
   2   6  -9   24.03    8.00
  -2  -6   9   14.77    7.27
   2   6  -8   29.83    9.07
  -2  -6   8   23.48    8.86
   2   6  -8   25.37    6.99
   2   6  -7  322.44   29.04
   2   6  -7  384.52   27.36
  -2  -6   7  364.87   33.32
   2   6  -6  228.68   21.81
  -2  -6   6  215.65   24.28
   2   6  -6  240.88   20.59
   2   6  -5   33.59    7.26
   2   6  -5   40.17    7.90
   2   6  -4   69.41   10.15
   2   6  -4   72.37   10.01
   2   6  -3  675.57   28.34
   2   6  -3  609.21   29.46
   2   6  -2   60.03    9.71
   2   6  -1 1082.04   39.95
   2   6   0  113.01   13.30
   2   6   1 1037.30   41.89
   2   6   2   62.85   10.68
   2   6   3  598.68   31.59
   2   6   3  606.49   34.32
   2   6   4   57.41   10.30
   2   6   4   47.61    9.48
   2   6   5   40.49    8.72
   2   6   6  230.07   21.97
   2   6   7  395.53   31.22
   2   6   8   23.53    7.96
   2   6   9   15.07    7.26
   2   6  10   27.79    9.74
   2   6  11  171.10   27.08
   2   6  12   12.42    8.63
   2   6  13   -3.33    5.10
   2   7 -13    8.52   12.37
  -2  -7  13    9.15    9.54
   2   7 -12    7.76    6.71
  -2  -7  12    7.54    8.87
   2   7 -11   21.55   15.82
  -2  -7  11    0.05    1.39
   2   7 -10    1.45    3.34
  -2  -7  10   -1.14    4.32
   2   7  -9   -1.67    1.82
   2   7  -9   -2.84    4.16
   2   7  -8  265.38   30.03
   2   7  -8  266.97   24.30
  -2  -7   8  295.90   32.58
  -2  -7   7    2.11    2.58
   2   7  -7    2.94    2.62
   2   7  -6   72.95   12.56
   2   7  -6   83.25   12.12
  -2  -7   6   80.17   15.44
   2   7  -5   22.90    6.57
  -2  -7   5   33.49    9.84
   2   7  -5   27.74    6.97
   2   7  -4 1002.90   41.15
   2   7  -4 1023.30   40.20
   2   7  -3    4.91    2.98
   2   7  -3    4.66    2.61
   2   7  -2   53.84    9.43
   2   7  -1   14.45    5.52
   2   7   0  224.63   20.39
   2   7   1   14.05    5.43
   2   7   2   50.65   10.89
   2   7   3    2.09    1.86
   2   7   3    2.67    1.90
   2   7   4 1105.04   49.99
   2   7   4  980.06   50.74
   2   7   5   50.55   10.99
   2   7   6   71.75   12.74
   2   7   7    3.42    1.84
   2   7   8  283.41   29.50
   2   7   9    6.59    5.65
   2   7  10   -0.62    5.68
   2   7  11    6.87    8.14
   2   7  12   21.49    9.05
   2   7  13    3.83    4.24
   2   8 -12    1.97    1.77
  -2  -8  12    3.26    6.10
   2   8 -11   57.62   18.43
  -2  -8  11   30.83   14.43
   2   8 -10    4.52    5.21
  -2  -8  10    3.92    5.82
   2   8  -9   23.10    9.63
  -2  -8   9   22.54   10.87
   2   8  -8    0.75    2.22
  -2  -8   8    0.78    4.20
   2   8  -7   56.84   12.88
  -2  -8   7  112.97   20.46
   2   8  -7   97.80   14.20
   2   8  -6  161.96   17.91
  -2  -8   6  179.06   26.67
   2   8  -5    7.64    4.46
  -2  -8   5    3.93    4.58
   2   8  -5    0.87    2.46
   2   8  -4   25.10    6.12
   2   8  -4   38.63    8.47
  -2  -8   4   40.63   10.07
   2   8  -3  271.77   23.17
  -2  -8   3  260.23   25.93
   2   8  -2  136.38   16.49
   2   8  -1  501.60   32.07
   2   8   0   26.91    7.49
   2   8   1  536.65   35.99
   2   8   2  135.02   18.45
   2   8   3  257.23   27.02
   2   8   3  253.83   23.78
   2   8   4   49.24   10.74
   2   8   4   39.55   10.40
   2   8   5    2.56    2.49
   2   8   6  169.60   21.79
  -2  -8  -6  127.15   16.54
   2   8   7  101.23   17.34
  -2  -8  -7   71.75   12.20
   2   8   8    2.02    1.12
   2   8   9   31.66    9.53
   2   8  10   12.36    7.41
   2   8  11   69.98   17.87
   2   8  12    4.07    5.08
   2   9 -12    3.29    4.48
  -2  -9  12    1.12    3.39
   2   9 -11    1.48    3.60
  -2  -9  11   16.26   11.03
   2   9 -10    0.26    2.00
  -2  -9  10    2.72    4.44
  -2  -9   9   71.42   21.33
   2   9  -9   48.30   14.81
   2   9  -8    3.20    3.59
  -2  -9   8    9.22    5.28
   2   9  -7    8.03    4.61
  -2  -9   7   17.93    6.95
  -2  -9   6   36.87   12.39
   2   9  -6   27.41    7.72
   2   9  -6   20.04    7.56
   2   9  -5    9.31    3.79
   2   9  -5    9.46    4.64
  -2  -9   5   14.45    6.88
   2   9  -4  115.50   14.50
   2   9  -4  188.68   20.20
  -2  -9   4  184.31   24.82
   2   9  -3  151.12   18.11
  -2  -9   3  135.57   21.61
   2   9  -2   86.31   14.85
  -2  -9   2   73.05   14.63
   2   9  -1  123.38   17.62
  -2  -9   1  171.20   22.07
   2   9   0    4.21    3.62
  -2  -9   0    5.41    3.91
   2   9   1  177.60   21.88
   2   9   2   72.70   14.41
   2   9   3  127.70   18.23
   2   9   3  147.80   20.77
  -2  -9  -3  158.89   20.49
   2   9   4  193.39   22.77
  -2  -9  -4  190.68   21.57
   2   9   5   18.94    7.49
  -2  -9  -5   11.43    5.03
   2   9   6   33.84    9.20
  -2  -9  -6   24.17    7.84
  -2  -9  -7    3.72    1.81
   2   9   7    8.06    5.77
   2   9   8    7.76    6.43
   2   9   9   82.36   17.23
   2   9  10   11.46    6.94
   2   9  11    1.10    1.10
  -2 -10  12    3.56    6.12
  -2 -10  11    4.90   10.82
  -2 -10  10   -6.38    8.10
  -2 -10   9   12.92   10.08
  -2 -10   8    4.51    2.75
  -2 -10   7    5.71    2.05
  -2 -10   6  208.24   30.46
   2  10  -5   83.20   14.15
  -2 -10   5   86.32   19.32
  -2 -10   4   25.09    9.00
   2  10  -4   17.55    5.98
   2  10  -3   17.74    7.87
  -2 -10   3   15.12    7.33
   2  10  -2  216.89   24.50
  -2 -10   2  220.83   28.08
   2  10  -1   24.98    7.62
  -2 -10   1   32.79   11.17
   2  10   0    1.68    3.74
  -2 -10   0    4.14    3.54
   2  10   1   35.07   10.22
  -2 -10  -1   24.39   10.15
   2  10   2  211.18   26.47
  -2 -10  -2  204.13   26.73
  -2 -10  -3   -7.78    6.18
   2  10   3   12.00    5.81
   2  10   4   27.48    9.71
  -2 -10  -4   20.47    5.42
   2  10   5   85.65   16.80
  -2 -10  -5   92.45   17.76
   2  10   6  195.42   27.11
  -2 -10  -6  168.25   22.09
   2  10   7   -0.31    2.97
   2  10   8   -1.52    6.44
   2  10   9    9.32    8.00
   2  10  10   -9.91    5.06
   2  10  11    8.49    6.74
  -2 -11  11    7.58    6.33
  -2 -11  10    0.41    5.70
  -2 -11   9   12.62    9.69
  -2 -11   8   15.84   11.68
  -2 -11   7   14.43   11.35
  -2 -11   6   -5.74    5.91
  -2 -11   5   12.60    9.12
  -2 -11   4   -5.85    4.40
   2  11  -4    7.02    4.69
  -2 -11   3   -4.32    5.71
   2  11  -3  -11.02    8.27
   2  11  -2  112.45   18.93
  -2 -11   2  118.87   21.84
   2  11  -1  129.45   19.57
  -2 -11   1  121.23   23.11
   2  11   0    0.87    1.62
  -2 -11   0    4.61    4.10
   2  11   1  125.41   21.92
  -2 -11  -1  136.77   23.69
   2  11   2  120.16   21.21
  -2 -11  -2  126.32   22.06
   2  11   3    1.18    1.15
  -2 -11  -3   10.69    8.82
   2  11   4   11.50    7.79
  -2 -11  -4   -5.85    6.20
   2  11   5    4.87    4.07
  -2 -11  -5   -1.04    2.64
   2  11   6    2.29    5.34
  -2 -11  -6   -4.36    4.27
   2  11   7   16.85    9.19
   2  11   8   13.21    7.16
   2  11   9  -15.03    9.29
   2  11  10    4.81    7.38
  -2 -12   9   14.78   11.63
  -2 -12   8    5.81    8.06
  -2 -12   7    9.81    9.09
  -2 -12   6    7.99    6.60
  -2 -12   5   18.14    7.05
  -2 -12   4    5.07    1.23
   2  12  -3    2.39    4.68
  -2 -12   3    5.48    4.09
   2  12  -2   10.55    5.71
  -2 -12   2    5.81    2.76
   2  12  -1   23.68    9.08
  -2 -12   1   38.62   12.76
   2  12   0   47.51   13.51
  -2 -12   0   55.36   15.72
  -2 -12  -1   42.12   12.63
  -2 -12  -2    6.33    4.10
   2  12   3    1.73    2.72
  -2 -12  -3    4.63    3.95
   2  12   4   10.26    5.89
  -2 -12  -4   16.94    8.35
   2  12   5   22.06    9.83
  -2 -12  -5   18.17    8.99
   2  12   6    5.70    4.32
   2  12   7    6.02    0.97
   2  12   8   -2.31    6.64
  -2 -13   6   20.15   15.90
  -2 -13   5    3.79    5.43
  -2 -13   4   11.89    9.59
  -2 -13   3   31.14   14.60
  -2 -13   2    2.07    7.03
   2  13  -1    9.43    6.55
  -2 -13   1   11.02    9.01
  -2 -13   0   -8.28    7.12
  -2 -13  -1    1.46    3.31
  -2 -13  -2    5.32    5.26
   2  13   3   17.10    9.12
  -2 -13  -3   42.39   15.16
   2  13   4    0.13    5.31
  -2 -13  -4    7.18    5.78
   2  13   5    1.55    3.28
  -2 -13  -5    1.43    1.53
   2  13   6    0.64    3.57
   2  13   7   29.76   14.51
  -2 -14   4    5.21    6.25
  -2 -14   3  -11.80   14.15
  -2 -14   2  -11.53   10.94
  -2 -14   1   -3.72    8.32
  -2 -14   0   65.87   20.87
  -2 -14  -1    8.82    7.69
  -2 -14  -2    4.95    6.64
   2  14   3    1.35    4.23
  -2 -14  -3    3.28    4.25
   2  14   4    2.82    5.42
  -2 -14  -4    5.78    6.72
   2  14   5    4.24    7.29
  -2 -15   0    4.48    5.33
  -2 -15  -1   -1.70    3.25
  -2 -15  -2   10.86    8.92
  -2 -15  -3    5.86    7.79
   3 -15  -3    8.76    7.39
   3 -15  -2    0.11    5.10
   3 -15  -1    0.48    2.52
   3 -15   0    6.81    6.50
   3 -14  -3   -0.11    3.75
   3 -14  -2   23.43   12.75
   3 -14  -1   -3.69    5.96
   3 -14   0    3.98    7.25
   3 -14   1    2.80    7.68
   3 -14   2   11.10    7.03
   3 -14   3   17.10   12.55
  -3  13   6    8.05    6.66
  -3  13   5   26.80   11.04
   3 -13  -4    3.72    3.62
   3 -13  -3   10.01    7.03
   3 -13  -2    1.40    3.35
   3 -13  -1   19.19   11.48
   3 -13   0    1.62    4.17
   3 -13   1   13.32    5.05
   3 -13   2    7.01    6.74
   3 -13   3   -1.27    5.61
   3 -13   4   -2.27    3.14
   3 -13   5   18.41   11.49
   3 -13   6   -1.61    2.30
  -3  12   8  -12.64   11.74
  -3  12   7   26.91   11.66
  -3  12   6   -3.71    4.09
  -3  12   5    5.32    3.09
   3 -12  -5    9.89    7.04
   3 -12  -4   29.94   12.58
   3 -12  -3   51.69   15.71
   3 -12  -2   49.31   15.87
   3 -12  -1    2.35    4.67
   3 -12   0    1.59    4.31
   3 -12   1   -0.59    6.03
   3 -12   1  -12.94    6.11
   3 -12   2   17.60    8.01
   3 -12   2   67.43   21.08
   3 -12   3   19.59    7.59
   3 -12   4   24.20   13.05
   3 -12   5   15.23   11.06
   3 -12   6    2.83    4.68
   3 -12   7   34.31   17.89
   3 -12   8    9.91   10.44
  -3  11  10    5.69    3.68
  -3  11   9    4.17    0.61
  -3  11   8   10.73    6.70
  -3  11   7    7.44    6.98
  -3  11   6   24.90   10.30
  -3  11   5    6.75    4.87
   3 -11  -5    7.00    6.23
   3 -11  -4   25.24   10.11
   3 -11  -3   36.10   10.62
   3 -11  -2   24.34   11.09
   3 -11  -1   44.78   14.71
   3 -11   0  219.59   33.27
   3 -11   1   62.17   18.32
   3 -11   2    7.52    4.36
   3 -11   2   20.27   10.01
   3 -11   3   35.76   10.51
   3 -11   3   48.38   16.58
   3 -11   4   13.52    6.16
   3 -11   4   26.85   10.20
   3 -11   5    2.78    6.48
   3 -11   6   12.60    7.39
   3 -11   7   -7.62    4.07
   3 -11   8    3.71    5.55
  -3  11  -9    3.86    4.95
   3 -11   9    6.69    8.96
   3 -11  10    5.84    9.13
  -3  11 -10   12.68   11.25
  -3  11 -11    7.75    8.24
  -3  10  11    7.74    8.27
  -3  10  10   -6.14    6.52
  -3  10   9    4.43    5.36
  -3  10   8   37.46   12.80
  -3  10   7   49.92   14.14
  -3  10   6   22.91    8.42
   3 -10  -6   22.11    8.47
  -3  10   5   21.11    7.79
   3 -10  -5   22.81    9.20
   3 -10  -4  133.53   21.82
   3 -10  -3    9.17    5.61
   3 -10  -2    4.39    4.65
   3 -10  -1    7.06    5.62
   3 -10   0   -1.47    4.75
   3 -10   1   12.25    6.40
   3 -10   2   -2.02    4.60
   3 -10   2    8.89    5.51
   3 -10   3   35.36   10.63
   3 -10   3   39.98   12.63
   3 -10   4  173.48   29.68
   3 -10   4  149.65   22.42
   3 -10   5    9.04    4.84
   3 -10   5   26.04   13.11
   3 -10   6   31.05   13.96
   3 -10   7   66.11   20.25
   3 -10   8   25.84   14.24
  -3  10  -9   -1.10    2.19
   3 -10   9   -9.07    8.44
   3 -10  10   -3.38    4.64
  -3  10 -10    1.76    5.23
   3 -10  11   16.46   13.27
   3 -10  11   10.25   10.27
  -3  10 -11    4.69    5.62
  -3   9  12    9.75    4.30
  -3   9  11   42.65   14.16
  -3   9  10   -1.32    4.94
  -3   9   9   -3.72    4.14
  -3   9   8   -1.37    5.51
  -3   9   7   62.44   15.16
  -3   9   6   46.80   12.43
   3  -9  -6   36.76   10.09
  -3   9   5   33.41   10.46
   3  -9  -5   31.01   10.07
   3  -9  -4   47.41   12.88
   3  -9  -3   31.29    9.94
   3  -9  -2  106.52   19.51
   3  -9  -1  251.33   29.97
   3  -9   0   15.10    7.33
   3  -9   1  293.46   33.44
   3  -9   2   89.64   15.58
   3  -9   2   92.02   19.69
   3  -9   3   62.15   15.86
   3  -9   3   54.43   12.41
   3  -9   4   38.71   10.76
   3  -9   4   46.79   14.14
   3  -9   5   30.62    9.51
   3  -9   5   41.56   14.49
   3  -9   6   54.19   16.21
   3  -9   7   65.36   18.23
   3  -9   8   -1.10    2.57
   3  -9   9    1.62    2.77
  -3   9 -10    4.04    5.20
   3  -9  10    7.22    7.95
  -3   9 -11   34.17   16.18
   3  -9  11   12.32    9.45
   3  -9  11   26.10   13.92
   3  -9  12   14.32   12.32
  -3   9 -12    9.54    9.73
   3  -9  12    4.56    6.45
  -3   8  13    6.68    3.53
  -3   8  12    6.85    9.54
   3  -8 -12   11.65   11.56
   3  -8 -11    6.77    7.51
  -3   8  11    8.42    4.87
  -3   8  10    3.41    0.68
  -3   8   9  139.64   22.59
  -3   8   8   53.21   13.82
  -3   8   7   21.37    9.12
   3  -8  -6   29.02    9.52
  -3   8   6   26.38    9.36
  -3   8   5   65.38   13.26
   3  -8  -5   71.16   13.11
   3  -8  -4  139.95   19.59
   3  -8  -3  123.80   18.59
   3  -8  -2  182.33   23.68
   3  -8  -1  439.99   37.22
   3  -8   0   39.50   11.54
   3  -8   1  361.46   35.41
   3  -8   2  174.76   21.13
   3  -8   2  176.32   24.42
   3  -8   3  132.53   21.57
   3  -8   3  119.06   17.16
   3  -8   4  166.33   20.70
   3  -8   4  139.52   23.47
   3  -8   5   62.58   12.63
   3  -8   5   71.82   16.86
   3  -8   6   18.70    8.58
   3  -8   7   26.82   10.56
   3  -8   8   49.61   15.29
   3  -8   9   90.95   22.18
  -3   8 -10    2.33    4.31
   3  -8  10    0.28    2.89
   3  -8  11    2.34    4.94
   3  -8  11    3.10    2.86
  -3   8 -12    2.27    3.57
   3  -8  12   -9.21   11.44
   3  -8  13   13.34   11.18
  -3   7  13    1.74    2.83
   3  -7 -13    2.85    5.83
  -3   7  12    9.38    5.54
   3  -7 -12   14.59   12.08
  -3   7  11    0.33    5.00
   3  -7 -11    4.10    6.20
  -3   7  10    8.77    3.25
  -3   7   9   35.71   11.52
  -3   7   8   75.92   15.27
  -3   7   7   25.08    8.63
   3  -7  -7   18.34    5.23
   3  -7  -6  508.58   31.10
  -3   7   6  709.60   44.64
  -3   7   5   28.03    8.01
   3  -7  -5   24.05    7.15
  -3   7   5   20.97    4.62
   3  -7  -4  131.40   17.29
   3  -7  -3   13.61    5.38
   3  -7  -2  495.89   35.81
   3  -7  -1    0.15    2.87
   3  -7   0   -0.21    2.43
   3  -7   1   15.03    5.78
   3  -7   2  218.20   15.13
   3  -7   2  469.52   33.39
   3  -7   2  295.00   21.87
   3  -7   2  478.92   38.39
   3  -7   3   11.74    4.53
   3  -7   3    7.92    2.37
   3  -7   3   12.26    5.80
   3  -7   4  146.88   22.55
   3  -7   4  141.87   17.96
   3  -7   5    9.36    1.66
   3  -7   5   32.23   10.89
   3  -7   6  760.41   54.65
   3  -7   7   27.16   11.57
   3  -7   8   81.04   18.85
   3  -7   9   41.02   14.20
  -3   7 -10   18.87    8.42
   3  -7  10   -4.96    4.25
   3  -7  10   10.55    6.83
  -3   7 -11    0.59    6.26
   3  -7  11    0.72    2.90
   3  -7  11    5.56    9.62
   3  -7  12    6.26    8.19
  -3   7 -12   21.87   12.97
   3  -7  12    6.72    6.57
  -3   7 -13   -2.17    7.19
   3  -7  13   -2.10    3.49
  -3   6  14   -5.60    6.18
   3  -6 -13   28.05   14.04
  -3   6  13   38.58   14.09
  -3   6  12    8.04    5.32
   3  -6 -12   22.27   14.92
  -3   6  11    7.17    4.90
   3  -6 -11    5.12    6.93
  -3   6  10   65.15   15.49
   3  -6 -10   58.30   16.71
  -3   6   9  257.73   28.69
  -3   6   8   85.01   15.34
  -3   6   7   42.47    9.45
   3  -6  -7   39.95    7.36
  -3   6   6   15.26    6.71
   3  -6  -6   12.64    5.03
   3  -6  -5    1.97    4.33
  -3   6   5    9.95    2.90
  -3   6   4  253.70   17.59
   3  -6  -4  264.97   22.60
   3  -6  -3  139.29   16.61
   3  -6  -2  144.91   17.94
   3  -6  -1 1487.26   59.48
   3  -6   0   48.25   11.39
   3  -6   1 1348.94   41.41
   3  -6   1 1496.80   62.07
   3  -6   2   94.63    8.70
   3  -6   2  118.67   15.89
   3  -6   2  114.73   17.48
   3  -6   3  127.38   16.02
   3  -6   3  140.56   19.97
   3  -6   4  249.90   27.90
   3  -6   4  259.35   23.18
   3  -6   5   23.22    7.29
   3  -6   5   27.86   10.00
   3  -6   6   15.67    6.98
   3  -6   7   49.53   14.10
   3  -6   8   96.97   19.36
   3  -6   9  210.04   31.06
   3  -6   9  245.99   31.31
  -3   6 -10   79.17   17.98
   3  -6  10   25.70   10.80
   3  -6  10   70.00   19.33
   3  -6  11    0.49    2.34
   3  -6  11   16.35    6.40
  -3   6 -11    1.04    7.96
   3  -6  12  -12.46   11.28
   3  -6  12    0.40    4.32
  -3   6 -13   54.21   20.06
   3  -6  13   23.14   11.65
   3  -6  14    5.16    6.91
  -3   5  14   18.11   10.62
   3  -5 -14   -6.11    8.59
  -3   5  13   20.62    9.52
   3  -5 -13   26.49   14.74
  -3   5  12    4.01    5.07
   3  -5 -12    2.95    4.22
  -3   5  11   94.72   18.80
   3  -5 -11   69.73   19.73
  -3   5  10   10.37    6.88
   3  -5 -10    3.60    3.80
  -3   5   9    9.90    6.08
   3  -5  -9   10.74    6.98
  -3   5   8   62.08   12.84
   3  -5  -8   77.75   16.60
  -3   5   7  219.87   22.38
  -3   5   6  461.89   31.56
   3  -5  -6  484.74   25.23
  -3   5   5  294.34   23.78
   3  -5  -5  282.99   19.77
  -3   5   4   26.94    5.37
  -3   5   4   21.12    5.89
   3  -5  -4   22.48    6.04
   3  -5  -3  107.82   13.38
  -3   5   3  122.70   11.99
   3  -5  -2  235.87   20.47
   3  -5  -1  891.52   37.74
   3  -5  -1  896.17   41.83
   3  -5   0  208.82   16.96
   3  -5   0  208.74   20.86
   3  -5   1 1048.29   33.19
   3  -5   1  923.12   45.02
   3  -5   2  240.66   21.17
   3  -5   2  240.86   23.54
   3  -5   2  287.95   13.30
   3  -5   3   91.58    5.85
   3  -5   3  111.44   13.73
   3  -5   3  119.71   16.87
   3  -5   4   19.66    5.81
   3  -5   4   22.02    7.66
   3  -5   5  335.02   30.80
   3  -5   6  492.01   39.00
   3  -5   7  235.73   27.41
   3  -5   8   52.53   13.91
   3  -5   8   67.70   13.24
   3  -5   9   12.90    8.55
   3  -5   9   16.88    8.04
  -3   5 -10    1.57    3.53
   3  -5  10   14.06   10.16
   3  -5  10    8.23    6.55
   3  -5  11   84.38   20.55
   3  -5  11   26.46   10.57
  -3   5 -11   81.86   18.85
  -3   5 -12    2.60    5.71
   3  -5  12    4.95    5.96
  -3   5 -13   31.96   12.73
   3  -5  13   14.40    9.89
   3  -5  14    8.48    8.02
  -3   5 -14   -1.44    1.72
  -3   4  15    2.11    3.62
  -3   4  14   27.28   11.23
   3  -4 -14   25.42   15.69
  -3   4  13    4.56    5.79
   3  -4 -13    6.50    9.70
  -3   4  12    4.35    3.40
   3  -4 -12    3.37    6.38
  -3   4  11    5.44    3.20
   3  -4 -11    4.37    1.57
   3  -4 -10   -3.86    5.21
  -3   4  10    9.18    6.64
  -3   4   9   16.17    6.82
   3  -4  -9   15.76    7.92
   3  -4  -8  351.63   35.94
  -3   4   8  418.12   31.65
  -3   4   7  455.08   30.51
   3  -4  -7  358.08   33.88
  -3   4   6   23.85    6.58
  -3   4   6   14.52    5.29
   3  -4  -6   15.77    6.45
  -3   4   5  335.55   24.16
   3  -4  -5  290.82   19.10
   3  -4  -5  295.01   26.98
  -3   4   4 1011.54   38.23
   3  -4  -4  958.75   45.33
   3  -4  -4  972.71   35.19
   3  -4  -3  249.58   19.18
   3  -4  -3  248.89   21.47
  -3   4   3  305.27   17.88
   3  -4  -2  127.84   14.78
   3  -4  -2  143.19   15.05
   3  -4  -1  317.26   21.44
   3  -4  -1  298.47   21.93
   3  -4   0  707.78   34.68
   3  -4   0  715.76   29.55
   3  -4   1  351.36   18.22
   3  -4   1  290.60   21.34
   3  -4   1  322.48   23.93
   3  -4   2  120.27   14.05
   3  -4   2  136.39   15.95
   3  -4   3  268.81   20.83
   3  -4   3  281.33   23.95
   3  -4   3  269.94   11.21
   3  -4   4 1068.65   42.21
   3  -4   4 1120.67   49.77
   3  -4   5  305.29   27.30
   3  -4   6   22.40    7.65
   3  -4   7  458.18   36.04
   3  -4   7  454.36   33.16
   3  -4   8  347.85   32.70
   3  -4   8  399.28   33.86
   3  -4   9   14.27    8.35
   3  -4   9    8.37    5.87
   3  -4  10   -5.82    8.12
  -3   4 -10   -0.97    3.57
   3  -4  10    1.88    3.02
   3  -4  11    8.34    6.98
   3  -4  11    2.57    3.37
  -3   4 -11    3.62    3.24
  -3   4 -12   -0.76    7.79
   3  -4  12    1.40    5.54
   3  -4  13   37.27   18.34
  -3   4 -13    2.05    5.83
  -3   4 -14   34.90   13.88
  -3   3  15   -3.16    2.26
   3  -3 -15   -4.98    5.70
  -3   3  14    4.68    3.85
   3  -3 -14   -4.76    7.67
   3  -3 -13    2.36    5.84
  -3   3  13    1.96    2.35
  -3   3  12   97.65   19.84
   3  -3 -12   84.73   22.74
  -3   3  11  178.73   24.45
   3  -3 -11  175.59   29.52
  -3   3  10  112.92   18.37
   3  -3 -10  108.95   22.10
  -3   3   9   47.97   10.78
   3  -3  -9   59.25   15.52
  -3   3   8  249.69   22.77
   3  -3  -8  225.65   27.78
  -3   3   7  157.31   17.33
   3  -3  -7  149.81   20.96
  -3   3   7   98.67   12.50
   3  -3  -6  157.33   20.60
  -3   3   6  145.96   16.36
  -3   3   5   44.01    7.70
  -3   3   5   29.90    7.68
  -3   3   4  612.99   28.27
   3  -3  -4  573.10   34.43
   3  -3  -4  633.04   26.46
   3  -3  -3 1140.61   45.17
   3  -3  -3 1212.44   37.42
   3  -3  -2    5.81    3.46
   3  -3  -2    3.10    1.87
  -3   3   2    1.34    2.03
   3  -3  -1  664.73   29.55
   3  -3  -1  682.04   30.08
   3  -3   0 4711.92   72.54
   3  -3   0 3953.34   76.56
   3  -3   1  624.60   30.12
   3  -3   1  652.79   31.38
   3  -3   2   -0.68    1.98
   3  -3   2   -1.12    2.59
  -3   3  -2    6.14    2.60
   3  -3   2    2.21    2.08
   3  -3   3 1185.19   42.16
   3  -3   3 1205.02   45.26
  -3   3  -4  473.41   13.28
   3  -3   4  531.20   31.53
   3  -3   5   43.47    9.74
  -3   3  -5   75.31    6.90
   3  -3   5   51.25   11.18
   3  -3   6  221.12   21.80
   3  -3   6  214.72   20.08
  -3   3  -6  202.88   12.86
  -3   3  -7   96.96   10.00
   3  -3   7  127.15   17.35
   3  -3   7  152.92   18.99
   3  -3   8  234.39   24.71
   3  -3   8  245.16   26.15
  -3   3  -9   67.95   13.82
  -3   3  -9   52.69    9.66
   3  -3   9   48.36   12.35
   3  -3   9   47.49   11.30
  -3   3 -10  122.14   19.22
   3  -3  10  112.21   19.36
   3  -3  10   57.19   12.84
  -3   3 -11  182.06   25.74
   3  -3  11  171.21   26.12
   3  -3  12  102.71   21.50
  -3   3 -12  118.31   23.46
  -3   3 -13    1.78    1.33
  -3   3 -14   -6.12    8.46
  -3   2  15   24.06   13.31
   3  -2 -15   39.41   19.84
  -3   2  14    7.31    7.35
   3  -2 -14    5.14    8.57
   3  -2 -13   21.74   11.31
  -3   2  13   23.12   10.52
   3  -2 -12   35.27   13.43
  -3   2  12   38.07   11.82
  -3   2  11    8.66    5.77
   3  -2 -11    5.21    5.30
   3  -2 -10  105.77   20.37
  -3   2  10   85.93   15.22
  -3   2   9  132.61   17.43
   3  -2  -9  149.48   23.36
  -3   2   8   86.67   13.04
   3  -2  -8   82.43   16.48
   3  -2  -7  532.90   38.85
  -3   2   7  535.62   29.41
  -3   2   7  361.05   22.42
   3  -2  -7  350.80   20.06
   3  -2  -6  203.94   22.10
   3  -2  -6  182.54   14.04
  -3   2   6  167.41   16.08
  -3   2   5  888.89   32.68
   3  -2  -5  792.49   40.76
   3  -2  -5  814.64   29.37
  -3   2   4  562.11   30.89
  -3   2   4  699.11   26.99
   3  -2  -4  613.99   33.99
   3  -2  -4  487.94   23.81
   3  -2  -3 1844.22   55.10
  -3   2   3 1890.63   41.28
   3  -2  -2  899.48   35.95
   3  -2  -2  899.26   31.29
   3  -2  -1   44.37    7.43
  -3   2   1   20.77    5.96
   3  -2  -1   39.21    6.90
  -3   2   1   37.61    6.30
   3  -2   0   34.81    6.23
   3  -2   0   33.94    5.82
  -3   2   0   22.25    5.40
  -3   2   0   29.10    5.28
   3  -2   1   33.26    6.23
   3  -2   1   36.14    5.57
   3  -2   1   28.30    5.89
   3  -2   2  899.18   26.86
   3  -2   2  942.44   35.68
   3  -2   2  956.34   35.17
   3  -2   3 1742.62   51.30
   3  -2   3 1864.18   42.15
   3  -2   3 1843.56   49.73
   3  -2   4  733.96   34.58
   3  -2   4  806.30   31.97
   3  -2   4  799.69   26.53
   3  -2   5  825.88   30.13
   3  -2   5  845.27   38.52
   3  -2   5  940.66   37.81
   3  -2   6  218.34   20.54
   3  -2   6  237.68   20.14
   3  -2   7  499.53   31.77
   3  -2   7  538.10   33.37
   3  -2   8   88.70   14.12
   3  -2   8   87.66   14.69
  -3   2  -9  154.87   20.57
   3  -2   9  141.89   19.68
   3  -2   9  115.46   16.24
  -3   2 -10  103.64   18.03
   3  -2  10   55.30   11.53
   3  -2  10  119.15   20.31
  -3   2 -11    2.71    2.77
   3  -2  11    0.81    0.77
  -3   2 -12   40.46   12.60
  -3   2 -13   21.10    8.55
  -3   2 -14   35.30   16.05
  -3   1  16    4.56    5.34
  -3   1  15   11.47    8.35
   3  -1 -15   15.11    9.61
  -3   1  14    2.96    4.72
   3  -1 -14    4.30    4.88
  -3   1  13   45.36   14.00
   3  -1 -13   45.23   16.25
  -3   1  12   27.33    9.29
   3  -1 -12   33.43   13.26
  -3   1  11   16.77    9.45
   3  -1 -11    9.01    7.41
   3  -1 -10   75.22   17.94
  -3   1  10   94.69   15.62
  -3   1   9  226.02   22.94
   3  -1  -9  186.27   26.27
  -3   1   8   44.01    7.52
   3  -1  -8   68.01   14.59
  -3   1   8   80.62   12.21
  -3   1   7  147.87   14.95
   3  -1  -7  142.42   19.56
  -3   1   7   92.71   11.43
  -3   1   6  184.48   15.02
   3  -1  -6  174.77   20.61
   3  -1  -5 1934.79   62.85
  -3   1   5 1635.80   48.30
   3  -1  -5 1397.29   43.53
  -3   1   5 2240.49   47.78
   3  -1  -4  349.45   24.81
  -3   1   4  334.48   21.94
  -3   1   3  650.59   20.58
   3  -1  -3  757.44   34.43
  -3   1   2  481.44   15.98
   3  -1  -2  355.29   22.50
   3  -1  -1  184.87   14.67
   3  -1  -1  161.43   14.81
   3  -1   0 1692.32   44.06
  -3   1   0 1822.64   43.32
   3  -1   0 1696.11   42.13
   3  -1   0 1821.84   41.79
  -3   1  -1  204.30   14.86
   3  -1   1  194.75   15.00
   3  -1   1  194.25   14.63
   3  -1   1  205.19   13.75
  -3   1  -1  203.33   15.23
   3  -1   2  438.60   22.60
   3  -1   2  491.62   20.89
   3  -1   2  468.92   16.40
   3  -1   2  429.85   22.32
   3  -1   3  645.98   23.19
   3  -1   3  655.93   24.36
   3  -1   3  600.98   27.55
  -3   1  -3  582.58   26.11
   3  -1   4  477.75   22.45
   3  -1   4  426.92   24.09
   3  -1   4  466.96   22.53
   3  -1   5 2186.95   52.44
   3  -1   5 2330.27   57.08
   3  -1   5 2166.09   55.74
   3  -1   5 2168.90   54.01
   3  -1   6  183.08   17.06
   3  -1   6  166.19   15.97
   3  -1   6  177.64   16.70
   3  -1   7  139.51   15.24
   3  -1   7  156.64   17.58
   3  -1   7  145.62   16.56
   3  -1   8   67.65   11.11
   3  -1   8   81.98   13.69
  -3   1  -9  202.28   23.06
   3  -1   9  190.94   22.30
   3  -1   9  160.32   17.46
   3  -1  10   47.77   10.16
  -3   1 -10   89.53   16.18
   3  -1  10   77.23   15.06
  -3   1 -11    9.74    5.81
   3  -1  11    5.68    2.32
   3  -1  12   27.00    9.57
  -3   1 -12   41.44   12.65
   3  -1  13   39.92   13.09
  -3   1 -13   54.44   15.87
  -3   1 -14  -11.16    7.76
  -3   1 -15    2.90    5.13
  -3   0  16    0.75    1.24
  -3   0  15   -6.06    5.02
   3   0 -15    3.88    8.35
  -3   0  14   43.02   14.62
   3   0 -14   58.70   20.57
  -3   0  13   17.05    6.68
   3   0 -13   31.95   13.88
   3   0 -12   90.35   22.31
  -3   0  12   89.68   17.15
  -3   0  11    4.33    3.46
   3   0 -11   28.82   11.82
  -3   0  10  462.35   35.45
   3   0 -10  506.30   46.03
  -3   0   9    0.22    2.16
   3   0  -9    3.11    5.15
  -3   0   8  217.95   19.99
   3   0  -8  206.51   25.71
  -3   0   8  231.55   21.99
  -3   0   7   39.64    7.81
  -3   0   7   40.86    8.67
   3   0  -7   37.52   10.28
  -3   0   6  178.30   14.69
   3   0  -6  157.47   19.13
  -3   0   6  173.17   16.23
  -3   0   5   43.31    6.37
   3   0  -5   40.05    9.00
  -3   0   5   41.52    7.07
  -3   0   4  111.92    8.96
   3   0  -4   95.96   13.11
   3   0  -4   85.55    9.58
  -3   0   4  127.97   11.88
  -3   0   3   45.38    4.67
   3   0  -3   40.14    7.94
   3   0  -3   25.69    3.94
  -3   0   3   49.54    6.57
   3   0  -2 4158.15   72.02
  -3   0   2 4457.58   35.38
   3   0  -1  348.62   19.76
   3   0   0    0.57    1.20
  -3   0   0    2.64    0.95
  -3   0   0    1.53    1.52
   3   0   0    0.83    1.30
  -3   0   0    2.99    2.38
  -3   0  -1  415.41   15.66
  -3   0  -1  382.45   21.87
   3   0   1  368.26   18.99
   3   0   1  377.19   19.72
  -3   0  -1  340.76   18.41
  -3   0  -2 4170.11   70.25
  -3   0  -2 4133.53   52.03
   3   0   2 4074.68   62.90
   3   0   3   47.92    6.73
   3   0   3   43.89    6.61
  -3   0  -3   26.78    6.34
   3   0   3   44.53    7.13
  -3   0  -3   25.30    5.25
  -3   0  -3   39.27    6.98
  -3   0  -4  106.64   12.46
   3   0   4  114.11   11.66
   3   0   4  118.70   12.21
   3   0   4  123.20   12.24
   3   0   5   42.47    8.01
   3   0   5   42.08    7.71
   3   0   5   39.90    7.37
   3   0   6  179.24   17.48
   3   0   6  172.24   15.87
   3   0   7   40.54    9.00
   3   0   7   39.37    7.61
   3   0   8  224.99   23.12
  -3   0  -8  224.06   22.78
   3   0   8  213.84   18.41
   3   0   9    4.06    4.53
  -3   0  -9   -2.46    2.13
   3   0  10  510.71   40.35
  -3   0 -10  498.12   39.20
   3   0  11   29.28   10.03
  -3   0 -11   29.62   10.41
  -3   0 -12   91.29   18.51
   3   0  12   77.96   17.23
   3   0  13   24.34    9.69
  -3   0 -13   32.44   11.91
   3   0  14   31.65   10.18
  -3   0 -14   61.41   17.71
  -3   0 -15    7.51   10.85
   3   1 -16    6.40    8.86
   3   1 -15   14.75    8.39
  -3  -1  14    1.36    5.84
   3   1 -14   -1.19    4.90
  -3  -1  13   43.42   13.71
   3   1 -13   55.32   18.40
  -3  -1  12   47.64   13.57
  -3  -1  12   29.67   10.15
   3   1 -12   35.42   12.22
  -3  -1  11    0.91    1.23
  -3  -1  11    3.31    1.03
   3   1 -11    8.33    7.80
   3   1 -10   93.16   19.36
  -3  -1  10   73.20   13.79
  -3  -1  10   72.51   14.31
   3   1  -9  220.32   27.89
  -3  -1   9  186.39   21.78
   3   1  -8   81.70   15.83
  -3  -1   8   75.02   12.81
  -3  -1   8   79.74   12.37
  -3  -1   7  170.10   16.23
   3   1  -7  142.78   19.67
  -3  -1   7  169.44   18.08
  -3  -1   6  204.07   16.22
   3   1  -6  174.92   20.21
  -3  -1   6  204.32   18.23
  -3  -1   5 2284.94   47.71
   3   1  -5 2238.23   66.84
  -3  -1   5 2321.95   56.16
   3   1  -4  418.92   26.44
  -3  -1   4  399.55   16.95
   3   1  -3  840.66   21.19
  -3  -1   3  824.79   19.06
   3   1  -2  418.60   23.07
   3   1  -1  239.59   15.12
   3   1  -1  199.75   14.98
   3   1   0 2085.61   22.32
  -3  -1   0 2112.36   23.71
   3   1   0 1895.53   42.10
   3   1   0 1771.15   44.31
   3   1   1  245.00   10.74
  -3  -1  -1  241.32   11.53
  -3  -1  -1  186.28   15.42
  -3  -1  -1  201.31   14.54
   3   1   1  208.98   14.68
   3   1   2  434.27   17.31
  -3  -1  -2  523.79   21.84
  -3  -1  -2  467.55   22.59
   3   1   2  375.19   20.74
   3   1   3  879.23   28.10
   3   1   3  769.66   30.16
   3   1   4  411.37   21.14
   3   1   4  383.42   23.22
  -3  -1  -4  447.42   24.10
   3   1   5 2254.09   53.87
   3   1   5 2170.95   58.55
  -3  -1  -5 2235.69   57.75
   3   1   6  195.52   17.38
   3   1   6  188.60   18.43
  -3  -1  -6  177.10   16.79
   3   1   7  164.79   17.50
  -3  -1  -7  166.99   17.51
  -3  -1  -7  147.81   16.42
   3   1   8   74.50   12.55
  -3  -1  -8   92.35   14.44
  -3  -1  -8   76.39   12.24
   3   1   9  192.80   22.21
  -3  -1  -9  227.60   24.41
  -3  -1  -9  195.21   20.55
  -3  -1 -10   72.86   12.80
  -3  -1 -10   98.66   17.40
   3   1  10   73.83   14.94
   3   1  11    3.93    2.48
  -3  -1 -11    7.15    4.49
   3   1  12   33.16   12.92
  -3  -1 -12   20.69    7.80
  -3  -1 -12   27.37    9.34
   3   1  13   44.44   15.00
  -3  -1 -13   51.65   15.36
   3   1  14    5.52    4.21
  -3  -1 -14   -1.62    5.01
  -3  -1 -15   -0.92    4.08
   3   2 -16    4.40    6.25
   3   2 -15   17.59   11.69
   3   2 -14    7.11    4.49
  -3  -2  13   29.10   10.93
   3   2 -13   28.36   11.54
  -3  -2  12   40.02   12.37
   3   2 -12   44.72   15.59
  -3  -2  11    5.47    4.12
   3   2 -11    8.51    8.87
   3   2 -10  122.25   21.88
  -3  -2  10   59.53   11.77
  -3  -2  10   99.53   17.63
   3   2  -9  145.07   22.82
  -3  -2   9  151.52   20.62
   3   2  -8   92.46   16.88
  -3  -2   8  103.92   15.87
   3   2  -7  549.63   37.63
  -3  -2   7  572.70   34.26
   3   2  -6  220.71   21.92
   3   2  -5  806.02   39.54
   3   2  -4  502.65   21.54
   3   2  -4  680.96   33.77
   3   2  -3 1727.54   49.37
   3   2  -3 1720.86   50.10
   3   2  -2 1099.62   29.70
   3   2  -2 1245.71   22.71
   3   2  -1   36.97    6.75
   3   2  -1   39.29    5.32
   3   2   0   38.52    3.71
   3   2   0   31.31    6.02
  -3  -2   0   23.01    4.74
   3   2   1   44.88    6.90
   3   2   1   54.31    5.56
  -3  -2  -1   43.13    5.71
  -3  -2  -1   34.29    6.46
   3   2   2  945.96   26.39
   3   2   2  866.91   32.59
   3   2   3 2058.38   43.51
   3   2   3 2038.90   52.64
  -3  -2  -3 1907.86   48.08
   3   2   4  736.46   28.69
   3   2   4  727.08   33.65
  -3  -2  -4  728.32   30.15
   3   2   5  849.84   33.33
   3   2   5  829.58   37.74
  -3  -2  -5  821.15   33.18
   3   2   6  240.80   19.30
   3   2   6  249.28   22.22
  -3  -2  -6  230.46   18.25
  -3  -2  -7  603.59   33.17
   3   2   7  582.92   33.14
  -3  -2  -7  530.19   29.14
   3   2   8  102.23   15.02
  -3  -2  -8   94.98   14.42
  -3  -2  -8   82.94   12.07
   3   2   9  158.23   20.20
  -3  -2  -9  153.84   19.59
  -3  -2  -9  119.07   15.06
  -3  -2 -10  107.40   17.49
  -3  -2 -10  102.03   14.89
   3   2  10  105.57   17.54
  -3  -2 -11    0.95    2.57
   3   2  11    6.27    4.25
  -3  -2 -11    2.99    2.54
   3   2  12   38.98   12.23
  -3  -2 -12   43.75   13.43
   3   2  13   14.43    8.77
  -3  -2 -13   38.76   13.69
   3   2  14   -8.86   11.02
  -3  -2 -14    3.10    4.41
  -3  -2 -15   16.59    9.76
   3   3 -15    4.94    7.80
  -3  -3  14   15.15    9.47
   3   3 -14    2.46    5.27
  -3  -3  13    4.58    2.67
   3   3 -13    0.67    3.79
   3   3 -12   97.63   21.08
  -3  -3  12   98.55   20.38
   3   3 -11  167.35   26.23
  -3  -3  11  193.00   26.76
   3   3 -10  122.15   21.64
  -3  -3  10  108.58   19.18
  -3  -3  10   64.01   13.74
   3   3  -9   52.91   13.09
  -3  -3   9   60.79   12.88
   3   3  -8  245.69   26.78
  -3  -3   8  237.75   24.09
   3   3  -7  145.18   19.12
   3   3  -6  222.25   22.23
   3   3  -5   29.14    7.59
   3   3  -4  403.36   22.08
   3   3  -4  491.29   28.38
   3   3  -3 1143.71   40.97
   3   3  -3  861.19   28.10
   3   3  -2    2.77    1.12
   3   3  -2    2.89    1.22
  -3  -3   1  576.79   22.64
   3   3  -1  703.24   30.96
   3   3   0 4859.98   56.39
   3   3   0 4331.35   72.71
   3   3   1  777.33   25.09
   3   3   1  702.58   29.94
   3   3   2    2.89    1.85
   3   3   2    1.90    1.08
   3   3   3 1192.57   35.98
   3   3   3 1093.89   40.40
   3   3   4  626.54   33.76
   3   3   4  632.21   28.06
   3   3   5   68.32    9.67
  -3  -3  -5   43.05    7.12
  -3  -3  -5   43.85    7.90
   3   3   5   58.08   10.68
   3   3   6  183.98   17.34
  -3  -3  -6  243.64   18.96
   3   3   6  183.18   20.27
  -3  -3  -6  228.58   18.22
   3   3   7  156.35   17.53
  -3  -3  -7  163.22   17.20
  -3  -3  -7  145.74   14.94
   3   3   8  262.50   24.32
  -3  -3  -8  264.98   23.95
  -3  -3  -8  213.09   19.00
  -3  -3  -9   43.83    9.06
   3   3   9   65.81   13.27
  -3  -3  -9   55.14   10.89
   3   3  10  123.92   20.11
  -3  -3 -10  112.90   17.96
  -3  -3 -10   97.28   13.76
   3   3  11  189.76   26.59
  -3  -3 -11  163.43   23.09
   3   3  12   91.74   19.28
  -3  -3 -12   89.22   18.45
   3   3  13   -7.92    1.75
  -3  -3 -13    1.53    4.35
   3   3  14   10.26    8.15
  -3  -3 -14    3.66    2.48
  -3  -3 -15   -9.19    8.97
   3   4 -14   14.24    8.61
  -3  -4  14   28.39   13.90
  -3  -4  13   -3.48    6.99
   3   4 -13   -2.72    5.92
   3   4 -12    4.98    5.80
  -3  -4  12    3.56    2.56
  -3  -4  11    0.13    2.23
  -3  -4  11    2.37    2.61
  -3  -4  10   -4.41    5.00
  -3  -4  10   -0.55    2.30
   3   4  -9   22.05   10.05
  -3  -4   9   12.05    5.88
  -3  -4   9   17.65    7.37
   3   4  -8  406.73   34.47
   3   4  -7  457.24   34.18
   3   4  -7  490.37   32.99
   3   4  -6   25.27    6.91
   3   4  -5  329.25   24.43
   3   4  -4  670.17   14.95
   3   4  -4 1131.84   42.80
   3   4  -3  282.60   20.97
  -3  -4   2  106.95   10.50
   3   4  -2  126.57   14.10
   3   4  -1  354.92   21.97
  -3  -4   1  352.51   17.62
  -3  -4   0  658.12   27.31
   3   4   0  642.13   30.25
   3   4   1  313.20   17.61
   3   4   1  286.94   20.42
   3   4   2  168.85   13.74
   3   4   2  141.14   14.83
   3   4   3  269.79   17.96
   3   4   3  256.13   20.87
   3   4   4 1079.70   39.02
  -3  -4  -4 1220.57   35.22
   3   4   4 1091.75   46.66
   3   4   5  341.78   23.58
  -3  -4  -5  336.55   20.31
   3   4   5  304.07   25.66
   3   4   6   20.31    5.91
   3   4   6   24.25    7.21
  -3  -4  -6   25.09    6.27
   3   4   7  397.88   28.59
  -3  -4  -7  455.96   27.82
   3   4   8  402.88   31.13
  -3  -4  -8  263.67   22.77
   3   4   9   18.11    7.38
  -3  -4  -9   14.11    5.79
  -3  -4 -10    4.94    4.43
   3   4  10    0.62    1.94
  -3  -4 -10    5.52    4.48
   3   4  11   -1.93    5.64
  -3  -4 -11    3.75    4.48
   3   4  12    4.79    2.44
  -3  -4 -12    3.39    6.00
  -3  -4 -13    1.38    3.20
   3   4  13    4.28    7.54
   3   4  14   25.96    8.41
  -3  -4 -14   35.16   13.92
  -3  -4 -15    7.60   11.19
  -3  -5  14    6.56    8.84
   3   5 -13   19.92   10.03
  -3  -5  13   18.96    8.70
   3   5 -12    4.24    6.31
   3   5 -12    8.00    6.57
  -3  -5  12   -5.34    6.88
   3   5 -11   76.60   17.87
   3   5 -11   79.05   16.21
  -3  -5  11   82.32   19.12
  -3  -5  11   24.53   10.42
  -3  -5  10    5.04    3.47
  -3  -5  10    0.69    1.07
   3   5  -9   11.83    5.74
  -3  -5   9   11.60    4.91
   3   5  -8   70.64   13.63
   3   5  -7  224.56   22.38
   3   5  -6  512.37   32.67
   3   5  -5  318.29   25.12
   3   5  -4   22.41    6.11
   3   5  -3  125.19   14.34
  -3  -5   2  168.05   13.07
   3   5  -2  239.87   19.48
  -3  -5   1  906.36   23.34
   3   5  -1  815.45   35.82
  -3  -5   1  837.65   25.68
  -3  -5   0  214.61    8.48
   3   5   0  179.73   17.12
   3   5   1  943.36   34.34
   3   5   1  904.30   38.20
  -3  -5  -2  206.34    9.24
   3   5   2  257.41   18.80
   3   5   2  233.23   20.38
   3   5   3  111.34   12.58
  -3  -5  -3  101.75    8.10
   3   5   3   87.66   13.16
  -3  -5  -4   22.36    4.45
   3   5   4   22.66    5.35
   3   5   4   21.42    6.16
   3   5   5  320.95   24.03
  -3  -5  -5  296.11   18.38
   3   5   5  276.08   25.41
   3   5   6  546.27   33.55
  -3  -5  -6  489.15   26.25
   3   5   6  510.96   36.97
   3   5   7  208.49   21.73
  -3  -5  -7  210.20   18.37
   3   5   8   88.94   15.19
  -3  -5  -8   53.88   10.14
   3   5   9    8.95    5.02
  -3  -5  -9   13.37    6.56
   3   5  10    1.19    2.81
  -3  -5 -10    5.99    1.27
   3   5  11   73.15   16.57
  -3  -5 -11   76.80   16.23
  -3  -5 -12    1.13    0.85
   3   5  12    5.25    0.93
  -3  -5 -13   29.49   12.58
   3   5  13   29.93   13.56
  -3  -5 -14    5.03    6.58
  -3  -6  13   28.78   14.61
  -3  -6  12   36.65   17.17
   3   6 -11    3.17    2.33
  -3  -6  11   11.20    5.55
  -3  -6  11    7.80    7.53
   3   6 -10   46.36   11.29
  -3  -6  10   23.23    9.70
   3   6  -9  221.03   24.77
  -3  -6   9  241.42   29.79
   3   6  -8   82.37   14.17
  -3  -6   8   89.51   16.85
   3   6  -7   40.60    9.51
   3   6  -6   17.15    6.14
   3   6  -5   23.76    6.75
   3   6  -4  273.78   23.10
   3   6  -3  136.39   15.61
   3   6  -2  131.18   15.02
  -3  -6   1 1043.57   29.15
   3   6  -1 1445.95   51.16
   3   6   0   44.39    9.09
   3   6   1 1470.86   53.52
   3   6   2  136.52   14.54
   3   6   2  121.84   15.56
   3   6   3  157.00   17.11
   3   6   3  124.17   16.68
   3   6   4  281.62   23.31
   3   6   4  257.59   24.60
   3   6   5   13.68    5.23
  -3  -6  -5   23.05    5.20
   3   6   5   15.35    7.10
   3   6   6   17.21    6.42
   3   6   6   13.06    6.28
  -3  -6  -6    8.88    3.45
   3   6   7   55.16   11.85
  -3  -6  -7   43.30    8.54
   3   6   8   94.40   16.67
  -3  -6  -8   93.37   14.32
   3   6   9  259.75   29.27
  -3  -6  -9  247.95   25.27
   3   6  10   66.69   15.54
  -3  -6 -10   61.12   13.67
  -3  -6 -11    7.78    6.97
   3   6  11   11.66    7.13
  -3  -6 -12    3.70    2.85
   3   6  12   13.49    7.83
   3   6  13   33.16   14.27
  -3  -7  13    2.97    5.59
  -3  -7  12   45.36   17.95
  -3  -7  11    2.35    2.90
   3   7 -10   -1.88    1.32
  -3  -7  10    4.17    4.82
   3   7  -9   35.45   10.79
  -3  -7   9   14.59    7.87
   3   7  -8   76.15   14.12
  -3  -7   8   73.56   17.49
   3   7  -7   23.05    8.05
  -3  -7   7   19.54    7.85
   3   7  -6  751.77   41.80
   3   7  -5   30.95    8.47
   3   7  -4  146.29   16.97
   3   7  -3   11.13    4.99
   3   7  -2  463.61   30.90
   3   7  -1   16.00    5.85
   3   7   0   -1.84    2.63
   3   7   1    4.87    0.86
   3   7   2  459.26   29.17
   3   7   2  513.17   35.54
   3   7   3   15.09    5.74
   3   7   3   17.33    6.80
   3   7   4  140.46   17.67
   3   7   4  128.32   18.76
   3   7   5   32.26    8.73
   3   7   5   29.69    9.33
   3   7   6  627.79   44.21
   3   7   6  670.39   41.45
   3   7   7   22.11    7.90
   3   7   8   72.95   15.33
   3   7   9   37.78   11.54
   3   7  10   10.74    5.79
   3   7  11   -0.94    6.98
   3   7  12   -5.09    8.94
   3   7  13    2.23    4.11
  -3  -8  12  -17.30   11.83
  -3  -8  11    1.41    2.26
  -3  -8  10    2.73    5.90
  -3  -8   9  107.76   23.20
   3   8  -8   53.59   12.63
  -3  -8   8   57.96   15.85
  -3  -8   7   21.78    9.20
   3   8  -7   12.40    5.51
   3   8  -6   23.53    8.36
  -3  -8   6   25.39    9.47
   3   8  -5   74.48   13.01
   3   8  -4  100.80   14.92
   3   8  -3  132.53   17.07
   3   8  -2  175.66   19.95
   3   8  -1  364.01   29.78
   3   8   0   39.34    9.88
   3   8   1  395.88   31.93
   3   8   2  165.32   18.86
   3   8   2  169.21   21.84
   3   8   3  158.36   19.17
   3   8   3  142.85   20.33
   3   8   4  180.18   22.10
   3   8   4  150.67   21.78
   3   8   5   85.30   14.58
   3   8   5   72.84   15.91
   3   8   6   20.63    7.73
   3   8   7   26.26    7.66
   3   8   8   50.55   12.34
   3   8   9  166.12   25.01
   3   8  10    3.52    1.88
   3   8  11    5.89    5.20
   3   8  12    0.89    2.93
  -3  -9  12    6.11    7.53
  -3  -9  11   28.95   12.90
  -3  -9  10   -0.19    2.16
  -3  -9   9    8.74    8.58
  -3  -9   8   -9.51    5.58
   3   9  -7   56.44   12.56
  -3  -9   7   61.24   17.86
   3   9  -6   48.22   12.30
  -3  -9   6   48.77   14.08
   3   9  -5   38.44   10.08
  -3  -9   5   33.70   11.94
   3   9  -4   40.96    9.88
   3   9  -3   73.71   14.41
   3   9  -2  103.57   16.90
   3   9  -1  267.55   26.73
   3   9   0   14.59    5.97
   3   9   1  256.92   28.12
   3   9   2  102.50   16.40
   3   9   2  105.50   18.28
   3   9   3   63.18   12.75
   3   9   3   64.71   14.24
   3   9   4   43.15   10.42
   3   9   4   44.29   11.52
   3   9   5   39.18   11.33
   3   9   5   33.42   11.37
   3   9   6   35.00    9.93
   3   9   7   53.02   13.22
   3   9   8    4.93    5.00
   3   9   9   -2.12    6.08
   3   9  10    1.96    2.70
   3   9  11   28.58   12.11
  -3 -10  12    2.37    7.59
  -3 -10  11    9.91   10.28
  -3 -10  10    3.16    7.14
  -3 -10   9    0.35    3.67
  -3 -10   8   22.61   10.90
  -3 -10   7   52.66   17.82
   3  10  -6    8.77    3.66
  -3 -10   6   27.25   11.28
  -3 -10   5   17.64    9.67
   3  10  -5   19.42    8.26
   3  10  -4  170.18   22.26
  -3 -10   4  199.57   27.56
  -3 -10   3   42.18   13.07
   3  10  -3   39.62   10.35
   3  10  -2   13.77    8.68
   3  10  -1    5.20    1.41
   3  10   0    0.66    0.73
   3  10   1    5.37    5.35
   3  10   2    2.12    1.59
   3  10   2    2.96    3.86
   3  10   3   45.42   11.55
   3  10   3   47.74   12.95
   3  10   4  202.87   26.42
   3  10   4  189.63   28.07
   3  10   5   20.61    8.20
   3  10   6   30.83   10.76
  -3 -10  -6   17.21    6.78
   3  10   7   34.04   12.13
   3  10   8   22.75    9.85
   3  10   9   -5.98    4.26
   3  10  10    0.54    2.32
  -3 -11  10    0.30    0.89
  -3 -11   9   -3.76    5.50
  -3 -11   8    6.42    7.77
  -3 -11   7    0.62    1.98
  -3 -11   6   11.69    4.59
  -3 -11   5    5.14    3.85
   3  11  -5    3.91    4.87
   3  11  -4   29.76   10.21
  -3 -11   4   56.70   16.47
   3  11  -3   47.32   13.09
  -3 -11   3   42.73   13.96
   3  11  -2   28.06    9.55
  -3 -11   2   22.06   10.55
  -3 -11   1   53.46   15.44
   3  11  -1   53.10   13.77
   3  11   0  195.32   26.58
  -3 -11   0  221.97   29.78
  -3 -11  -1   63.62   16.69
   3  11   1   54.54   14.28
   3  11   2   21.88    8.38
   3  11   2   19.51    6.77
  -3 -11  -2   19.05    8.70
   3  11   3   41.79   13.66
   3  11   3   43.82   12.81
  -3 -11  -3   41.99   12.36
   3  11   4   37.62   12.28
  -3 -11  -4   33.93   10.66
   3  11   5    5.91    2.69
  -3 -11  -5    8.64    2.58
   3  11   6   14.79    8.14
  -3 -11  -6   26.85   10.94
   3  11   7    3.62    0.29
   3  11   8   17.03    8.72
   3  11   9    6.19    5.90
  -3 -12   8    0.66    5.49
  -3 -12   7   -2.88    6.80
  -3 -12   6   22.11   13.43
  -3 -12   5   20.98   12.47
  -3 -12   4   11.42    6.59
   3  12  -3   37.74   11.89
  -3 -12   3   51.25   15.65
   3  12  -2   30.26    9.84
  -3 -12   2   55.52   18.36
   3  12  -1    2.46    2.57
  -3 -12   1    3.23    2.04
  -3 -12   0    3.86    3.84
   3  12   0    5.70    3.68
  -3 -12  -1    0.29    3.28
   3  12   1    1.72    2.18
   3  12   2   25.52    9.40
   3  12   2   52.09   14.77
  -3 -12  -2   49.16   14.92
   3  12   3   32.23   12.13
  -3 -12  -3   55.15   15.35
   3  12   4   12.26    6.92
  -3 -12  -4   21.69    8.63
   3  12   5   -1.57    8.17
  -3 -12  -5    6.70    5.83
   3  12   6    2.32    5.02
   3  12   7    5.73    5.55
   3  12   8   -2.19    3.05
  -3 -13   6    5.63    6.11
  -3 -13   5   22.33   10.64
  -3 -13   4    0.49    3.76
  -3 -13   3   17.90   10.14
  -3 -13   2   18.20   12.53
   3  13  -2   -4.74    5.99
   3  13  -1   14.74    8.81
  -3 -13   1   12.25    8.44
   3  13   0    5.67    5.39
  -3 -13   0    2.47    1.11
   3  13   1   11.72    7.22
  -3 -13  -1   14.30    9.20
   3  13   2   -2.91    5.68
  -3 -13  -2    0.91    4.88
   3  13   3    8.61    8.04
  -3 -13  -3   18.29   10.57
   3  13   4   -3.29    5.83
  -3 -13  -4   -1.18    3.50
   3  13   5   12.83    8.26
  -3 -13  -5   24.39   11.42
   3  13   6   -4.30    6.56
   3  13   7    7.80    8.07
  -3 -14   3    6.56    6.49
  -3 -14   2   41.67   15.49
   3  14  -1    8.73    7.59
  -3 -14   1   14.23   10.65
  -3 -14   0    6.06    5.30
   3  14   0   17.64   11.25
  -3 -14  -1   10.74    8.51
   3  14   2    9.91    7.47
  -3 -14  -2   26.53   12.51
   3  14   3   -1.68    3.17
  -3 -14  -3   23.23   13.41
   3  14   4   -7.83    8.46
  -3 -14  -4   -1.12    1.58
   3  15   1   11.49    8.81
  -3 -15  -1   -5.64   10.33
  -3 -15  -2    7.59    8.29
  -3 -15  -3    8.07    7.83
   4 -15  -2   -0.91    2.28
   4 -14  -3    9.29    9.15
   4 -14  -2    7.02    9.41
   4 -14  -1    9.59    9.38
   4 -14   0   13.14    9.18
   4 -14   1   10.22    9.39
   4 -14   2  -18.14   12.62
   4 -13  -7    8.92    7.59
  -4  13   6    2.48    3.75
  -4  13   5   11.17    9.82
   4 -13  -4    1.00    3.39
   4 -13  -3    8.66    6.27
   4 -13  -2   16.99   11.34
   4 -13  -1    0.54    3.33
   4 -13   0    2.81    2.42
   4 -13   1    4.49    6.53
   4 -13   1    1.15    4.67
   4 -13   2   12.17    8.58
   4 -13   3    2.31    2.27
   4 -13   4    0.24    1.51
   4 -13   5   15.61    9.94
  -4  12   8   25.18   13.49
   4 -12  -8    9.13    8.68
  -4  12   7   16.76   12.26
  -4  12   6    2.50    6.11
  -4  12   5   29.88   12.95
   4 -12  -4   26.52   11.23
   4 -12  -3   -1.18    2.85
   4 -12  -2   10.03    7.57
   4 -12  -1   25.49   12.53
   4 -12   0   84.94   22.56
   4 -12   1   24.30   10.91
   4 -12   1   23.79   12.92
   4 -12   2  -15.32    7.21
   4 -12   2    6.74    5.35
   4 -12   3   11.35    8.79
   4 -12   3    3.31    4.67
   4 -12   4   13.88    9.79
   4 -12   5   28.96   13.59
   4 -12   6   11.95   11.19
   4 -12   7   13.36    6.77
  -4  11   9   34.63   16.33
   4 -11  -9   19.81   16.69
  -4  11   8    1.64    4.09
   4 -11  -8    8.57    8.35
  -4  11   7    5.66    4.90
  -4  11   6   12.17    6.79
  -4  11   5   -0.30    0.66
   4 -11  -5    1.53    3.53
   4 -11  -4    8.32    6.46
   4 -11  -3    0.34    3.34
   4 -11  -2   83.57   20.55
   4 -11  -1   72.11   19.11
   4 -11   0   22.43    9.88
   4 -11   1   67.16   18.69
   4 -11   1   65.65   17.60
   4 -11   2   53.11   14.18
   4 -11   2   79.87   20.40
   4 -11   3   -1.53    3.75
   4 -11   3    7.67    6.38
   4 -11   4    6.67    6.39
   4 -11   4    3.60    2.90
   4 -11   5    9.78    8.08
   4 -11   5   -7.80    8.87
   4 -11   6   -6.54    7.79
   4 -11   7   -5.31    5.02
   4 -11   8   -7.38   10.11
   4 -11   9   23.54   14.87
  -4  11 -10    9.33   10.03
  -4  10  11   -2.11    8.14
  -4  10  10   -2.00    7.14
   4 -10 -10    1.41    5.34
  -4  10   9   23.03   11.94
   4 -10  -9   -1.01    2.78
  -4  10   8    6.06    4.79
   4 -10  -8   11.72   10.31
  -4  10   7   19.08    8.86
  -4  10   6  128.54   22.52
  -4  10   5   83.90   17.92
   4 -10  -5   67.50   16.04
   4 -10  -4  -12.04    9.65
   4 -10  -3    9.50    3.65
   4 -10  -2   33.21   10.71
   4 -10  -1   31.69   10.02
   4 -10  -1   49.07   12.57
   4 -10   0   13.98    7.72
   4 -10   1   69.92   18.09
   4 -10   1   50.18   13.26
   4 -10   2   72.86   17.39
   4 -10   2   79.23   20.19
   4 -10   3    7.12    6.60
   4 -10   3   28.38   12.40
   4 -10   4   11.56    8.21
   4 -10   4    7.99    4.70
   4 -10   5   93.54   24.12
   4 -10   5   69.59   16.79
   4 -10   6  115.65   25.60
   4 -10   7   12.62    8.41
   4 -10   8    6.27    7.31
   4 -10   9    2.46    4.31
   4 -10  10    4.67    7.88
  -4  10 -10    1.12    9.19
   4 -10  10    2.56    5.75
   4 -10  11    4.70    8.40
   4 -10  11    2.28    3.37
  -4  10 -11    1.64    1.29
  -4   9  12   -1.39    6.55
  -4   9  11   -0.86    7.42
   4  -9 -11   21.44   15.69
  -4   9  10    3.73    1.53
   4  -9 -10   -4.55    5.72
  -4   9   9   48.71   14.90
   4  -9  -9   28.67   13.18
  -4   9   8   12.16    6.63
   4  -9  -8    5.38    5.87
  -4   9   7    4.18    6.27
   4  -9  -7   -4.83    1.48
   4  -9  -6   23.16    7.96
  -4   9   6   32.45    9.85
  -4   9   5    0.33    4.43
   4  -9  -5   -3.29    4.12
   4  -9  -4   23.08    9.32
   4  -9  -3  119.44   20.13
   4  -9  -2   18.52    7.78
   4  -9  -2   44.00   12.97
   4  -9  -1  105.44   17.55
   4  -9  -1  199.08   28.17
   4  -9   0    4.29    3.26
   4  -9   0    6.92    5.44
   4  -9   1  187.76   25.68
   4  -9   1  224.80   30.74
   4  -9   2   43.34   12.34
   4  -9   2   40.48   12.36
   4  -9   3  110.47   19.08
   4  -9   3  129.96   23.80
   4  -9   4   23.60    8.66
   4  -9   4   22.56   10.90
   4  -9   5   16.05    8.18
   4  -9   5    4.72    4.70
   4  -9   6   23.06   12.33
   4  -9   7    9.47    8.65
   4  -9   8   -0.20    4.62
   4  -9   9   28.18   13.83
   4  -9  10    1.07    2.11
   4  -9  10    4.95    6.48
  -4   9 -11   10.06    9.04
   4  -9  11    5.97    8.83
   4  -9  11    0.56    3.18
   4  -9  12    4.59    5.18
   4  -9  12    9.78   10.50
  -4   8  13    1.55    3.41
  -4   8  12    9.85    7.29
  -4   8  11   48.42   15.55
   4  -8 -11   55.55   22.20
   4  -8 -10   11.93    9.84
  -4   8  10   14.96    6.47
  -4   8   9   17.34    8.75
   4  -8  -9   18.86    9.89
  -4   8   8   11.75    5.05
   4  -8  -8   16.33   10.82
  -4   8   7   71.19   17.26
   4  -8  -7   69.79   17.49
   4  -8  -6   43.78   14.21
  -4   8   6   58.51   12.82
   4  -8  -6   42.91   10.52
  -4   8   5    4.80    4.25
   4  -8  -5   -1.03    2.59
   4  -8  -5    0.42    1.77
  -4   8   4   39.20    8.73
   4  -8  -4   58.18   12.97
   4  -8  -4   59.31   13.97
   4  -8  -3   62.94   13.94
   4  -8  -3   95.63   17.14
   4  -8  -2   14.49    6.70
   4  -8  -2    5.89    3.84
   4  -8  -1  232.05   24.26
   4  -8  -1  285.79   30.38
   4  -8   0   23.86    8.56
   4  -8   0    6.73    3.40
   4  -8   1  251.07   28.31
   4  -8   1  292.13   32.17
   4  -8   2   14.00    7.88
   4  -8   2   10.30    4.68
   4  -8   3   86.32   16.18
   4  -8   3   86.76   18.48
   4  -8   4   63.89   13.73
   4  -8   4   63.63   15.03
   4  -8   5  -10.24    7.65
   4  -8   5    2.53    4.87
   4  -8   6   63.78   16.68
   4  -8   7   72.17   18.49
   4  -8   8   13.79    9.03
   4  -8   9   12.49    8.42
   4  -8   9   35.27   15.51
   4  -8  10    5.50    6.10
   4  -8  10   12.25    8.58
  -4   8 -11   46.24   18.09
   4  -8  11   33.71   15.44
   4  -8  11   20.91   11.93
  -4   8 -12    5.79    5.20
   4  -8  12    8.93    9.55
   4  -8  12    6.88    9.91
   4  -8  13    1.03    3.91
  -4   7  13    3.51    5.83
  -4   7  12   10.13    8.68
   4  -7 -12    9.34    7.83
  -4   7  11    8.03    5.02
   4  -7 -11   12.38   12.52
  -4   7  10    0.81    2.72
   4  -7 -10    2.04    7.09
  -4   7   9    5.36    4.37
   4  -7  -9   -1.11    4.51
   4  -7  -8  170.57   28.61
  -4   7   8  151.37   22.44
  -4   7   7   30.50   10.50
   4  -7  -7   18.91    5.99
   4  -7  -7   17.00    7.28
  -4   7   6  100.18   17.07
   4  -7  -6  114.68   21.09
   4  -7  -6   82.95   13.19
  -4   7   5   16.67    6.73
   4  -7  -5   12.02    4.82
  -4   7   5   10.77    3.89
   4  -7  -5   14.00    7.07
   4  -7  -4 1137.15   60.04
   4  -7  -4 1149.52   53.78
   4  -7  -3   18.68    7.12
   4  -7  -3   23.53    7.68
   4  -7  -2   35.41    9.93
   4  -7  -2   40.14   10.57
   4  -7  -1   58.91   11.36
   4  -7  -1   72.02   14.59
   4  -7   0    8.92    4.63
   4  -7   0    5.08    5.85
   4  -7   1   24.28    6.17
   4  -7   1   68.17   14.29
   4  -7   1   53.68   12.21
   4  -7   2   14.77    3.95
   4  -7   2   42.49   11.04
   4  -7   2   39.57   11.19
   4  -7   3    9.04    2.82
   4  -7   3   19.65    7.73
   4  -7   3   19.49    8.55
   4  -7   4 1157.84   57.91
   4  -7   4 1180.14   65.26
   4  -7   5   17.73    6.83
   4  -7   5   20.51    9.66
   4  -7   6   96.54   19.92
   4  -7   7   21.41    8.76
   4  -7   8  171.20   28.67
   4  -7   9    2.68    3.29
   4  -7   9   10.42    6.19
   4  -7  10    2.56    5.20
   4  -7  10    6.81    6.74
   4  -7  11    5.26    6.65
  -4   7 -11   16.10   12.38
   4  -7  11    5.78    6.37
   4  -7  12   -0.17    2.19
  -4   7 -12   -0.53    3.16
   4  -7  12    2.57    4.89
   4  -7  13  -10.85   11.40
  -4   6  14   -0.97    3.94
  -4   6  13   -0.36    1.46
   4  -6 -13    3.43    4.79
  -4   6  12   18.92    9.11
   4  -6 -12   31.38   14.68
  -4   6  11  163.38   26.25
   4  -6 -11  142.91   29.01
   4  -6 -10   10.24    5.78
  -4   6  10   13.55    6.81
   4  -6  -9   26.66   11.96
  -4   6   9   27.50    9.75
  -4   6   8   26.00    9.19
   4  -6  -8    8.77    4.82
  -4   6   7   29.13    8.66
   4  -6  -7   18.14    8.08
  -4   6   6   76.73   14.31
   4  -6  -6   91.57   18.37
   4  -6  -6   65.41   10.83
   4  -6  -5   17.47    5.65
  -4   6   5   28.56    7.75
  -4   6   5   22.13    5.26
   4  -6  -5   22.18    8.78
   4  -6  -4  152.20   21.65
   4  -6  -4  142.23   17.24
   4  -6  -3  501.05   33.67
   4  -6  -3  494.61   36.68
  -4   6   3  448.30   27.89
   4  -6  -2   63.72   12.32
   4  -6  -2   49.41   10.08
   4  -6  -1  405.57   28.82
   4  -6  -1  437.12   33.25
   4  -6   0  154.22   16.55
   4  -6   0  160.08   20.32
   4  -6   1  421.33   24.76
   4  -6   1  389.18   31.08
   4  -6   1  417.56   33.79
   4  -6   2   36.40    5.88
   4  -6   2   68.94   13.55
   4  -6   2   59.54   12.74
   4  -6   3  482.95   37.71
   4  -6   3  506.11   34.73
   4  -6   4  175.71   20.95
   4  -6   4  174.33   23.19
   4  -6   5   25.15    7.69
   4  -6   5   27.83   10.03
   4  -6   6   79.76   17.27
   4  -6   7   28.82   11.01
   4  -6   8   14.88    8.34
   4  -6   8   17.62    8.00
   4  -6   9   21.96   11.41
   4  -6   9   20.96   11.06
   4  -6  10    5.22    6.21
   4  -6  10   19.88   11.09
   4  -6  11   55.99   16.85
   4  -6  11  110.05   25.75
   4  -6  12   10.93    9.26
  -4   6 -12   17.32    7.43
   4  -6  12   16.06   10.35
   4  -6  13    4.43    5.83
  -4   6 -13    6.70    3.48
   4  -6  14   -0.32    5.72
  -4   5  14    3.51    3.93
  -4   5  13   20.43   11.22
   4  -5 -13    6.28    8.02
  -4   5  12    2.44    2.80
   4  -5 -12   10.79   11.22
  -4   5  11    1.36    2.47
   4  -5 -11    7.67    7.63
  -4   5  10   24.17    9.03
   4  -5 -10   27.84   12.15
  -4   5   9  135.03   21.07
   4  -5  -9  124.47   24.61
  -4   5   8   15.34    6.41
   4  -5  -8   53.14   14.43
  -4   5   7   61.28   11.72
   4  -5  -7   70.27   16.24
  -4   5   6  101.31   14.88
   4  -5  -6   85.67   17.44
  -4   5   5   83.58   12.83
   4  -5  -5   81.70   16.11
   4  -5  -5   75.89   11.38
  -4   5   4  523.46   30.65
   4  -5  -4  566.44   39.59
  -4   5   4  493.24   26.04
   4  -5  -4  505.43   29.86
   4  -5  -3  497.89   34.54
  -4   5   3  529.12   28.45
   4  -5  -3  507.48   30.76
   4  -5  -2   85.16   13.55
   4  -5  -2   97.36   13.92
  -4   5   2   85.15   11.96
   4  -5  -1  465.33   29.74
   4  -5  -1  502.80   33.46
   4  -5   0   55.42    9.40
   4  -5   0   44.98   10.22
   4  -5   1  491.19   25.67
   4  -5   1  412.17   30.39
   4  -5   1  477.77   33.78
   4  -5   2   80.24   13.50
   4  -5   2   77.63   13.71
   4  -5   3  519.59   33.49
   4  -5   3  455.15   34.49
   4  -5   4  530.83   38.48
   4  -5   4  522.39   34.35
   4  -5   5   68.22   14.50
   4  -5   5   86.34   14.34
   4  -5   6   94.35   16.96
   4  -5   7   62.84   14.75
   4  -5   7   65.87   14.09
   4  -5   8   37.16   12.49
   4  -5   8   23.43    8.22
   4  -5   9  116.79   21.09
   4  -5   9  160.33   25.38
   4  -5  10    7.07    6.03
   4  -5  10   31.09   12.25
   4  -5  11    1.57    3.36
  -4   5 -11    4.34    5.24
   4  -5  11   14.07   10.44
  -4   5 -12    7.16    3.66
   4  -5  12    7.92    8.20
   4  -5  12    1.06    3.07
  -4   5 -13   20.51    8.72
   4  -5  13   10.76   11.69
  -4   4  15    2.77    5.28
  -4   4  14    1.83    4.62
   4  -4 -14   -7.68    9.23
  -4   4  13   14.82    8.18
   4  -4 -13    5.66    4.33
  -4   4  12   32.95   11.51
   4  -4 -12   37.33   14.97
  -4   4  11    4.86    3.91
   4  -4 -11    8.26    8.14
  -4   4  10   35.53   10.53
   4  -4 -10   51.40   15.80
  -4   4   9   33.26    8.09
   4  -4  -9   32.10   11.68
  -4   4   8   11.41    4.28
   4  -4  -8   11.61    7.50
   4  -4  -7   65.52   14.96
  -4   4   7   38.17    7.89
  -4   4   6 1159.18   46.78
   4  -4  -6 1070.67   58.11
  -4   4   5  327.60   24.30
   4  -4  -5  314.40   29.73
  -4   4   4  134.49   14.08
   4  -4  -4  157.94   19.68
  -4   4   4  117.82   12.60
   4  -4  -4  155.68   15.81
   4  -4  -3  324.92   26.69
   4  -4  -3  301.39   22.41
  -4   4   3  373.35   22.69
   4  -4  -2  327.67   25.37
   4  -4  -2  316.29   22.92
  -4   4   2  317.06   22.22
  -4   4   1  141.84   15.14
   4  -4  -1  127.15   14.58
   4  -4  -1  120.03   15.02
   4  -4   0  116.28   13.36
   4  -4   0   98.40   13.96
   4  -4   1  151.40   13.64
   4  -4   1  139.49   16.70
   4  -4   1  130.68   16.41
   4  -4   2  267.64   22.34
   4  -4   2  265.79   23.64
   4  -4   2  327.15   19.50
   4  -4   3  376.52   19.20
   4  -4   3  308.58   25.19
   4  -4   3  351.85   28.00
   4  -4   4  150.44   19.67
   4  -4   4  111.99    9.39
   4  -4   4  170.90   18.89
   4  -4   5  272.74   21.55
   4  -4   5  294.23   28.39
   4  -4   6 1231.95   59.23
   4  -4   6 1190.02   51.66
   4  -4   7   67.21   14.52
   4  -4   7   78.45   14.88
   4  -4   8   15.60    7.41
   4  -4   8    9.57    6.27
   4  -4   9   34.20    9.73
   4  -4   9   34.11    9.44
   4  -4  10   17.05    7.46
   4  -4  10   61.91   16.06
   4  -4  11    2.89    3.78
  -4   4 -11    3.66    1.29
   4  -4  11    2.31    4.15
   4  -4  12   42.66   16.89
  -4   4 -12   51.85   16.33
  -4   4 -13   13.08    8.12
  -4   3  15    1.35    4.00
  -4   3  14   19.69   12.38
   4  -3 -14   -0.38    5.79
  -4   3  13   34.74   11.68
   4  -3 -13   27.57   13.14
  -4   3  12   39.43   12.77
   4  -3 -12   48.63   18.77
  -4   3  11   -1.56    3.22
   4  -3 -11    1.11    4.05
  -4   3  10  167.24   21.75
   4  -3 -10  162.66   28.41
  -4   3   9  113.59   17.11
   4  -3  -9  107.57   20.96
   4  -3  -8   32.16   11.05
  -4   3   8    7.81    2.29
  -4   3   7  131.15   15.79
   4  -3  -7  110.40   19.53
  -4   3   6   48.48    8.53
   4  -3  -6   67.14   14.13
  -4   3   5   48.51    8.29
   4  -3  -5   46.55   10.96
  -4   3   4   24.11    5.41
   4  -3  -4   27.65    7.98
   4  -3  -3  290.87   24.47
   4  -3  -3  243.83   18.40
   4  -3  -3  267.34   20.40
   4  -3  -2 1325.43   49.38
   4  -3  -2 1228.50   44.58
  -4   3   2 1385.48   43.41
   4  -3  -1 1163.90   44.38
  -4   3   1 1205.30   43.25
   4  -3   0    9.16    3.26
  -4   3   0   10.44    3.86
   4  -3   0   12.43    4.32
   4  -3   0    8.96    3.75
   4  -3   1 1084.59   44.04
   4  -3   1  991.60   41.63
   4  -3   2 1339.21   39.33
   4  -3   2 1232.24   47.55
   4  -3   2 1251.22   46.64
   4  -3   3  270.92   23.40
   4  -3   3  285.82   22.54
   4  -3   3  318.24   17.97
   4  -3   3  295.54   17.39
  -4   3  -4   31.38    4.96
   4  -3   4   26.11    7.37
   4  -3   4   23.33    6.74
   4  -3   4   22.65    4.17
   4  -3   4   23.58    5.59
   4  -3   5   55.48    8.23
   4  -3   5   54.10   11.14
   4  -3   5   48.70    8.57
   4  -3   6   52.96   11.25
  -4   3  -6   48.80    7.60
   4  -3   6   49.90    9.24
   4  -3   7  120.79   17.22
   4  -3   7  121.30   16.11
   4  -3   8    4.28    4.35
   4  -3   8   22.34    8.37
   4  -3   9  111.76   17.67
   4  -3   9  100.77   17.47
   4  -3  10  164.60   25.23
   4  -3  10   55.34   13.41
  -4   3 -11    0.26    4.21
   4  -3  11    0.75    2.25
  -4   3 -12   72.16   18.64
  -4   3 -13   45.00   16.27
  -4   3 -14   36.17   16.43
  -4   2  15    4.75    5.06
  -4   2  14   -3.89    6.98
   4  -2 -14    1.44    2.67
  -4   2  13   21.17    9.93
   4  -2 -13   27.99   15.49
  -4   2  12   18.26    8.36
   4  -2 -12   31.95   14.16
  -4   2  11   83.18   16.32
   4  -2 -11   78.32   20.26
  -4   2  10   59.75   12.42
   4  -2 -10   69.55   18.33
  -4   2   9   25.48    7.46
   4  -2  -9   25.60   10.48
  -4   2   8  310.45   24.81
   4  -2  -8  300.87   32.96
   4  -2  -7  177.63   24.42
  -4   2   7  210.70   18.60
  -4   2   6   25.32    6.23
   4  -2  -6   42.76   11.25
  -4   2   5 1897.08   48.20
   4  -2  -5 1642.28   65.59
  -4   2   4    2.27    1.54
   4  -2  -4    7.56    4.72
  -4   2   3  346.54   17.88
   4  -2  -3  348.15   26.41
   4  -2  -2  314.74   23.91
  -4   2   2  394.65   23.35
   4  -2  -1  260.54   19.59
   4  -2  -1  231.94   18.30
  -4   2   1  282.47   19.37
   4  -2   0 2121.04   53.40
   4  -2   0 1844.54   54.69
  -4   2   0 2091.01   56.27
   4  -2   0 1846.95   51.58
   4  -2   1  250.79   19.75
  -4   2  -1  263.98   20.25
   4  -2   1  286.83   19.21
   4  -2   1  238.70   18.33
   4  -2   1  257.99    8.63
   4  -2   2  341.75   20.33
   4  -2   2  314.72   21.87
   4  -2   2  359.64   14.83
   4  -2   2  330.00   23.23
   4  -2   3  326.54   23.29
   4  -2   3  359.25   19.88
   4  -2   3  359.72   18.00
   4  -2   3  312.85   22.97
   4  -2   4    1.04    1.02
  -4   2  -4    5.15    2.99
   4  -2   4    5.29    2.03
   4  -2   4    2.56    1.54
   4  -2   5 1826.32   49.71
   4  -2   5 1703.29   57.46
   4  -2   5 1735.85   51.03
   4  -2   6   25.36    5.76
   4  -2   6   33.52    7.26
   4  -2   6   23.70    6.70
   4  -2   7  191.21   20.52
   4  -2   7  204.19   20.90
   4  -2   8  346.04   29.79
   4  -2   8  276.54   26.36
   4  -2   9   27.46    7.72
  -4   2 -10   76.36   15.67
   4  -2  10   20.55    7.44
  -4   2 -11   90.18   19.04
   4  -2  11   47.25   12.09
  -4   2 -12   24.02   10.35
  -4   2 -13   14.74    7.49
  -4   2 -14   29.29   15.40
  -4   1  15   30.18   14.94
   4  -1 -15   30.29   17.72
  -4   1  14   17.29   10.86
   4  -1 -14   10.53   11.04
  -4   1  13    2.65    2.83
   4  -1 -13   11.70    6.70
  -4   1  12   19.04    9.84
   4  -1 -12   24.78   11.87
  -4   1  11   -6.77    7.69
   4  -1 -11   -2.58    4.64
  -4   1  10   82.58   15.24
   4  -1 -10   81.78   19.52
  -4   1   9   35.05    8.86
   4  -1  -9   29.63   10.43
  -4   1   8  196.16   18.94
   4  -1  -8  200.20   26.58
  -4   1   7  692.61   32.35
   4  -1  -7  720.49   47.42
  -4   1   6   15.29    4.50
   4  -1  -6   15.37    6.32
  -4   1   5  368.54   19.52
   4  -1  -5  364.65   29.95
  -4   1   4  326.61   16.48
   4  -1  -4  290.93   25.48
  -4   1   3 1190.92   28.03
   4  -1  -3 1002.22   43.98
   4  -1  -2  666.66   33.08
  -4   1   2  724.90   20.06
   4  -1  -1   96.53   11.84
  -4   1   1  133.05   13.45
   4  -1   0  260.99   20.08
  -4   1   0  254.94   18.59
   4  -1   0  261.72   18.92
   4  -1   1  120.49   12.56
  -4   1  -1  102.18   12.13
   4  -1   1  123.85   12.98
   4  -1   1  111.21   12.78
  -4   1  -2  477.19   25.76
  -4   1  -2  692.97   32.52
  -4   1  -2  494.61   28.26
   4  -1   2  672.56   31.38
   4  -1   2  734.72   30.80
   4  -1   2  633.16   30.57
   4  -1   3 1083.55   36.55
   4  -1   3 1122.87   41.60
   4  -1   4  315.86   20.25
  -4   1  -4  289.64   22.76
   4  -1   4  287.43   22.16
   4  -1   5  416.32   25.14
   4  -1   5  379.30   26.17
   4  -1   6   16.19    5.36
   4  -1   6   14.03    5.69
   4  -1   7  718.04   37.89
   4  -1   7  743.52   39.67
   4  -1   8  182.89   20.01
   4  -1   8  196.77   21.97
   4  -1   9   33.26    9.53
   4  -1   9   37.46   10.42
  -4   1 -10   72.77   14.86
   4  -1  10   46.40   10.69
   4  -1  10   77.42   15.90
   4  -1  11   -0.56    2.78
  -4   1 -11   -3.38    3.28
  -4   1 -12   21.31    9.75
  -4   1 -13    9.42    5.81
  -4   1 -14   10.84    8.61
   4   0 -15    7.20    8.05
  -4   0  14    4.38    7.26
   4   0 -14   -1.23    8.76
  -4   0  13    5.17    5.65
   4   0 -13   -2.05    2.03
   4   0 -12  152.13   30.75
  -4   0  12  103.31   19.04
  -4   0  11   29.34   11.01
   4   0 -11   45.11   14.93
  -4   0  10   55.95   12.16
   4   0 -10  109.81   22.73
  -4   0   9    0.35    1.26
  -4   0   9   -0.80    2.32
   4   0  -9    0.61    2.37
  -4   0   8  410.83   26.95
   4   0  -8  431.15   39.13
  -4   0   8  425.62   31.23
  -4   0   7    6.76    3.53
  -4   0   7    7.69    3.75
   4   0  -7    5.21    3.01
  -4   0   6   25.22    6.21
  -4   0   6   20.26    4.17
   4   0  -6   23.91    6.86
  -4   0   5   34.20    5.71
   4   0  -5   21.14    5.28
   4   0  -5   28.77    8.02
  -4   0   5   35.88    6.76
  -4   0   4  605.85   19.97
   4   0  -4  547.67   33.65
  -4   0   4  614.39   26.06
  -4   0   3   69.71    5.32
   4   0  -3   68.04   10.89
  -4   0   3   83.09    8.42
   4   0  -2    4.63    3.21
  -4   0   2    6.31    1.83
   4   0  -1  177.53   15.98
   4   0  -1  176.00   15.58
   4   0   0 3229.33   66.59
  -4   0   0 3278.85   67.55
   4   0   0 3226.99   66.52
   4   0   1  168.18   15.12
  -4   0  -1  197.99   12.14
   4   0   1  183.47   16.17
  -4   0  -1  178.30   15.39
  -4   0  -1  189.26    8.24
  -4   0  -2    1.74    1.22
  -4   0  -2    4.34    1.72
   4   0   2    5.54    2.51
   4   0   2    6.53    3.33
  -4   0  -2    5.13    1.82
   4   0   3   76.84   10.36
  -4   0  -3   74.06   10.67
   4   0   3   76.34    8.80
   4   0   4  554.15   28.31
  -4   0  -4  534.50   30.82
   4   0   4  565.42   26.31
  -4   0  -5   31.22    7.49
   4   0   5   38.19    7.74
   4   0   5   37.27    7.91
  -4   0  -6   32.37    7.95
   4   0   6   33.69    7.79
   4   0   6   39.62    8.55
   4   0   7    6.57    4.00
   4   0   7   10.81    4.65
  -4   0  -7    7.64    4.70
  -4   0  -8  389.23   31.38
   4   0   8  477.95   34.91
   4   0   9    1.08    0.70
  -4   0  -9    3.01    2.76
  -4   0 -10  114.07   19.44
  -4   0 -10  106.03   18.12
   4   0  10  107.14   19.19
   4   0  11   44.64   13.07
  -4   0 -11   53.99   14.43
  -4   0 -11   16.47    3.79
  -4   0 -12  172.59   28.04
  -4   0 -12  110.59   19.60
   4   0  12  124.22   22.70
   4   0  13    9.37    4.74
  -4   0 -13    2.10    1.44
  -4   0 -13    1.56    4.69
   4   0  14    0.41    2.74
  -4   0 -14   14.69    9.96
   4   1 -15   21.92   14.45
   4   1 -14    7.77    5.56
  -4  -1  13    6.66    5.84
   4   1 -13   13.28    8.53
  -4  -1  12   27.26   11.00
   4   1 -12   38.19   15.26
  -4  -1  11    2.25    3.63
  -4  -1  11   10.52    7.29
   4   1 -11   -3.33    4.22
  -4  -1  10   72.85   15.10
   4   1 -10   91.87   20.11
  -4  -1  10   70.65   13.80
  -4  -1   9   26.05    8.36
  -4  -1   9   25.35    7.42
   4   1  -9   34.29   11.57
   4   1  -8  200.09   26.22
  -4  -1   8  192.91   20.77
  -4  -1   8  192.60   18.72
   4   1  -7  727.86   47.44
  -4  -1   7  808.88   40.70
  -4  -1   7  672.96   31.64
  -4  -1   6   13.40    3.90
   4   1  -6    8.83    4.43
  -4  -1   6   17.97    6.01
   4   1  -5  356.20   28.39
  -4  -1   5  419.24   24.75
  -4  -1   5  392.63   18.50
  -4  -1   4  320.74   19.37
   4   1  -4  281.08   23.93
   4   1  -3 1116.04   44.33
   4   1  -2  686.07   29.59
   4   1  -2  642.18   31.44
   4   1  -1  134.98   12.84
   4   1  -1  110.70   12.74
   4   1   0  257.70   19.75
   4   1   0  291.29   19.55
  -4  -1  -1  139.17    9.58
  -4  -1  -1  128.27   13.27
   4   1   1  102.94   12.51
   4   1   1  102.22   11.73
   4   1   1  112.10    7.95
   4   1   2  687.92   30.92
  -4  -1  -2  656.24   30.60
   4   1   3 1164.80   34.74
  -4  -1  -3 1095.05   40.46
   4   1   4  321.70   19.84
   4   1   4  318.45   22.58
  -4  -1  -4  268.35   20.77
   4   1   5  399.49   24.31
   4   1   5  408.39   27.06
  -4  -1  -5  373.24   25.64
   4   1   6   12.50    4.63
   4   1   6   12.93    4.99
  -4  -1  -6   11.14    4.67
   4   1   7  813.54   41.18
   4   1   7  775.75   43.13
  -4  -1  -7  705.77   39.20
   4   1   8  232.77   23.77
  -4  -1  -8  206.59   22.10
   4   1   9   29.18    9.25
  -4  -1  -9   40.56   10.69
  -4  -1  -9   42.44   10.88
   4   1  10   85.84   17.32
  -4  -1 -10   94.69   16.95
  -4  -1 -10   84.14   15.94
  -4  -1 -11   -7.69    6.46
   4   1  11    1.35    3.50
  -4  -1 -11   -2.72    2.62
   4   1  12   26.18   10.13
  -4  -1 -12    8.96    1.19
  -4  -1 -12   34.65   11.53
   4   1  13   15.08    8.37
  -4  -1 -13   12.26    7.82
   4   1  14    6.24    6.33
  -4  -1 -14    9.19    5.81
   4   2 -15    3.94    6.57
   4   2 -14    7.20    7.45
  -4  -2  13   27.53   12.83
   4   2 -13   26.41   12.19
  -4  -2  12   33.76   12.02
   4   2 -12   23.22   10.41
   4   2 -11   85.02   20.89
  -4  -2  11   77.43   16.38
   4   2 -10   69.29   17.15
  -4  -2  10   67.96   14.42
   4   2  -9   27.92    9.77
  -4  -2   9   24.06    8.51
   4   2  -8  304.86   32.10
  -4  -2   8  340.59   28.97
   4   2  -7  205.16   24.32
  -4  -2   7  208.67   21.02
   4   2  -6   25.06    8.16
  -4  -2   6   43.32    8.55
   4   2  -5 1205.17   37.27
   4   2  -5 1722.75   63.40
   4   2  -4    1.29    0.99
   4   2  -4    3.05    1.50
   4   2  -3  364.49   20.65
   4   2  -3  340.65   24.66
   4   2  -2  374.18   20.60
   4   2  -2  328.30   23.16
   4   2  -1  246.99   19.70
   4   2  -1  301.16   18.47
   4   2   0 2255.85   28.65
   4   2   0 2151.70   50.80
   4   2   0 2115.12   57.08
   4   2   1  294.83   13.22
  -4  -2  -1  332.01   16.63
   4   2   2  356.12   16.92
   4   2   2  324.58   22.07
   4   2   3  384.47   19.74
   4   2   3  335.90   23.31
  -4  -2  -3  336.05   22.46
   4   2   4    7.10    1.43
   4   2   4    7.43    3.33
  -4  -2  -4    1.73    1.70
   4   2   5 1879.08   52.61
   4   2   5 1867.54   62.16
  -4  -2  -5 1765.15   54.99
   4   2   6   42.73    8.74
   4   2   6   47.43    9.96
  -4  -2  -6   25.44    6.46
   4   2   7  217.73   21.11
   4   2   7  204.84   23.09
  -4  -2  -7  195.44   19.72
   4   2   8  337.86   28.38
  -4  -2  -8  311.76   27.05
  -4  -2  -8  295.66   25.11
   4   2   9   27.08    8.56
  -4  -2  -9   29.12    9.18
  -4  -2  -9   24.89    6.69
   4   2  10   72.06   15.19
  -4  -2 -10   56.71   11.96
  -4  -2 -10   66.18   13.93
   4   2  11   88.35   18.43
  -4  -2 -11   94.90   18.47
  -4  -2 -11   60.27   12.23
   4   2  12   21.89    8.91
  -4  -2 -12   18.90    8.45
   4   2  13    3.66    6.02
  -4  -2 -13   23.17   13.66
   4   2  14   20.34   13.69
  -4  -2 -14   17.83   10.52
  -4  -2 -15    2.61    6.31
   4   3 -15    0.14    1.59
  -4  -3  14    3.78    3.06
   4   3 -14   25.59   12.65
  -4  -3  13   40.45   13.75
   4   3 -13   41.34   16.44
   4   3 -12   45.52   15.79
  -4  -3  12   41.87   14.56
   4   3 -11   -2.12    3.49
  -4  -3  11   -0.49    2.89
   4   3 -10  181.29   27.21
  -4  -3  10  182.22   25.93
   4   3  -9  121.95   21.26
  -4  -3   9  112.91   18.50
   4   3  -8   20.39    8.40
  -4  -3   8   41.07   10.27
   4   3  -7  131.02   19.87
   4   3  -6   49.28   11.74
   4   3  -5   30.44    6.07
   4   3  -5   48.10   10.00
   4   3  -4   24.74    6.66
   4   3  -4    8.27    2.77
   4   3  -4   22.00    4.57
   4   3  -3  343.28   18.09
   4   3  -3  312.11   23.49
   4   3  -2 1419.46   49.81
   4   3  -2 1501.54   38.31
   4   3  -1 1235.10   25.00
   4   3  -1 1124.67   43.51
   4   3   0   11.43    2.43
   4   3   0   10.87    4.38
   4   3   1 1017.56   39.66
   4   3   1 1360.16   32.94
   4   3   2 1452.48   37.04
   4   3   2 1252.92   45.73
   4   3   3  249.60   16.49
   4   3   3  277.67   21.99
   4   3   4   29.77    6.17
   4   3   4   28.48    7.40
   4   3   5   40.41    7.24
   4   3   5   49.15   10.61
  -4  -3  -5   48.61    9.14
   4   3   6   70.68   11.33
  -4  -3  -6   50.74    9.56
   4   3   6   65.91   12.93
   4   3   7  130.42   16.52
  -4  -3  -7  135.10   16.06
   4   3   7  107.12   17.31
  -4  -3  -7  122.97   15.75
  -4  -3  -8   14.69    5.08
  -4  -3  -8   16.44    5.38
   4   3   9  115.93   18.41
  -4  -3  -9  128.51   18.89
  -4  -3  -9   97.07   14.91
   4   3  10  179.73   24.57
  -4  -3 -10  159.60   21.99
  -4  -3 -10  147.32   18.90
   4   3  11    0.70    2.02
  -4  -3 -11    4.98    4.03
  -4  -3 -11    1.85    2.88
   4   3  12   50.52   14.18
  -4  -3 -12   43.84   14.02
   4   3  13   15.15    7.32
  -4  -3 -13   61.23   17.83
   4   3  14   24.05   11.26
  -4  -3 -14   27.40   12.51
  -4  -3 -15    0.13    1.57
   4   4 -15    3.79    6.46
  -4  -4  14    2.64    4.58
   4   4 -14    6.48    7.16
   4   4 -13   18.23   11.21
  -4  -4  13    8.49    5.40
   4   4 -12   35.81   13.82
  -4  -4  12   37.91   12.83
   4   4 -11    3.21    3.35
  -4  -4  11    2.20    1.80
   4   4 -10   63.11   16.84
  -4  -4  10   57.78   14.89
   4   4  -9   43.50   13.27
  -4  -4   9   28.54    7.67
   4   4  -8   15.46    7.49
   4   4  -8    9.12    4.74
   4   4  -7   72.41   14.66
   4   4  -6 1321.13   58.66
   4   4  -5  139.96   11.06
   4   4  -5  318.67   26.46
   4   4  -4  106.65   12.04
   4   4  -4   69.22    7.28
   4   4  -3  382.64   27.32
   4   4  -2  300.34   23.89
  -4  -4   1   57.51    8.54
   4   4  -1  144.94   16.31
   4   4   0  125.03   10.64
   4   4   0  105.66   13.08
   4   4   1  169.06   13.09
   4   4   1  134.45   15.39
   4   4   2  321.04   18.90
   4   4   2  292.01   23.01
   4   4   3  362.34   21.60
   4   4   3  357.74   26.37
   4   4   4  161.01   15.21
   4   4   4  158.39   18.72
   4   4   5  320.63   23.27
   4   4   5  312.81   28.39
   4   4   6 1259.19   49.97
  -4  -4  -6 1257.34   45.32
   4   4   6 1134.59   54.72
   4   4   7   70.39   12.55
  -4  -4  -7   67.79   11.10
   4   4   7   71.24   14.58
   4   4   8    8.98    4.97
  -4  -4  -8   13.63    5.81
   4   4   9   36.12   10.36
  -4  -4  -9   47.26   11.19
   4   4  10   56.20   13.48
  -4  -4 -10   53.85   13.21
  -4  -4 -10   43.98   10.38
   4   4  11    7.31    4.94
  -4  -4 -11    3.03    3.51
   4   4  12   18.07    8.06
  -4  -4 -12   42.49   13.24
   4   4  13   14.92   10.34
  -4  -4 -13   22.86   11.09
  -4  -4 -14    3.78    4.18
  -4  -4 -15    4.87    0.27
  -4  -5  13   12.27    6.02
   4   5 -12    8.60    6.55
  -4  -5  12   -2.88    5.68
   4   5 -11    5.16    2.39
  -4  -5  11    1.44    3.40
  -4  -5  11    1.25    1.11
   4   5 -10   28.51    9.90
  -4  -5  10   29.39   10.91
  -4  -5  10   12.19    7.69
   4   5  -9  142.35   23.18
   4   5  -8   38.53   11.53
   4   5  -7   64.42   13.83
   4   5  -6  101.58   16.04
   4   5  -5   86.03   13.97
   4   5  -4  563.72   35.38
   4   5  -3  532.54   34.21
  -4  -5   2   48.89    7.81
   4   5  -2   85.05   12.55
  -4  -5   1  272.39   18.44
  -4  -5   1  276.34   17.33
   4   5   0   55.79    7.81
   4   5   0   54.18   10.68
   4   5   1  516.33   26.27
   4   5   1  464.18   30.37
   4   5   2   99.76   11.61
   4   5   2   85.66   13.08
   4   5   3  515.81   27.54
   4   5   3  513.01   33.15
   4   5   4  604.12   32.29
  -4  -5  -4  571.89   24.93
   4   5   4  573.72   37.49
   4   5   5   89.43   13.27
  -4  -5  -5   81.89   10.12
   4   5   5   91.06   15.36
   4   5   6   92.19   13.82
  -4  -5  -6   98.83   12.53
   4   5   6   78.93   15.15
   4   5   7   75.32   13.74
   4   5   7   75.76   15.87
  -4  -5  -7   30.06    6.38
   4   5   8   56.90   12.48
  -4  -5  -8   27.00    6.91
   4   5   9  140.75   20.85
  -4  -5  -9  118.28   17.14
   4   5  10   22.82    7.91
  -4  -5 -10   27.89    8.98
   4   5  11    6.32    5.01
  -4  -5 -11    3.79    5.88
   4   5  12    5.24    3.93
  -4  -5 -12   -4.70    6.20
  -4  -5 -13   27.88   12.96
   4   5  13   17.79   12.62
  -4  -6  13    3.19    5.73
  -4  -6  12   28.94   11.83
   4   6 -11  132.18   23.88
  -4  -6  11  161.67   28.66
   4   6 -10    1.71    2.60
  -4  -6  10    9.38    7.31
   4   6  -9   15.11    5.97
   4   6  -8    4.55    4.77
   4   6  -7   34.42   10.41
   4   6  -6   78.52   14.66
   4   6  -5   27.61    8.49
   4   6  -4  182.36   21.13
   4   6  -3  516.00   34.09
  -4  -6   2   52.62    7.70
   4   6  -2   58.54   11.13
  -4  -6   1  203.76   12.12
  -4  -6   1  180.32   14.49
  -4  -6   0  110.88    7.26
   4   6   0  147.89   17.90
   4   6   1  374.42   23.58
   4   6   1  431.14   31.04
  -4  -6  -2   33.83    3.69
   4   6   2   65.50   10.09
   4   6   2   65.54   12.70
   4   6   3  503.71   30.03
  -4  -6  -3  458.90   17.93
   4   6   3  509.74   35.10
   4   6   4  165.31   17.62
  -4  -6  -4  128.73   10.76
   4   6   4  160.72   20.89
   4   6   5   19.88    6.03
   4   6   5   21.55    7.95
  -4  -6  -5   21.82    4.84
   4   6   6   90.27   14.82
  -4  -6  -6   63.46    9.43
   4   6   6   93.04   16.76
   4   6   7   16.34    5.51
   4   6   7   19.75    8.13
  -4  -6  -7   30.19    7.52
   4   6   8   16.09    6.48
  -4  -6  -8   15.24    5.75
   4   6   9   17.35    7.32
  -4  -6  -9   21.85    7.65
   4   6  10   14.37    8.56
  -4  -6 -10    4.71    3.60
   4   6  11  111.14   22.28
  -4  -6 -11   71.34   17.29
   4   6  12   20.36    9.84
   4   6  13   10.53    6.72
  -4  -7  12   10.42   11.21
  -4  -7  11   15.21    7.95
  -4  -7  11    2.61    1.60
  -4  -7  10    7.33    6.16
   4   7 -10   -9.75    7.84
   4   7  -9   -8.71    4.92
  -4  -7   9   -1.61    2.12
   4   7  -8  101.68   18.48
   4   7  -7   -2.46    6.39
   4   7  -6  121.43   18.77
   4   7  -5   25.16    8.96
   4   7  -4 1198.32   54.98
   4   7  -3   17.90    6.55
   4   7  -2   39.53   10.47
  -4  -7   1   42.38    6.98
   4   7  -1   60.60   11.97
   4   7   0    7.51    4.81
   4   7   1   62.53    9.93
   4   7   1   67.37   13.25
   4   7   2   42.87   10.26
   4   7   2   43.26    8.86
   4   7   3   23.56    7.40
   4   7   3   25.23    8.26
   4   7   4 1170.19   51.34
   4   7   4 1120.33   58.71
  -4  -7  -5   17.60    4.63
   4   7   5    3.98    2.25
   4   7   5   16.06    6.87
   4   7   6  118.47   17.86
  -4  -7  -6   88.49   11.14
   4   7   6  121.24   20.66
   4   7   7   29.26    9.12
   4   7   7   20.83    7.94
   4   7   8  171.52   23.89
   4   7   9    1.87    2.12
   4   7  10    4.10    2.86
   4   7  11    4.35    4.06
   4   7  12   -0.18    1.88
  -4  -8  12    4.42    6.75
  -4  -8  11   15.50    9.27
  -4  -8  10   22.07   11.21
  -4  -8   9    3.32    1.58
   4   8  -9    4.38    6.95
  -4  -8   8   13.06   10.91
   4   8  -8   17.76    8.52
   4   8  -7   37.48   10.61
   4   8  -6   46.16   11.16
   4   8  -5    1.40    2.46
   4   8  -4   46.91   11.67
   4   8  -3   81.46   14.99
   4   8  -2   13.22    6.40
   4   8  -1  271.73   26.94
   4   8   0   22.09    7.44
   4   8   1  267.29   24.19
   4   8   1  273.37   28.20
   4   8   2    2.13    1.60
   4   8   2    7.29    4.64
   4   8   3   79.74   13.82
   4   8   3   82.01   16.67
   4   8   4   68.69   13.51
   4   8   4   60.27   14.03
   4   8   5    1.88    0.91
   4   8   5    3.14    3.09
   4   8   6   47.80   11.62
   4   8   6   54.23   14.12
   4   8   7   73.30   15.35
   4   8   8   13.24    6.71
   4   8   9   10.73    6.04
   4   8  10    5.08    7.15
   4   8  11   19.49   10.07
   4   8  12   16.22   11.52
  -4  -9  11   15.17   12.32
  -4  -9  10    0.24    1.49
  -4  -9   9   48.77   18.70
   4   9  -8   -5.49    7.69
  -4  -9   8    8.68    6.43
   4   9  -7   -3.73    6.07
  -4  -9   7    0.25    0.46
   4   9  -6   23.51    9.37
   4   9  -5    8.58    2.04
   4   9  -4   16.60    4.65
   4   9  -3   95.65   16.60
   4   9  -2   48.31   12.05
   4   9  -1  209.40   25.78
   4   9   0    7.35    5.31
   4   9   1  162.96   20.31
   4   9   1  204.49   26.28
   4   9   2   39.91    9.33
   4   9   2   46.65   12.22
   4   9   3  131.72   19.66
   4   9   3  117.95   20.63
   4   9   4   26.88    8.10
   4   9   4   27.01   10.31
   4   9   5   -0.10    3.44
   4   9   5    6.08    3.81
   4   9   6   24.53    9.79
   4   9   6   39.29   13.15
   4   9   7    3.04    4.32
   4   9   8    5.10    4.32
   4   9   9   42.42   13.96
   4   9  10    3.04    5.27
   4   9  11    3.81    7.67
  -4 -10  11    2.23    4.67
  -4 -10  10   30.68   15.55
  -4 -10   9   14.70   11.93
  -4 -10   8   11.45    8.29
   4  10  -7   11.65    8.29
  -4 -10   7    5.07    2.72
   4  10  -6  119.75   20.48
  -4 -10   6  142.40   25.41
   4  10  -5   67.29   15.05
   4  10  -4   14.50    7.98
   4  10  -3    4.71    2.42
   4  10  -2   86.57   17.89
   4  10  -1   72.66   16.54
   4  10   0   12.56    6.83
   4  10   1   43.96   11.10
   4  10   1   61.72   15.67
   4  10   2   69.82   14.51
   4  10   2   70.50   16.62
   4  10   3   40.20   12.18
   4  10   3   35.05   11.83
   4  10   4    8.59    8.46
   4  10   4   11.30    7.26
   4  10   5   59.37   14.21
   4  10   5  100.46   21.41
   4  10   6   80.70   17.17
   4  10   7   13.67    7.56
   4  10   8    3.79    1.47
   4  10   9   11.52   10.11
   4  10  10    2.99    7.75
  -4 -11   9    8.21    9.88
  -4 -11   8    8.80    8.14
  -4 -11   7   -5.06    8.13
  -4 -11   6   -4.75    3.39
   4  11  -5    9.43    7.08
  -4 -11   5    7.16    5.47
   4  11  -4   -1.19    4.87
  -4 -11   4    2.77    4.01
   4  11  -3    3.81    3.33
   4  11  -2   73.80   16.19
   4  11  -1   66.22   16.32
   4  11   0   28.32   10.63
   4  11   1   21.94    8.62
   4  11   1   73.16   18.05
   4  11   2   26.00   10.35
   4  11   2   76.03   18.09
   4  11   3    2.08    2.99
   4  11   3    5.46    3.89
   4  11   4    4.80    6.40
   4  11   4    8.18    5.36
   4  11   5   -0.53    2.41
   4  11   5    6.96    7.54
   4  11   6   -8.66    6.72
   4  11   7    9.41    4.75
   4  11   8    8.88    7.19
   4  11   9   10.68    9.82
  -4 -12   7   24.70   13.64
  -4 -12   6    7.55   11.56
  -4 -12   5   34.11   14.17
  -4 -12   4   12.84    6.78
   4  12  -4    1.88    3.30
   4  12  -3    0.19    1.78
  -4 -12   3   10.23    7.61
   4  12  -2    6.45    5.75
  -4 -12   2   13.91    8.94
   4  12  -1   18.90    7.93
  -4 -12   1   24.11   11.73
   4  12   0   86.47   20.12
  -4 -12   0   83.62   20.05
   4  12   1    5.12    4.68
   4  12   1   25.10   11.16
   4  12   2    0.62    1.93
   4  12   2    5.87    5.70
   4  12   3    1.74    4.21
   4  12   3   -2.17    4.10
  -4 -12  -3    0.01    2.14
   4  12   4    7.30    6.39
   4  12   4   26.48   10.71
  -4 -12  -4   13.12    8.17
   4  12   5   11.43    8.37
  -4 -12  -5   27.96   11.57
   4  12   6    1.73    4.30
   4  12   7    2.51    3.10
   4  12   8   24.82   14.91
  -4 -13   4   -4.38    7.61
   4  13  -3   11.42    9.22
  -4 -13   3   21.51   11.58
   4  13  -2    8.19    6.46
  -4 -13   2    3.56    1.55
  -4 -13   1   -2.43    7.02
   4  13  -1    1.69    1.74
   4  13   0   14.16    9.67
  -4 -13   0    6.85    5.65
   4  13   1   -3.71    6.02
   4  13   1    5.77    3.73
  -4 -13  -1    3.14    4.23
   4  13   2   10.28    8.19
   4  13   2   13.59    6.37
  -4 -13  -2   14.00    9.04
   4  13   3   13.56    9.59
   4  13   3   12.11    7.79
  -4 -13  -3   10.97    7.68
   4  13   4    1.02    2.05
  -4 -13  -4   -0.35    3.50
   4  13   5    5.00    4.91
  -4 -13  -5   13.78    8.68
   4  13   6   -9.39    9.08
   4  14  -1    3.51    4.49
  -4 -14   1  -16.17   12.91
   4  14   0   17.00   10.52
  -4 -14   0   58.78   20.99
   4  14   1    3.35    3.87
   4  14   1  -10.13    6.64
  -4 -14  -1  -23.23   16.16
   4  14   2    1.26    2.51
   4  14   2   -4.81    6.59
  -4 -14  -2    6.05    4.32
   4  14   3   -1.34    5.90
  -4 -14  -3    1.01    3.48
   4  14   4    7.17    6.89
  -4 -14  -4   -1.21    3.29
   4  15   0    0.57    3.03
   5 -14  -3   -6.40    6.20
   5 -14  -2   12.95   10.82
   5 -14  -1    1.30    4.83
   5 -14  -1    3.15    8.57
   5 -14   0   12.96   11.57
   5 -14   0   10.72   10.82
  -5  13   5   16.78   10.57
   5 -13  -3    3.03    5.44
   5 -13  -2    6.79    3.94
   5 -13  -1   13.02    8.94
   5 -13   0    6.78    7.56
   5 -13   0   16.70   13.29
   5 -13   1  -11.98    1.58
   5 -13   1   10.49   11.30
   5 -13   2   10.41   12.03
   5 -13   2    4.16    6.81
   5 -13   3   10.90    8.12
   5 -12  -8    0.08    2.68
   5 -12  -7    7.98    8.31
  -5  12   7    8.73    8.52
  -5  12   6   15.34    9.98
   5 -12  -6    9.28    8.02
  -5  12   5    6.70    5.12
   5 -12  -4    7.23    6.38
   5 -12  -3   36.39   13.81
   5 -12  -2   24.65   11.28
   5 -12  -1    9.30    8.40
   5 -12   0    2.30    5.35
   5 -12   0    8.28    4.22
   5 -12   1   -5.37    6.94
   5 -12   1  -24.06   11.57
   5 -12   2   24.71   11.73
   5 -12   2   31.59   14.51
   5 -12   3   44.44   15.47
   5 -12   3   10.76   10.85
   5 -12   4   13.58   10.11
   5 -12   4    5.06    6.43
   5 -12   5   15.86    9.49
   5 -12   6   10.60   10.08
  -5  11   9    5.26    6.70
  -5  11   8    7.72    8.19
   5 -11  -8   13.86   13.57
  -5  11   7    4.67    4.29
   5 -11  -7    3.69    5.24
  -5  11   6    1.14    4.58
   5 -11  -6   16.21   12.19
  -5  11   5    1.34    1.84
   5 -11  -5    5.20    6.34
   5 -11  -5   -1.42    4.66
   5 -11  -4    5.23    3.21
   5 -11  -4   17.08    7.97
   5 -11  -3   19.27    9.31
   5 -11  -2   15.57    9.61
   5 -11  -1   17.26    9.85
   5 -11   0   98.82   22.61
   5 -11   0  105.65   24.05
   5 -11   1   -6.70    7.90
   5 -11   1   23.12    9.69
   5 -11   2   11.21   11.81
   5 -11   2    6.42    1.18
   5 -11   3    6.72    6.31
   5 -11   3   15.28    8.36
   5 -11   4   30.74   12.46
   5 -11   4   34.17   14.43
   5 -11   5    5.53    5.26
   5 -11   5   -2.91    2.86
   5 -11   6  -23.64   13.34
   5 -11   7   16.11   13.21
   5 -11   8    6.93   11.39
  -5  10  10   10.63   10.87
  -5  10   9   10.26    8.11
   5 -10  -9    6.58    5.28
  -5  10   8   24.62   11.21
   5 -10  -8   24.19   14.40
   5 -10  -7   10.70    7.71
  -5  10   7   29.02   11.53
  -5  10   6    7.31    5.63
   5 -10  -6    1.40    2.81
   5 -10  -5    4.38    4.20
   5 -10  -5   -0.31    4.04
   5 -10  -4   42.54   13.93
   5 -10  -4   32.00   12.03
   5 -10  -3   54.12   14.98
   5 -10  -3   18.70    9.06
   5 -10  -2    6.44    4.47
   5 -10  -2    2.49    2.50
   5 -10  -1   15.09    8.59
   5 -10   0   -1.10    4.86
   5 -10   1   16.66    9.90
   5 -10   1   16.95    8.57
   5 -10   2    9.32    6.59
   5 -10   2    9.71    7.46
   5 -10   3   60.10   16.32
   5 -10   3   51.34   15.45
   5 -10   4  102.30   22.14
   5 -10   4   94.34   21.28
   5 -10   5   16.19    9.90
   5 -10   5   13.17    8.89
   5 -10   6   15.66   10.25
   5 -10   6    0.77    2.58
   5 -10   7   16.27   10.30
   5 -10   8    0.06    4.45
   5 -10   9    2.33    4.21
  -5   9  11   11.11    7.21
  -5   9  10    2.57    2.75
   5  -9 -10    0.12    1.41
   5  -9  -9    6.33    5.17
  -5   9   9    3.93    4.97
   5  -9  -8    7.61    8.35
  -5   9   8    2.25    2.32
  -5   9   7   30.15   11.20
   5  -9  -7   24.21   12.47
   5  -9  -6   45.58   15.61
  -5   9   6   50.03   13.37
   5  -9  -6   24.95    9.39
   5  -9  -5   31.63    9.64
  -5   9   5   35.26   11.04
   5  -9  -5   32.03   12.55
   5  -9  -4   34.07   10.90
   5  -9  -4   33.74   11.94
   5  -9  -3    6.61    4.65
  -5   9   3   10.99    5.50
   5  -9  -3    1.37    5.56
   5  -9  -2   23.28    8.90
   5  -9  -2   54.54   15.45
   5  -9  -1   67.84   14.50
   5  -9  -1  131.65   22.92
   5  -9   0   42.57   12.98
   5  -9   1  105.61   21.09
   5  -9   1   91.14   19.60
   5  -9   2  103.35   21.21
   5  -9   2   99.66   21.42
   5  -9   3    0.89    5.15
   5  -9   3   17.04    8.68
   5  -9   4   90.52   21.07
   5  -9   4   89.08   18.42
   5  -9   5   42.12   12.74
   5  -9   5   40.48   13.14
   5  -9   6   58.10   18.09
   5  -9   6   55.81   15.71
   5  -9   7   20.60    7.77
   5  -9   8    2.08    2.61
   5  -9   9    3.87    4.57
   5  -9   9    0.90    5.46
   5  -9  10    5.60    3.62
   5  -9  10   -0.53    3.27
   5  -9  11   23.55   14.07
  -5   8  12    1.06    5.52
  -5   8  11    9.16    8.01
   5  -8 -11   12.94   11.37
  -5   8  10    4.94    3.63
   5  -8 -10   -0.23    3.49
  -5   8   9   78.58   17.79
   5  -8  -9   39.08   16.15
  -5   8   8   39.92   12.36
   5  -8  -8   24.72   11.87
  -5   8   7   22.94    9.13
   5  -8  -7   18.89    9.73
  -5   8   6   -0.78    1.83
   5  -8  -6   11.72    6.77
   5  -8  -6    7.55    5.80
  -5   8   5   -0.88    3.32
   5  -8  -5    1.76    1.34
   5  -8  -5    0.47    4.79
  -5   8   4   41.10    9.89
   5  -8  -4   54.30   14.95
   5  -8  -4   43.39   10.63
   5  -8  -3   24.39    7.48
   5  -8  -3   40.15   12.79
  -5   8   3   28.77    8.48
   5  -8  -2   33.80   10.90
   5  -8  -2   20.37    8.49
   5  -8  -1  137.43   19.82
   5  -8  -1  267.51   31.56
   5  -8   0    2.11    2.32
   5  -8   0    4.27    3.59
   5  -8   1  265.15   31.61
   5  -8   1  285.22   32.94
   5  -8   2   42.43   12.36
   5  -8   2   54.19   14.34
   5  -8   3   46.12   13.38
   5  -8   3   49.37   13.24
   5  -8   4   72.29   16.52
   5  -8   4   72.86   17.12
   5  -8   5    4.65    5.79
   5  -8   5    4.56    4.38
   5  -8   6    1.52    5.68
   5  -8   7   10.67    8.03
   5  -8   8   27.97   13.31
   5  -8   8   14.26    8.17
   5  -8   9   40.83   16.36
   5  -8   9   29.04   12.96
   5  -8  10    7.02    7.38
   5  -8  10    3.67    5.11
   5  -8  11    6.81    9.27
   5  -8  11    6.01    7.21
   5  -8  12    5.99    7.40
   5  -8  12    2.01    4.11
  -5   7  13    2.19    4.51
  -5   7  12    5.28    5.57
   5  -7 -11   13.47   11.41
  -5   7  11   -2.62    4.54
  -5   7  10   14.20    8.60
   5  -7 -10    7.51    7.21
  -5   7   9   28.42    9.53
   5  -7  -9   31.55   13.03
  -5   7   8   16.73    8.10
   5  -7  -8   23.41   12.49
  -5   7   7    3.71    3.62
   5  -7  -7   21.07   10.56
  -5   7   6  349.81   33.14
   5  -7  -6  303.69   27.88
  -5   7   5    8.56    3.41
   5  -7  -5    6.45    4.60
   5  -7  -5    9.38    5.54
  -5   7   4   11.99    5.03
   5  -7  -4   19.61    7.53
   5  -7  -4   26.69    9.08
   5  -7  -3   38.61   10.91
  -5   7   3   51.93   10.69
   5  -7  -3   51.50   11.70
   5  -7  -2  185.90   23.72
   5  -7  -2  192.61   24.05
  -5   7   2  175.28   21.35
   5  -7  -1   87.04   14.86
   5  -7  -1  102.01   18.44
   5  -7   0    2.55    4.83
   5  -7   0   -0.93    1.21
   5  -7   1   56.90   10.22
   5  -7   1  102.61   18.36
   5  -7   1  104.73   19.01
   5  -7   2  186.91   25.10
   5  -7   2  174.91   24.31
   5  -7   3   53.54   13.80
   5  -7   3   50.75   12.80
   5  -7   4   27.13    9.84
   5  -7   4   21.04    6.62
   5  -7   5    7.01    6.15
   5  -7   5    6.43    4.36
   5  -7   6  373.19   39.69
   5  -7   7   22.04   10.45
   5  -7   7    2.30    4.09
   5  -7   8   24.32   12.91
   5  -7   8    6.12    4.85
   5  -7   9   24.48   10.97
   5  -7   9   14.07    8.63
   5  -7  10    4.67    4.89
   5  -7  10    4.67    5.34
   5  -7  11   -3.16    4.54
   5  -7  11    0.36    2.55
   5  -7  12    2.97    2.43
   5  -7  12    3.68    5.15
   5  -7  13   -1.29    4.02
  -5   6  13   15.67    8.40
  -5   6  12   -4.61    5.51
   5  -6 -12    7.93    8.27
  -5   6  11    3.74    3.53
   5  -6 -11    0.93    3.94
  -5   6  10   17.90    8.14
   5  -6 -10   26.11   13.20
  -5   6   9  114.90   20.16
   5  -6  -9  124.11   26.23
  -5   6   8   43.01   11.40
   5  -6  -8   43.72   15.11
  -5   6   7   16.15    7.08
   5  -6  -7   18.97    9.65
  -5   6   6  109.99   17.77
   5  -6  -6   98.85   20.63
   5  -6  -5   31.54    8.90
  -5   6   5   33.90    9.86
   5  -6  -5   35.55   11.38
  -5   6   5   16.79    5.46
  -5   6   4   69.45   11.46
   5  -6  -4   68.99   12.68
  -5   6   3  125.50   16.10
   5  -6  -3  125.38   19.51
   5  -6  -3  122.11   17.36
   5  -6  -2  210.73   24.23
  -5   6   2  183.05   20.37
   5  -6  -2  198.91   22.88
   5  -6  -1  377.54   30.11
   5  -6  -1  416.45   34.40
  -5   6   1  370.74   29.53
   5  -6   0   10.30    4.24
   5  -6   0   13.96    5.96
   5  -6   1  414.60   35.41
   5  -6   1  421.40   35.45
   5  -6   2  226.41   25.73
   5  -6   2  237.01   26.98
   5  -6   3  134.76   20.62
   5  -6   3   82.88   10.43
   5  -6   3  122.64   19.22
   5  -6   4  130.31   20.78
   5  -6   4  137.73   19.81
   5  -6   5   26.58    8.79
   5  -6   5   26.22    8.79
   5  -6   6   38.11   10.32
   5  -6   6  103.39   20.47
   5  -6   7   16.73    8.63
   5  -6   7   14.68    7.19
   5  -6   8   53.18   15.39
   5  -6   8   36.38   12.20
   5  -6   9   88.19   20.93
   5  -6   9   67.49   18.26
   5  -6  10    2.04    3.58
   5  -6  10    6.24    5.25
   5  -6  11    1.28    2.38
   5  -6  11   -3.84    5.61
   5  -6  12    0.92    2.93
  -5   6 -12   -5.52    8.60
   5  -6  12    1.03    0.16
   5  -6  13   21.11   12.41
  -5   5  13    3.25    4.34
  -5   5  12   -4.39    4.81
   5  -5 -12    3.97    5.93
  -5   5  11   59.08   15.37
   5  -5 -11   51.71   16.78
  -5   5  10   32.16   11.54
   5  -5 -10   42.25   15.75
  -5   5   9   35.82   11.42
   5  -5  -9   51.41   17.76
  -5   5   8   44.30   11.90
   5  -5  -8   40.01   14.16
  -5   5   7  115.67   16.38
   5  -5  -7  152.74   26.26
  -5   5   6  197.48   21.94
   5  -5  -6  191.48   27.10
  -5   5   5  107.34   14.98
   5  -5  -5  109.82   19.16
  -5   5   4   21.63    6.48
   5  -5  -4   21.82    8.73
  -5   5   4    5.07    2.16
   5  -5  -4   17.09    4.83
   5  -5  -3   78.09   14.66
  -5   5   3   83.68   12.82
   5  -5  -3   72.56   12.92
   5  -5  -2  189.33   21.47
   5  -5  -2  178.15   19.74
  -5   5   2  209.65   21.04
   5  -5  -1  452.94   31.73
  -5   5   1  463.82   32.09
   5  -5  -1  457.93   32.74
   5  -5   0  186.96   18.87
   5  -5   0  174.92   21.53
   5  -5   0  188.59   21.84
   5  -5   1  446.15   26.66
   5  -5   1  494.72   36.97
   5  -5   1  482.91   35.78
   5  -5   2  188.86   22.36
   5  -5   2  187.90   17.73
   5  -5   2  181.40   22.25
   5  -5   3   89.57   16.35
   5  -5   3   96.07   16.20
   5  -5   4   21.73    8.09
   5  -5   4    8.21    2.72
   5  -5   4   24.07    8.33
   5  -5   5   99.91   18.12
   5  -5   5   93.82   14.31
   5  -5   5  107.45   17.25
   5  -5   6  173.75   24.87
   5  -5   6  187.97   22.01
   5  -5   7  124.13   21.46
   5  -5   7   83.77   15.80
   5  -5   8   41.10   13.06
   5  -5   8   37.18   10.93
   5  -5   9   41.97   13.54
   5  -5   9   26.29   10.06
   5  -5  10   40.42   14.02
   5  -5  10   17.12    8.65
   5  -5  11   27.42   11.85
   5  -5  11   26.04   10.84
   5  -5  12    1.77    3.80
  -5   5 -12    7.35    5.60
   5  -5  12   -4.18    5.27
  -5   4  13   -1.28    1.95
   5  -4 -13    1.64    5.02
  -5   4  12    0.46    1.89
   5  -4 -12   11.84   11.24
  -5   4  11    1.99    1.82
   5  -4 -11   -0.24    3.84
  -5   4  10   -0.52    3.89
   5  -4 -10    4.37    4.22
  -5   4   9    8.78    3.79
   5  -4  -9   29.61   12.01
  -5   4   8  105.04   14.77
   5  -4  -8  175.14   27.68
  -5   4   7  168.75   19.32
   5  -4  -7  244.49   31.88
  -5   4   6   30.94    7.79
   5  -4  -6   33.28   10.84
  -5   4   5   94.01   13.38
   5  -4  -5  113.15   19.12
  -5   4   4  517.81   28.62
   5  -4  -4  507.97   38.60
  -5   4   4  512.28   30.14
   5  -4  -3  208.59   24.16
  -5   4   3  220.96   19.65
   5  -4  -3  206.51   21.31
   5  -4  -2  144.49   18.71
  -5   4   2  156.87   16.77
   5  -4  -2  135.44   17.41
   5  -4  -1  119.75   16.02
  -5   4   1  132.38   16.37
   5  -4  -1  134.70   16.72
   5  -4   0  103.95   13.28
   5  -4   0   99.17   14.78
  -5   4   0  126.97   16.36
   5  -4   0   99.34   14.72
   5  -4   1  117.22   17.11
  -5   4  -1  136.67   17.13
   5  -4   1  113.94   16.27
  -5   4  -2   93.79   12.76
   5  -4   2  143.45   18.17
   5  -4   2  157.60   15.95
   5  -4   2  149.31   18.50
  -5   4  -3  151.71   14.29
   5  -4   3  211.32   17.85
   5  -4   3  226.92   23.84
   5  -4   3  222.51   23.43
   5  -4   4  272.92   18.75
  -5   4  -4  320.98   18.16
   5  -4   4  532.55   37.89
   5  -4   4  543.03   29.35
   5  -4   4  563.70   37.52
   5  -4   5   84.11   15.20
   5  -4   5   99.82   14.20
   5  -4   6   19.26    4.81
   5  -4   6   38.83   10.65
   5  -4   6   32.80   10.46
   5  -4   7  175.42   23.90
   5  -4   7  170.38   21.50
   5  -4   8  185.73   25.31
   5  -4   8  200.83   24.89
   5  -4   9   14.31    7.24
   5  -4   9   29.74   10.87
   5  -4  10    1.50    1.98
   5  -4  10    2.18    2.74
   5  -4  11    2.84    4.03
  -5   4 -12    0.28    1.83
  -5   4 -13    3.81    2.98
  -5   3  13    3.36    3.39
   5  -3 -13    2.07    3.66
  -5   3  12   36.27   11.61
   5  -3 -12   54.45   20.22
  -5   3  11   53.51   12.94
   5  -3 -11   83.18   22.72
  -5   3  10   73.01   15.14
   5  -3 -10   61.48   18.31
  -5   3   9    7.01    3.51
   5  -3  -9    4.06    4.90
  -5   3   8  101.33   15.04
   5  -3  -8  130.20   23.61
  -5   3   7   61.36   10.90
   5  -3  -7   65.75   15.97
  -5   3   6  131.57   14.62
   5  -3  -6  159.49   23.56
  -5   3   5  145.92   14.66
   5  -3  -5  146.55   21.07
  -5   3   4  437.15   25.11
   5  -3  -4  418.31   34.29
   5  -3  -3  530.21   36.56
  -5   3   3  494.73   29.30
   5  -3  -2  115.24   15.83
  -5   3   2  124.04   14.68
   5  -3  -2  111.16   14.51
   5  -3  -1  315.60   24.42
  -5   3   1  312.16   23.69
   5  -3  -1  307.86   24.89
   5  -3   0 1216.61   46.14
   5  -3   0 1242.75   52.69
  -5   3   0 1360.92   52.08
   5  -3   0 1290.06   50.97
   5  -3   1  272.68   24.35
  -5   3  -1  339.17   26.51
   5  -3   1  292.16   23.76
   5  -3   1  248.46   20.65
  -5   3  -2  110.40   15.44
   5  -3   2  106.61   13.15
   5  -3   2   99.98   14.52
   5  -3   2  110.96   14.99
   5  -3   3  440.76   25.81
   5  -3   3  427.13   30.64
   5  -3   3  414.15   30.49
   5  -3   3  392.09   19.94
   5  -3   4  415.69   23.51
   5  -3   4  371.82   22.86
   5  -3   4  393.93   30.46
   5  -3   4  406.18   30.38
  -5   3  -5  150.30   14.09
   5  -3   5  151.58   19.52
   5  -3   5  124.62   14.11
   5  -3   6  117.14   15.21
   5  -3   6  129.05   18.45
   5  -3   7   47.02   10.48
   5  -3   7   60.51   12.67
   5  -3   8  120.15   19.20
   5  -3   8  113.02   17.47
   5  -3   9   13.93    6.21
   5  -3  10   37.36   11.55
  -5   3 -11  100.14   21.03
   5  -3  11   29.48   11.06
  -5   3 -12   71.71   18.76
  -5   3 -13   -1.32    5.11
   5  -2 -14    7.87    5.78
   5  -2 -13   31.75   15.99
  -5   2  12    5.36    5.92
   5  -2 -12   14.65   11.72
  -5   2  11    4.56    4.04
   5  -2 -11    3.64    2.42
  -5   2  10   58.73   13.25
   5  -2 -10   49.48   15.38
  -5   2   9   73.71   13.19
   5  -2  -9   84.91   19.47
  -5   2   8   69.31   12.07
   5  -2  -8   56.69   15.11
  -5   2   7  386.64   25.36
   5  -2  -7  377.18   37.32
  -5   2   6   11.72    2.74
   5  -2  -6   13.60    7.04
  -5   2   5  203.35   15.84
   5  -2  -5  216.04   25.21
  -5   2   4  201.49   14.70
   5  -2  -4  223.44   25.19
  -5   2   3  734.07   26.93
   5  -2  -3  734.73   41.81
   5  -2  -2  396.86   29.00
  -5   2   2  429.33   27.44
   5  -2  -1   92.72   13.35
   5  -2  -1   92.99   13.69
  -5   2   1  106.56   13.51
   5  -2   0  600.05   35.77
  -5   2   0  628.02   33.43
   5  -2   0  623.65   33.67
   5  -2   0  604.50   32.74
   5  -2   1  106.32   14.39
  -5   2  -1   99.68   13.92
   5  -2   1  107.40   14.41
   5  -2   1  101.25   12.85
   5  -2   2  397.38   25.45
  -5   2  -2  435.82   30.13
   5  -2   2  378.76   27.41
   5  -2   2  396.33   28.67
   5  -2   3  698.45   32.45
   5  -2   3  713.10   38.05
   5  -2   3  719.86   38.96
  -5   2  -3  622.54   36.86
  -5   2  -4  213.43   21.89
   5  -2   4  222.45   22.16
   5  -2   4  184.95   16.74
   5  -2   5  205.68   18.31
   5  -2   5  219.80   22.16
   5  -2   6   26.86    7.79
   5  -2   6   27.19    7.92
   5  -2   7  273.94   23.73
   5  -2   7  424.99   34.29
   5  -2   8   62.99   13.02
   5  -2   9   86.91   16.32
   5  -2  10   18.34    7.77
  -5   2 -11    5.78    5.95
   5  -2  11    2.08    0.70
  -5   2 -12   -1.01    1.78
  -5   2 -13   10.10    7.46
  -5   2 -13   11.96    7.44
  -5   2 -14    1.15    3.06
   5  -1 -14    2.80    7.44
   5  -1 -13   15.63   11.02
  -5   1  12   11.79    6.58
   5  -1 -12   28.41   14.05
  -5   1  11   16.93    7.18
   5  -1 -11   21.03   11.17
  -5   1  10   75.92   13.68
   5  -1 -10   99.91   22.14
  -5   1   9   73.24   12.61
   5  -1  -9  114.21   23.20
  -5   1   8   10.55    4.01
   5  -1  -8   12.30    5.87
  -5   1   7  105.14   12.58
   5  -1  -7  143.94   22.69
  -5   1   6  174.18   14.67
   5  -1  -6  162.48   23.28
  -5   1   5  901.65   30.02
   5  -1  -5  917.90   52.05
  -5   1   4  102.12    9.02
   5  -1  -4  115.62   17.20
  -5   1   3  260.29   12.80
   5  -1  -3  229.06   22.83
   5  -1  -2   37.63   10.58
  -5   1   2   50.78    5.32
   5  -1  -1  145.36   17.16
  -5   1   1  135.30   15.39
   5  -1  -1  143.68   16.33
   5  -1   0  798.93   38.71
  -5   1   0  784.07   36.92
   5  -1   0  785.86   37.00
  -5   1   0  846.13   27.17
  -5   1  -1   96.88   10.72
   5  -1   1  133.79   15.68
   5  -1   1  134.51   15.92
  -5   1  -1  146.37   16.05
   5  -1   2   36.15    7.80
  -5   1  -2   30.31    6.70
  -5   1  -3  236.46   22.18
   5  -1   3  274.12   20.97
   5  -1   3  264.32   23.09
   5  -1   3  274.15   22.73
  -5   1  -4  120.53   16.24
   5  -1   4   84.79   13.60
   5  -1   4   89.83   12.08
   5  -1   5  859.81   39.48
  -5   1  -5  877.63   46.45
   5  -1   5  938.83   45.22
  -5   1  -6  173.42   21.18
   5  -1   6  201.55   20.42
   5  -1   6  190.10   20.84
   5  -1   7  112.45   14.83
  -5   1  -7  135.65   19.38
   5  -1   7  126.07   17.73
   5  -1   8    5.66    5.84
  -5   1  -8   13.97    7.11
  -5   1  -9  101.41   18.90
  -5   1 -10   99.58   19.30
  -5   1 -11    6.68    5.15
  -5   1 -11   16.62    9.08
  -5   1 -12   27.40    9.28
  -5   1 -12   23.70    9.22
  -5   1 -13   41.01   15.40
  -5   1 -13   12.49    7.70
  -5   1 -14    0.87    7.08
   5   0 -14   35.83   17.05
   5   0 -13   14.58   12.46
   5   0 -12   61.34   21.00
  -5   0  11  -13.38    8.68
   5   0 -11    5.61    5.19
  -5   0  10  177.71   22.13
   5   0 -10  184.71   30.49
  -5   0   9    3.25    3.32
   5   0  -9    2.90    2.32
  -5   0   8  164.15   17.29
   5   0  -8  186.98   27.86
  -5   0   8  169.18   20.89
  -5   0   7    2.01    1.29
   5   0  -7    4.23    4.27
  -5   0   6   17.21    5.53
  -5   0   6   17.15    4.29
   5   0  -6   13.18    5.99
  -5   0   5  234.49   14.12
   5   0  -5  226.13   24.70
  -5   0   5  251.62   18.23
  -5   0   4    1.43    0.76
   5   0  -4   -0.21    2.01
  -5   0   3  126.97    5.98
   5   0  -3  120.61   16.24
  -5   0   3  134.11   10.44
   5   0  -2 2383.66   68.33
   5   0  -2 2302.25   65.25
   5   0  -2 2336.02   67.91
   5   0  -1   96.36   13.46
   5   0  -1   94.39   13.33
  -5   0   1  101.49    5.57
  -5   0   0    3.31    1.90
  -5   0   0    0.09    1.40
   5   0   0   -2.03    1.78
   5   0   0   -1.19    1.40
  -5   0  -1   89.07    8.82
  -5   0  -1   88.71   12.22
   5   0   1   99.21   12.79
  -5   0  -1   91.57    5.17
   5   0   1   92.07   12.56
  -5   0  -2 2291.76   64.89
   5   0   2 2370.45   63.28
  -5   0  -2 2406.05   39.69
   5   0   2 2469.30   66.81
  -5   0  -3  119.12   15.03
   5   0   3  109.01   13.21
  -5   0  -3   87.20    9.31
  -5   0  -4   -0.29    1.49
   5   0   4    0.18    1.67
   5   0   5  245.39   21.51
  -5   0  -5  240.12   23.51
   5   0   5  237.15   19.88
   5   0   6   14.30    5.58
   5   0   6   16.41    6.41
  -5   0  -6   18.33    6.27
   5   0   7   -1.07    1.77
  -5   0  -7    0.81    0.97
   5   0   8  179.31   22.30
  -5   0  -8  194.09   23.78
   5   0   8  192.08   22.48
   5   0   9    3.43    2.93
  -5   0  -9    6.76    5.14
  -5   0 -10  195.09   26.70
  -5   0 -10  132.44   21.77
   5   0  10  182.57   25.61
   5   0  11   -2.08    5.67
  -5   0 -11    1.59    3.14
  -5   0 -11    1.72    4.77
   5   0  12   25.27   10.42
  -5   0 -12   32.07   10.50
  -5   0 -13   13.63    7.64
  -5   0 -13   11.77    7.23
  -5   0 -14    9.76    8.14
   5   1 -14    1.96    6.57
   5   1 -13   16.69   12.15
   5   1 -12   31.37   13.91
  -5  -1  11   16.39    8.85
  -5  -1  11   17.73    8.41
   5   1 -11   16.96    9.52
   5   1 -10   90.74   20.81
  -5  -1  10   95.64   17.38
  -5  -1  10   76.39   13.38
   5   1  -9  103.59   21.21
  -5  -1   9  104.72   17.01
  -5  -1   9   74.72   12.45
  -5  -1   8    9.59    3.54
   5   1  -8   15.26    7.92
  -5  -1   8   13.59    5.29
   5   1  -7  120.34   19.85
  -5  -1   7   85.00   11.78
  -5  -1   7  124.67   13.05
   5   1  -6  176.67   23.32
  -5  -1   6  187.28   18.59
   5   1  -5  929.43   49.92
  -5  -1   5  942.20   38.12
   5   1  -4   82.23   14.37
  -5  -1   4  129.28   12.45
   5   1  -3  242.12   20.51
   5   1  -3  246.92   22.51
   5   1  -2   58.03    9.93
   5   1  -2   56.54   10.68
   5   1  -1  118.30   15.01
   5   1  -1  134.20   14.71
   5   1   0  771.38   38.35
  -5  -1   0  795.02   16.36
   5   1   0  842.54   37.39
  -5  -1  -1  140.16   10.29
   5   1   1  160.52   17.24
   5   1   1  167.33   16.28
  -5  -1  -1  128.29   15.14
   5   1   2   35.40    8.02
  -5  -1  -2   50.69    7.92
  -5  -1  -2   52.88    9.80
   5   1   2   33.93    5.75
  -5  -1  -3  278.30   23.20
   5   1   3  239.88   21.19
   5   1   3  273.09   18.05
   5   1   4  111.63   14.54
  -5  -1  -4   87.25   12.81
   5   1   4  130.38   13.62
   5   1   5 1039.15   42.48
   5   1   5  923.58   44.18
  -5  -1  -5  911.89   44.21
   5   1   6  194.36   20.10
   5   1   6  190.56   21.37
  -5  -1  -6  173.29   19.88
   5   1   7  151.98   19.22
   5   1   7  151.98   19.70
  -5  -1  -7  119.85   17.54
   5   1   8   13.36    5.97
  -5  -1  -8   16.48    7.25
   5   1   8   13.26    5.60
  -5  -1  -9  100.84   17.96
   5   1   9  120.67   19.84
  -5  -1 -10  104.89   18.72
  -5  -1 -10   82.71   16.37
   5   1  10  108.38   19.89
   5   1  11   16.99    9.58
  -5  -1 -11   26.26   10.67
  -5  -1 -11   10.46    5.73
   5   1  12   17.99    9.69
  -5  -1 -12   16.16    8.06
  -5  -1 -12   16.26    9.46
   5   1  13    4.35    4.07
  -5  -1 -13   26.79   10.71
   5   1  14   -2.52    1.43
  -5  -1 -14    8.66    8.30
   5   2 -14   11.04   10.34
  -5  -2  13  -22.39   13.71
   5   2 -13   14.45    9.04
  -5  -2  12    4.40    3.73
   5   2 -12   10.84    3.52
  -5  -2  11   11.81    7.00
   5   2 -11    7.57    7.89
   5   2 -10   65.35   17.93
  -5  -2  10   47.25   12.36
   5   2  -9   76.66   18.21
  -5  -2   9   88.21   16.68
   5   2  -8   71.11   16.51
  -5  -2   8   70.29   14.01
   5   2  -7  424.04   38.84
  -5  -2   7  392.96   29.50
   5   2  -6   19.73    8.28
  -5  -2   6   14.19    5.05
   5   2  -5  196.02   23.23
   5   2  -5  141.98   11.41
   5   2  -4  208.84   18.78
   5   2  -4  197.97   21.56
   5   2  -3  815.05   36.88
   5   2  -3  736.82   39.76
   5   2  -2  440.31   25.91
   5   2  -2  385.98   27.73
   5   2  -1  106.98   14.78
   5   2  -1  121.22   13.53
   5   2   0  661.43   35.86
   5   2   0  582.87   30.81
   5   2   1  134.55    9.71
   5   2   1   97.96   13.46
   5   2   2  473.52   20.81
   5   2   2  411.23   27.93
   5   2   3  693.93   28.47
  -5  -2  -3  746.58   38.28
   5   2   3  705.90   37.30
   5   2   4  238.16   18.06
  -5  -2  -4  238.42   22.44
   5   2   4  230.64   21.97
   5   2   5  221.94   19.16
   5   2   5  210.26   22.23
  -5  -2  -5  223.21   22.11
   5   2   6   18.46    5.61
   5   2   6   11.86    4.37
  -5  -2  -6   28.71    7.88
   5   2   7  399.04   30.53
   5   2   7  372.29   32.02
  -5  -2  -7  437.44   33.24
   5   2   8   79.71   14.98
   5   2   8   65.98   13.92
  -5  -2  -8   41.90    9.65
   5   2   9   94.35   17.90
  -5  -2  -9   74.88   14.94
  -5  -2  -9   49.40   12.06
   5   2  10   56.17   14.30
  -5  -2 -10   59.83   14.02
  -5  -2 -10   28.91    8.68
  -5  -2 -11   10.88    6.16
   5   2  11   11.57    7.72
  -5  -2 -11    3.56    2.63
   5   2  12    2.60    2.37
  -5  -2 -12   13.19    8.74
  -5  -2 -12    4.93    5.52
   5   2  13   29.90   14.17
  -5  -2 -13  -11.12   11.16
  -5  -2 -14   13.96    8.11
  -5  -3  14    0.39    6.22
   5   3 -14    0.73    2.07
  -5  -3  13   -0.94    5.26
   5   3 -13    2.64    4.60
  -5  -3  12   41.09   14.05
   5   3 -12   55.33   18.05
   5   3 -11   98.90   23.39
  -5  -3  11  104.80   20.81
   5   3 -10   93.48   21.50
  -5  -3  10   75.32   16.90
   5   3  -9   12.63    7.28
  -5  -3   9    2.69    3.19
   5   3  -8  119.57   21.60
  -5  -3   8  115.26   18.11
   5   3  -7   61.37   14.36
   5   3  -7   62.08   14.73
  -5  -3   7   62.12   12.40
   5   3  -6  147.82   20.39
   5   3  -5   86.40    9.16
   5   3  -5  114.80   13.18
   5   3  -4  468.12   26.59
   5   3  -4  422.76   32.45
   5   3  -3  429.35   24.92
   5   3  -3  459.23   31.50
   5   3  -2  126.56   16.67
   5   3  -2  126.39   13.28
   5   3  -1  288.41   24.81
   5   3   0 1534.33   28.32
   5   3   0 1216.95   49.50
   5   3   1  317.73   15.60
   5   3   1  324.29   25.53
   5   3   2  130.06   11.39
   5   3   2  111.88   15.32
   5   3   3  505.80   24.56
   5   3   3  490.83   32.15
   5   3   4  391.57   23.59
   5   3   4  413.22   30.94
   5   3   5  168.65   16.69
   5   3   5  159.99   19.61
  -5  -3  -5  147.32   18.28
   5   3   6  166.05   18.52
   5   3   6  168.51   22.24
  -5  -3  -6  138.15   18.44
   5   3   7   69.21   12.35
   5   3   7   62.78   13.75
  -5  -3  -7   62.88   12.84
   5   3   8  122.98   18.25
  -5  -3  -8   73.72   12.59
   5   3   8  130.65   21.00
  -5  -3  -8  111.26   17.33
   5   3   9    4.64    3.09
  -5  -3  -9    9.94    3.83
  -5  -3  -9   10.11    3.64
   5   3  10   83.79   17.74
  -5  -3 -10   86.21   17.57
  -5  -3 -10   67.97   15.18
   5   3  11   57.62   15.76
  -5  -3 -11   99.92   19.35
  -5  -3 -11   52.34   13.03
   5   3  12   42.77   14.95
  -5  -3 -12   57.30   15.77
   5   3  13    2.67    6.18
  -5  -3 -13    0.28    3.08
  -5  -3 -14    1.31    5.38
  -5  -4  14   12.38    9.54
   5   4 -14   14.62    9.77
   5   4 -14    9.32    8.81
   5   4 -13    8.87    8.89
   5   4 -13    1.35    3.42
  -5  -4  13   13.97    7.50
   5   4 -12    1.75    3.98
   5   4 -12    0.83    5.91
   5   4 -11    4.41    4.48
   5   4 -11    5.13    4.75
  -5  -4  11    3.59    7.10
   5   4 -10   10.41    7.49
   5   4 -10    3.85    3.42
  -5  -4  10    7.52    5.04
   5   4  -9   44.53   13.79
  -5  -4   9   20.18    7.35
   5   4  -8  219.52   28.92
   5   4  -7  189.36   25.63
   5   4  -6   33.41   10.06
   5   4  -6   18.77    5.32
   5   4  -5   93.83   15.60
   5   4  -5   35.14    6.60
   5   4  -4  321.53   17.24
   5   4  -4  330.26   19.76
   5   4  -3  129.76   12.79
   5   4  -3  151.67   10.78
   5   4  -2   95.24    7.54
   5   4  -2  155.44   19.15
   5   4  -1  117.09    8.86
   5   4  -1  112.71   15.56
   5   4   0  117.86    9.77
   5   4   0  102.15   14.77
   5   4   1  137.65   11.91
   5   4   1  130.53   16.65
   5   4   2  137.48   12.58
   5   4   2  141.70   17.48
   5   4   3  189.41   15.84
   5   4   3  204.56   21.65
   5   4   4  468.03   26.83
   5   4   4  535.96   36.73
   5   4   5  103.51   13.80
   5   4   5  114.80   17.57
   5   4   6   33.32    7.78
   5   4   6   34.15   10.19
   5   4   7  246.82   24.60
  -5  -4  -7  171.40   19.28
   5   4   7  238.00   27.57
   5   4   8  189.97   23.01
  -5  -4  -8  239.81   24.80
   5   4   8  186.65   26.24
  -5  -4  -9   15.22    5.87
   5   4   9   35.65    9.91
   5   4  10    7.30    5.76
  -5  -4 -10    4.90    4.04
   5   4  11    3.50    5.31
  -5  -4 -11   -4.15    4.68
   5   4  12   -3.84    6.07
  -5  -4 -12   -2.36    2.24
   5   4  13    2.01    4.98
  -5  -4 -13   11.55    5.08
  -5  -4 -14    4.67    6.52
   5   5 -13    5.79    7.42
  -5  -5  13    5.64    5.90
   5   5 -12   -1.55    0.78
  -5  -5  12   22.43   16.11
   5   5 -11   80.21   20.33
  -5  -5  11   57.10   17.00
   5   5 -10   59.72   16.05
  -5  -5  10   49.54   15.32
   5   5  -9   46.69   14.25
   5   5  -8   12.36    5.37
   5   5  -7  137.18   21.83
   5   5  -6  191.07   23.78
   5   5  -5  113.68   17.93
   5   5  -4   25.53    8.87
   5   5  -3   91.66   15.57
   5   5  -2  196.13   21.91
   5   5  -1  338.69   18.68
   5   5  -1  513.01   34.13
   5   5   0  194.99   15.09
   5   5   0  191.68   20.86
   5   5   1  420.40   22.52
   5   5   1  422.74   31.65
   5   5   2  197.34   16.80
   5   5   2  186.36   21.04
   5   5   3   90.36   12.12
   5   5   3   83.42   14.40
   5   5   4   26.41    6.96
   5   5   4   21.24    7.89
   5   5   5  112.44   14.87
   5   5   5  116.12   18.62
   5   5   6  179.92   20.05
  -5  -5  -6  194.54   18.45
   5   5   6  206.57   25.73
   5   5   7  154.10   19.57
  -5  -5  -7  122.71   16.13
   5   5   7  158.78   23.25
   5   5   8   45.21   11.77
  -5  -5  -8   43.22   10.24
   5   5   8   56.21   14.66
   5   5   9   47.56   12.53
  -5  -5  -9   39.96   10.49
   5   5  10   34.12   11.43
  -5  -5 -10   41.59   12.77
   5   5  11   56.80   15.76
  -5  -5 -11   30.43   11.54
   5   5  12    2.45    4.99
   5   5  13    7.49    7.36
  -5  -6  13   14.85    7.74
   5   6 -12    7.24    7.46
  -5  -6  12   -7.52    6.66
   5   6 -11    5.77    3.93
  -5  -6  11   18.76   11.86
  -5  -6  11    5.82    5.38
  -5  -6  10   13.95    9.15
   5   6 -10   24.56    9.67
   5   6  -9  152.43   25.60
   5   6  -8   65.45   17.88
   5   6  -7   22.87    9.69
   5   6  -6  112.16   19.10
   5   6  -5   27.40    8.66
   5   6  -4  150.43   21.40
   5   6  -3  131.82   19.11
   5   6  -2  210.45   23.66
   5   6  -1  208.49   17.21
  -5  -6   1  281.21   19.30
   5   6   0   21.86    5.96
   5   6   0   13.34    6.31
   5   6   1  447.05   26.43
   5   6   1  399.78   32.34
   5   6   2  204.37   17.84
   5   6   2  201.93   23.12
   5   6   3  117.62   14.60
   5   6   3  112.04   17.43
   5   6   4  126.47   15.91
  -5  -6  -4  112.75   11.54
   5   6   4  117.73   18.82
  -5  -6  -5   31.65    7.02
   5   6   5   37.18    8.81
   5   6   5   33.88   10.41
   5   6   6   98.56   15.62
  -5  -6  -6   89.10   12.29
   5   6   6  100.53   18.67
   5   6   7   11.08    4.21
   5   6   7   19.86    8.64
  -5  -6  -7   16.57    5.98
   5   6   8   41.04   11.49
  -5  -6  -8   45.46   10.37
   5   6   8   50.21   13.99
   5   6   9   86.21   18.04
   5   6  10   20.29    9.77
   5   6  11   16.89    9.92
   5   6  12    2.19    4.50
  -5  -7  12    4.92    5.72
  -5  -7  11    6.06    4.58
  -5  -7  11   -5.84    7.75
   5   7 -11    8.87    6.82
   5   7 -10   15.06    7.93
  -5  -7  10    7.52    7.60
   5   7  -9   27.72   10.06
   5   7  -8   12.47    5.36
   5   7  -7   13.12    6.64
   5   7  -6  426.78   38.51
   5   7  -5    5.25    2.99
   5   7  -4   27.88    9.31
   5   7  -3   53.74   12.31
   5   7  -2  178.49   22.83
   5   7  -1   96.90   16.92
   5   7   0    3.77    2.98
   5   7   0    1.64    0.96
   5   7   1  108.59   14.68
   5   7   1   94.71   16.64
   5   7   2  180.21   18.89
   5   7   2  183.94   23.64
   5   7   3   49.67   10.44
   5   7   3   43.50   11.53
   5   7   4   22.37    6.50
   5   7   4   29.65    9.81
   5   7   5    7.84    3.58
   5   7   5    6.30    4.52
   5   7   6  441.09   35.96
   5   7   6  396.69   38.94
   5   7   7   25.12    9.86
   5   7   7   12.75    6.05
   5   7   8   11.43    6.78
   5   7   8   12.46    5.06
   5   7   9   28.11   10.63
   5   7  10    1.04    4.53
   5   7  11  -13.18    8.64
   5   7  12    1.90    3.97
  -5  -8  11   -0.38    3.25
   5   8 -10    1.74    2.95
  -5  -8  10   -3.63    6.52
   5   8  -9   92.23   20.23
   5   8  -8   49.73   13.92
   5   8  -7   22.24    9.05
   5   8  -6  -17.33    8.44
   5   8  -5    1.47    2.66
   5   8  -4   72.20   15.98
   5   8  -3   61.17   14.12
   5   8  -2   51.88   13.08
   5   8  -1  269.35   29.65
   5   8   0    6.73    2.54
   5   8   0    1.27    2.78
   5   8   1  191.37   21.00
   5   8   1  274.83   30.16
   5   8   2   48.48   11.93
   5   8   2   41.96   11.87
   5   8   3   35.97   10.47
   5   8   3   29.43    9.81
   5   8   4   67.77   13.17
   5   8   4   66.65   16.20
   5   8   5    3.25    4.71
   5   8   5   -0.44    2.95
   5   8   6    7.01    6.29
   5   8   6    1.73    2.71
   5   8   7   19.61    8.17
   5   8   7   25.85   10.54
   5   8   8   14.05    8.04
   5   8   9   29.02   11.03
   5   8  10   -1.25    4.37
   5   8  11    4.68    2.29
  -5  -9  11   12.94   10.19
  -5  -9  10    4.45    6.04
  -5  -9   9   11.00    9.61
   5   9  -8   12.70    8.30
   5   9  -7   22.46    9.32
   5   9  -6   39.90   12.11
   5   9  -5   41.07   12.39
   5   9  -4   93.19   17.69
   5   9  -3   32.48   11.49
   5   9  -2  100.45   19.57
   5   9  -1  115.90   20.06
   5   9   0   14.94    6.19
   5   9   0   50.79   13.57
   5   9   1   47.57   11.07
   5   9   1  133.29   22.15
   5   9   2   46.13   11.71
   5   9   2   94.72   19.03
   5   9   3    7.50    5.05
   5   9   3   23.64    9.77
   5   9   4   30.16    9.43
   5   9   4   90.19   19.03
   5   9   5   19.82    7.75
   5   9   5   47.43   14.14
   5   9   6   20.71    8.93
   5   9   6   57.99   15.42
   5   9   7   12.35    7.94
   5   9   7   20.11   10.81
   5   9   8    2.37    3.84
   5   9   9    0.01    3.00
   5   9  10   -2.40    5.25
  -5 -10  10   -1.65    1.22
  -5 -10   9    8.03    8.72
  -5 -10   8    5.63    5.71
   5  10  -7   31.48   12.44
   5  10  -6    1.13    4.40
   5  10  -5   17.88    8.67
   5  10  -4   78.74   17.76
   5  10  -3   56.24   14.24
   5  10  -2    5.69    3.49
   5  10  -1   20.12    9.04
   5  10   0    1.55    2.44
   5  10   0    3.12    3.95
   5  10   1    4.27    3.91
   5  10   1   15.08    8.98
   5  10   2    1.86    4.30
   5  10   2   10.53    7.72
   5  10   3   19.91    8.49
   5  10   3   48.04   13.87
   5  10   4   32.28   10.66
   5  10   4   83.04   18.39
   5  10   5    5.11    3.85
   5  10   5    2.59    5.51
   5  10   6    1.71    3.31
   5  10   6   12.99    7.80
   5  10   7   14.25    7.95
   5  10   8    8.75    6.58
   5  10   9    6.57    5.78
   5  10  10   -0.68    0.93
  -5 -11   8    2.46    6.00
  -5 -11   7   -5.28    7.59
   5  11  -6    7.77    6.77
  -5 -11   6  -13.36    8.84
   5  11  -5    1.64    2.37
   5  11  -4   32.04   11.65
   5  11  -3   17.22    8.10
   5  11  -2   17.26    9.78
   5  11  -1   20.14    8.23
   5  11   0   33.55   10.77
   5  11   0  114.92   23.15
   5  11   1    7.33    5.23
   5  11   1   24.99   10.39
   5  11   2    6.29    5.04
   5  11   2   14.21    6.74
   5  11   3    6.48    5.16
   5  11   3   12.28    8.01
   5  11   4   14.62    7.67
   5  11   4   20.73    9.99
   5  11   5    0.72    2.47
   5  11   5    1.27    6.04
   5  11   6    1.89    3.66
   5  11   6    7.98    6.40
   5  11   7   -2.05    5.10
   5  11   8   16.09   13.05
   5  11   9    9.01    5.52
  -5 -12   6  -11.12    9.03
   5  12  -5   14.84    9.23
  -5 -12   5   -4.50    8.84
   5  12  -4    4.82    3.81
  -5 -12   4   11.75    7.77
   5  12  -3   40.47   14.50
   5  12  -2   22.16    9.38
   5  12  -1    3.72    3.85
   5  12   0   -0.88    2.33
   5  12   0    0.13    4.04
   5  12   1    3.06    4.28
   5  12   1    4.00    5.02
   5  12   2    8.51    6.42
   5  12   2   19.24    8.84
   5  12   3   15.29    8.17
   5  12   3   43.28   15.74
   5  12   4   -0.98    4.29
   5  12   4   22.49   10.88
   5  12   5   -0.12    4.83
   5  12   5   -5.77    3.88
   5  12   6   -2.69    6.87
   5  12   7   19.78   10.87
   5  13  -3    6.84    7.33
  -5 -13   3    7.02    6.82
   5  13  -2   -4.43    3.78
  -5 -13   2   19.54   13.34
   5  13  -1    7.14    5.99
  -5 -13   1    3.15    6.93
   5  13   0    4.31    1.12
  -5 -13   0   -6.34    9.88
   5  13   1    4.04    4.43
   5  13   1    5.85    6.54
   5  13   2    4.12    4.24
   5  13   2    9.79    7.71
   5  13   3    8.31    7.73
   5  13   3   15.70   10.46
  -5 -13  -3    4.23    4.52
   5  13   4    3.19    6.22
   5  13   4  -13.80   13.65
  -5 -13  -4    3.31    4.51
   5  13   5    7.45    6.03
  -5 -13  -5   16.12   12.01
   5  13   6    1.62    3.76
   5  14  -2   18.83   11.58
   5  14  -1    0.86    2.57
   5  14   0    1.64    1.87
   5  14   1   -4.49    7.80
   5  14   2   17.16   11.66
  -5 -14  -2    4.81    5.95
  -5 -14  -3   -0.25    3.56
   5  14   4   -2.24    1.76
  -5 -14  -4   -0.73    3.49
   6 -14   0   -2.50    7.26
   6 -13  -3   -5.38    7.01
   6 -13  -2   -3.16    4.34
   6 -13  -1   15.64    9.30
   6 -13  -1   -9.62   11.38
   6 -13   0    6.93   10.00
   6 -13   0    2.04    9.89
   6 -13   1    0.78    2.78
   6 -13   1    4.54    4.52
   6 -13   2    0.46    4.33
  -6  12   7    8.45    7.79
  -6  12   6    1.81    5.72
  -6  12   5    9.75    6.51
   6 -12  -4    4.41    5.60
   6 -12  -3   -3.77    6.91
   6 -12  -2   -2.11    1.36
   6 -12  -1    5.68    5.80
   6 -12  -1   12.23    6.71
   6 -12   0  -32.57   17.69
   6 -12   0    4.56    5.41
   6 -12   1    4.20    6.65
   6 -12   1    9.14   11.17
   6 -12   2    6.09    8.67
   6 -12   2   -1.35    4.70
   6 -12   3   12.29    9.99
   6 -12   3   16.45   10.57
   6 -12   4   21.66   15.46
   6 -12   4    8.56    8.49
  -6  11   9    1.91    3.01
  -6  11   8    6.02    7.15
   6 -11  -8    9.84    9.75
  -6  11   7    8.11    9.77
   6 -11  -7    8.99    9.22
  -6  11   6   -2.63    4.36
   6 -11  -6    6.24    5.95
  -6  11   5    1.04    3.29
   6 -11  -4    5.73    5.81
   6 -11  -3    5.50    6.14
   6 -11  -2   64.59   18.44
   6 -11  -1   25.15   11.62
   6 -11   0   30.34   14.13
   6 -11   0   21.88   12.00
   6 -11   1   18.68   11.92
   6 -11   1   17.10    9.46
   6 -11   2   32.23   13.29
   6 -11   2   52.72   18.42
   6 -11   3   10.11    9.91
   6 -11   3    7.91    6.70
   6 -11   4   -6.03    7.42
   6 -11   4    6.56    6.93
   6 -11   5    5.83    5.63
   6 -11   5    2.93    8.51
   6 -11   6    1.37    2.10
   6 -11   6    9.11    7.71
  -6  10  10    0.34    1.94
  -6  10   9   16.65   11.18
   6 -10  -9    8.72    8.38
  -6  10   8    7.68    8.48
   6 -10  -8    8.30    7.58
  -6  10   7   12.99    8.92
   6 -10  -7   15.40   10.87
  -6  10   6   43.82   14.66
   6 -10  -6   27.61   14.23
  -6  10   5   15.39    7.82
   6 -10  -5   10.65    5.50
   6 -10  -5    8.09    7.68
   6 -10  -4    2.71    3.93
   6 -10  -4    4.16    3.75
   6 -10  -3   10.47    5.94
   6 -10  -2   14.19    7.67
   6 -10  -1   53.46   16.56
   6 -10   0   20.11    9.68
   6 -10   0   18.52   10.61
   6 -10   1   62.70   19.28
   6 -10   1   55.79   17.51
   6 -10   2   20.29    9.42
   6 -10   2   23.02   11.90
   6 -10   3   12.69    8.90
   6 -10   3    5.36    8.63
   6 -10   4   -2.33    7.07
   6 -10   4  -10.19   10.15
   6 -10   5   20.41   10.45
   6 -10   5   27.93   12.90
   6 -10   6   53.59   17.72
   6 -10   6   49.48   20.00
   6 -10   7   34.30   16.74
   6 -10   8    0.18    1.52
  -6   9  10    2.85    5.43
  -6   9   9   17.10   10.16
   6  -9  -9   15.87    9.96
  -6   9   8    0.81    3.43
   6  -9  -8    5.90    8.03
  -6   9   7   10.27    6.67
   6  -9  -7    3.00    3.87
  -6   9   6   23.12    9.89
   6  -9  -6    7.00    6.81
  -6   9   5    4.09    5.27
   6  -9  -5   -3.22    2.27
   6  -9  -5    0.40    2.81
   6  -9  -4   28.52   11.69
   6  -9  -4   70.86   16.65
   6  -9  -3   37.01   10.51
   6  -9  -3   20.41    9.34
   6  -9  -2   31.00   11.06
  -6   9   2   20.17    8.43
   6  -9  -1   36.01   12.85
   6  -9   0    0.80    2.70
   6  -9   0    6.29    6.14
   6  -9   1   36.62   12.73
   6  -9   1   47.08   14.04
   6  -9   2   79.26   19.47
   6  -9   2   59.50   16.80
   6  -9   3   55.98   17.06
   6  -9   3   50.63   14.87
   6  -9   4   79.10   20.53
   6  -9   4   69.31   17.53
   6  -9   5    7.37    6.92
   6  -9   5   -1.73    2.53
   6  -9   6   63.56   18.02
   6  -9   6   11.60   10.07
   6  -9   7    6.59    8.31
   6  -9   8   13.61   11.90
   6  -9   9    8.75    7.99
   6  -9  10   -0.58    3.40
  -6   8  10    2.15    3.26
   6  -8 -10    1.92    5.62
  -6   8   9   11.50    5.90
   6  -8  -9   14.46   10.36
  -6   8   8   -4.06    5.81
   6  -8  -8  -11.06   10.30
  -6   8   7   15.24    5.92
   6  -8  -7   14.29    7.90
  -6   8   6   50.15   13.80
   6  -8  -6   32.63   10.41
   6  -8  -6   44.45   15.41
  -6   8   5    8.13    4.99
   6  -8  -5    8.11    5.28
   6  -8  -4   17.35    8.83
   6  -8  -4   45.31   12.09
   6  -8  -3   53.32   14.84
  -6   8   3   73.74   15.11
   6  -8  -2   20.48    8.46
  -6   8   2   22.60    8.50
   6  -8  -1   94.49   17.64
  -6   8   1  116.78   19.82
   6  -8   0   10.85    6.71
   6  -8   0   21.02    8.78
   6  -8   1  188.51   28.59
   6  -8   1  201.85   29.14
   6  -8   2   75.31   17.76
   6  -8   2   62.96   16.84
   6  -8   3  126.55   23.58
   6  -8   3  121.32   23.45
   6  -8   4   46.64   14.02
   6  -8   4   59.58   16.70
   6  -8   5   13.92    7.94
   6  -8   5    6.13    5.89
   6  -8   6   60.44   17.56
   6  -8   7   15.89    8.82
   6  -8   8    5.00    3.62
   6  -8   9    6.24    7.70
   6  -8  10    3.54    3.15
   6  -8  11   18.13   10.91
   6  -7 -11   -4.90    8.21
  -6   7  10    3.49    5.07
   6  -7 -10   -2.13    4.91
  -6   7   9   10.62    7.93
   6  -7  -9    5.03    6.39
  -6   7   8   88.14   17.79
   6  -7  -8   78.55   22.69
  -6   7   7   28.81   10.56
   6  -7  -7   37.71   15.49
  -6   7   6   25.75    7.88
   6  -7  -6   45.98   15.44
  -6   7   5   23.58   10.77
   6  -7  -5   39.19   13.78
   6  -7  -5    4.38    4.23
   6  -7  -4  181.04   27.54
  -6   7   4  113.43   17.05
   6  -7  -4  179.80   24.73
   6  -7  -3   13.42    6.18
   6  -7  -3    7.48    6.16
  -6   7   3    4.52    2.85
   6  -7  -2   28.28   10.02
   6  -7  -2   53.39   13.28
  -6   7   2   30.13    9.49
   6  -7  -1   55.31   14.19
   6  -7  -1   31.84    9.95
  -6   7   1   54.93   12.30
   6  -7   0    5.05    5.11
   6  -7   0    1.75    1.78
   6  -7   0   -3.46    5.14
  -6   7   0    3.25    4.83
   6  -7   1   58.33   15.52
   6  -7   1   58.75   14.17
   6  -7   2   46.65   13.25
   6  -7   2   46.07   13.00
   6  -7   3    9.22    5.11
   6  -7   3   10.43    7.13
   6  -7   4  192.68   27.56
   6  -7   4  195.09   27.66
   6  -7   5   21.52    9.32
   6  -7   5   33.60   11.65
   6  -7   6   44.85   14.16
   6  -7   7   61.99   18.25
   6  -7   8   68.77   18.31
   6  -7   9   24.67   13.64
   6  -7  10   -8.24    9.28
   6  -7  11   -2.44    4.54
   6  -7  12    5.64    9.37
   6  -6 -11   40.56   19.00
  -6   6  10   -3.46    6.36
   6  -6 -10    4.01    3.24
  -6   6   9    5.46    4.80
   6  -6  -9   -9.89    5.76
  -6   6   8    4.72    5.38
   6  -6  -8   -2.71    5.27
  -6   6   7   28.40    9.94
   6  -6  -7   38.26   12.81
  -6   6   6   84.49   16.45
   6  -6  -6   91.88   20.53
  -6   6   5   16.09    5.31
   6  -6  -5    3.85    3.82
  -6   6   4   80.51   13.78
   6  -6  -4  144.22   23.49
  -6   6   4   66.33   12.85
   6  -6  -4  125.72   19.55
   6  -6  -3  154.21   23.58
  -6   6   3   91.64   14.72
   6  -6  -3  132.92   20.06
   6  -6  -2   69.71   15.44
  -6   6   2   67.78   12.95
   6  -6  -2   62.39   13.83
   6  -6  -1  270.43   28.03
  -6   6   1  312.69   30.29
   6  -6  -1  311.99   30.78
   6  -6   0   13.70    7.48
   6  -6   0    3.80    3.07
  -6   6   0   11.69    5.21
   6  -6   0   13.36    5.81
   6  -6   1  286.26   32.44
   6  -6   1  281.73   30.43
   6  -6   2   71.47   15.90
   6  -6   2   38.44    8.98
   6  -6   2   64.28   14.64
   6  -6   3  120.91   20.25
   6  -6   3  119.85   20.87
   6  -6   4  107.34   20.16
   6  -6   4  121.15   20.09
   6  -6   5    8.68    3.41
   6  -6   5   11.88    5.97
   6  -6   5    6.67    3.78
   6  -6   6   96.68   20.52
   6  -6   6   51.07   12.31
   6  -6   7   34.10   12.37
   6  -6   7   22.35    8.82
   6  -6   8    2.82    4.69
   6  -6   9    6.52    5.90
   6  -6  10    0.61    2.28
   6  -6  11   16.03   11.15
   6  -6  12   10.33    7.87
   6  -5 -12    7.70    8.41
   6  -5 -11    2.99    6.15
  -6   5  10   13.24    7.15
   6  -5 -10   44.09   15.20
  -6   5   9   63.56   13.89
   6  -5  -9  114.06   26.25
  -6   5   8   88.81   16.39
   6  -5  -8  105.36   24.05
  -6   5   7   21.36    6.58
   6  -5  -7   23.58   10.75
  -6   5   6   39.81   10.15
   6  -5  -6   35.46   12.27
  -6   5   5   92.17   14.52
   6  -5  -5   96.73   19.86
  -6   5   4   76.40   11.63
   6  -5  -4   92.11   18.72
  -6   5   4   94.88   14.89
   6  -5  -3  252.76   29.23
  -6   5   3  232.21   23.39
   6  -5  -3  250.63   26.11
   6  -5  -2   37.19   10.88
  -6   5   2   19.73    6.90
   6  -5  -2   24.08    7.44
  -6   5   1  274.50   26.86
   6  -5  -1  220.82   23.54
   6  -5  -1  223.27   25.03
   6  -5   0   41.97   11.74
   6  -5   0   31.86    7.67
  -6   5   0   47.68   11.65
   6  -5   0   40.93   11.26
   6  -5   1  253.79   29.03
  -6   5  -1  263.39   27.60
   6  -5   1  231.85   26.08
   6  -5   2    8.65    3.39
   6  -5   2   23.34    8.03
  -6   5  -2   23.94    8.45
   6  -5   2   24.65    8.94
   6  -5   3  136.99   16.20
   6  -5   3  247.72   28.21
   6  -5   3  214.49   26.11
   6  -5   3  124.34   13.41
   6  -5   4   46.03    8.65
   6  -5   4   89.48   16.85
   6  -5   4   45.32    8.95
   6  -5   4   79.04   16.18
   6  -5   5  100.73   18.80
   6  -5   5   59.10   11.41
   6  -5   5   95.55   18.31
   6  -5   6   42.86   12.74
   6  -5   6   22.52    7.55
   6  -5   7   24.44   10.04
   6  -5   7   18.98    7.31
   6  -5   8   86.20   19.29
   6  -5   8   54.40   13.57
   6  -5   9   53.89   15.60
   6  -5   9   64.20   15.96
   6  -5  10   19.66   10.07
   6  -5  11    0.09    3.92
  -6   5 -12   16.56   13.37
   6  -4 -12   13.85   10.33
   6  -4 -11    8.94    9.66
  -6   4  10    8.67    5.70
   6  -4 -10   22.30   12.14
  -6   4   9   15.43    6.59
   6  -4  -9   74.33   20.58
  -6   4   8   16.16    6.12
   6  -4  -8   11.51    7.47
  -6   4   7    6.20    2.41
   6  -4  -7   23.80   10.65
  -6   4   6  196.49   19.86
   6  -4  -6  276.37   33.99
  -6   4   5  224.35   20.55
   6  -4  -5  216.62   29.49
  -6   4   4   88.00   11.96
   6  -4  -4  121.73   20.84
   6  -4  -3  116.68   19.33
  -6   4   3  131.59   16.89
   6  -4  -2  216.73   24.26
  -6   4   2  221.76   22.73
   6  -4  -2  207.77   24.09
   6  -4  -1   92.13   14.66
   6  -4  -1   90.18   16.54
  -6   4   1   75.69   13.29
   6  -4  -1   96.85   16.06
   6  -4  -1   40.58    4.12
   6  -4   0  113.38   15.73
   6  -4   0  121.90   18.69
  -6   4   0  137.49   18.99
   6  -4   0  137.33   18.69
   6  -4   1   78.96   15.51
  -6   4  -1  107.91   17.25
   6  -4   1   58.50   11.33
   6  -4   1   85.84   15.07
   6  -4   2  206.57   24.51
  -6   4  -2  214.46   25.02
   6  -4   2  138.94   16.56
   6  -4   2  189.49   22.76
  -6   4  -3  106.89   17.74
   6  -4   3   79.79   12.57
   6  -4   3  119.49   18.71
   6  -4   3  127.50   19.33
   6  -4   4   52.74    8.85
   6  -4   4   60.66   10.43
   6  -4   4  103.86   17.18
   6  -4   4  103.58   17.53
   6  -4   5  140.94   15.50
   6  -4   5  119.31   14.84
   6  -4   6  247.43   28.65
   6  -4   6  141.46   17.61
   6  -4   7    5.37    3.63
   6  -4   7   13.12    6.81
   6  -4   8   15.18    7.81
   6  -4   9   40.66   12.55
   6  -4  10    4.54    4.31
   6  -4  11    4.92    5.35
  -6   4 -12    2.44    7.62
   6  -3 -12   26.76   15.22
   6  -3 -11   -7.40   12.16
   6  -3 -10   86.71   22.31
  -6   3   9   52.54   12.04
   6  -3  -9   43.36   15.37
  -6   3   8  140.14   17.45
   6  -3  -8  177.26   29.32
  -6   3   7   19.93    6.47
   6  -3  -7   18.87    9.96
  -6   3   6   50.90    9.32
   6  -3  -6   49.72   14.07
  -6   3   5   52.30    8.66
   6  -3  -5   51.81   13.48
  -6   3   4   33.56    5.97
   6  -3  -4   35.94   11.17
   6  -3  -3  113.43   18.60
  -6   3   3  110.75   11.89
  -6   3   3  134.30   17.59
   6  -3  -2  561.30   38.59
  -6   3   2  619.13   37.94
   6  -3  -1  149.78   18.51
   6  -3  -1  154.42   20.47
  -6   3   1  165.35   19.29
   6  -3   0    3.87    2.88
   6  -3   0    5.59    4.98
  -6   3   0    4.52    2.86
   6  -3   0    6.68    4.38
   6  -3   1  152.62   19.81
  -6   3  -1  159.04   19.67
   6  -3   1  160.37   18.46
   6  -3   1  159.29   19.86
   6  -3   2  556.36   33.91
  -6   3  -2  558.13   38.70
   6  -3   2  561.48   38.34
   6  -3   2  542.51   37.47
  -6   3  -3  114.87   17.93
   6  -3   3  127.29   18.72
   6  -3   3  129.60   18.13
   6  -3   3  112.96   14.28
   6  -3   4   41.48   10.47
   6  -3   4   38.08    9.50
  -6   3  -4   32.04    9.35
   6  -3   4   41.28   11.20
   6  -3   5   43.80    8.92
  -6   3  -5   46.58   11.59
   6  -3   5   69.57   14.75
   6  -3   6   34.40    8.42
  -6   3  -6   43.60   11.64
   6  -3   6   61.95   14.06
   6  -3   7   17.48    8.54
   6  -3   8  149.82   23.44
   6  -3   9   37.38   12.87
   6  -3  10   26.41   10.38
  -6   3 -11    3.39    5.48
   6  -3  11    0.93    0.68
  -6   3 -12   13.50    6.99
  -6   3 -12   16.12    9.24
  -6   3 -13   15.86    9.92
  -6   3 -14   16.25   10.46
   6  -2 -13    1.84    4.80
   6  -2 -12   29.60   14.15
   6  -2 -11   35.83   16.22
   6  -2 -10   31.97   14.19
  -6   2   9   76.86   13.65
   6  -2  -9   80.04   21.08
  -6   2   8   52.29   10.12
   6  -2  -8   75.99   19.00
  -6   2   7  119.59   14.02
   6  -2  -7  149.52   25.23
  -6   2   6   88.68   11.36
   6  -2  -6  106.68   20.23
  -6   2   5  267.21   18.49
   6  -2  -5  332.25   34.50
  -6   2   4   34.71    5.87
   6  -2  -4   58.16   13.63
  -6   2   3   44.48    6.85
   6  -2  -3   24.23    8.06
   6  -2  -2  291.49   27.41
   6  -2  -2  269.06   26.58
  -6   2   2  273.89   25.00
   6  -2  -1  290.20   28.08
  -6   2   1  367.04   28.81
   6  -2  -1  299.17   26.71
   6  -2   0  341.95   29.54
  -6   2   0  400.63   30.09
   6  -2   0  380.52   29.54
  -6   2  -1  291.69   25.87
   6  -2   1  340.66   29.01
   6  -2   1  324.92   26.52
  -6   2  -2  272.67   26.12
   6  -2   2  266.43   23.58
   6  -2   2  273.89   25.07
   6  -2   2  286.32   26.57
   6  -2   3   45.66   10.33
  -6   2  -3   29.24    8.87
   6  -2   3   38.85    9.83
   6  -2   3   33.59    8.86
   6  -2   4   37.63    9.17
  -6   2  -4   49.77   11.68
   6  -2   4   49.71   11.36
   6  -2   5  266.46   23.32
  -6   2  -5  335.94   32.01
   6  -2   5  286.58   28.63
   6  -2   6   62.30   11.61
  -6   2  -6  106.70   18.31
   6  -2   6  102.62   17.47
   6  -2   7   90.60   14.62
  -6   2  -7  135.35   21.80
   6  -2   7  164.37   22.26
  -6   2  -8   77.96   16.96
   6  -2   8   60.93   14.26
  -6   2  -9   78.48   17.84
   6  -2   9   28.20    9.98
  -6   2 -10   33.55   12.14
  -6   2 -11   34.28   12.56
  -6   2 -12   27.44   13.24
  -6   2 -12   17.28   10.12
  -6   2 -13    3.02    6.46
  -6   2 -13   13.37    9.41
  -6   2 -14    3.79    5.86
   6  -1 -13    1.95    2.35
   6  -1 -12   -5.60    9.25
   6  -1 -11    4.85    2.50
   6  -1 -10   41.29   16.35
   6  -1  -9   43.59   14.21
  -6   1   8   96.64   13.19
   6  -1  -8  112.02   22.94
  -6   1   7  309.56   21.81
   6  -1  -7  328.01   36.25
  -6   1   6    8.55    3.76
   6  -1  -6    3.76    3.46
  -6   1   5  257.72   15.41
   6  -1  -5  284.23   30.78
  -6   1   4   37.06    5.14
   6  -1  -4   37.75   10.67
  -6   1   3  468.28   16.32
   6  -1  -3  525.59   38.32
   6  -1  -2  191.88   21.78
  -6   1   2  189.09   10.21
   6  -1  -2  186.51   21.67
   6  -1  -1  140.38   18.55
  -6   1   1  145.15   18.45
   6  -1  -1  129.44   17.90
  -6   1   1  131.17    9.97
   6  -1   0  306.49   26.57
  -6   1   0  302.52   26.85
   6  -1   0  273.10   24.59
  -6   1  -1   87.90   10.75
  -6   1  -1  140.68   17.89
   6  -1   1  141.38   18.49
   6  -1   1  139.88   17.38
  -6   1  -2  179.98   20.27
   6  -1   2  190.24   20.22
   6  -1   2  196.41   21.45
  -6   1  -3  500.31   34.87
   6  -1   3  549.80   33.42
   6  -1   3  598.53   37.30
   6  -1   4   38.65    9.77
  -6   1  -4   35.96    9.13
   6  -1   5  229.97   22.26
  -6   1  -5  293.48   28.59
  -6   1  -6    6.92    4.61
   6  -1   6    9.62    5.36
   6  -1   7  205.40   23.51
  -6   1  -7  341.33   34.20
   6  -1   8   66.15   13.83
  -6   1  -8  118.09   20.69
  -6   1  -9   17.12    8.59
  -6   1 -10   33.82   11.74
  -6   1 -11   -4.10    7.02
  -6   1 -11   -3.63    4.74
  -6   1 -12    0.08    4.80
  -6   1 -12    2.54    2.37
  -6   1 -13    0.68    3.59
  -6   1 -13   10.21   10.08
   6   0 -13    5.02    9.72
   6   0 -12   79.83   24.21
   6   0 -11   35.11   14.76
   6   0 -10  103.29   23.93
   6   0  -9   -3.62    5.67
   6   0  -8  127.24   23.48
  -6   0   7    4.72    3.10
   6   0  -7    6.49    4.70
  -6   0   6    3.21    1.39
   6   0  -6    6.78    3.04
  -6   0   5    0.95    0.89
  -6   0   5    2.58    1.52
   6   0  -5   -1.92    4.28
   6   0  -4  268.58   28.30
  -6   0   4  274.95   17.52
   6   0  -3  143.14   19.29
   6   0  -3  140.61   17.94
   6   0  -3  138.29   19.10
  -6   0   3  146.27   11.35
   6   0  -2    2.52    2.24
   6   0  -2    2.87    1.70
   6   0  -1   84.21   13.87
   6   0  -1   77.26   13.92
  -6   0   0 1279.32   53.68
   6   0   0 1239.47   53.15
   6   0   0 1160.95   52.99
  -6   0  -1   41.05    6.28
  -6   0  -1   92.05   14.45
   6   0   1   83.69   13.92
   6   0   1   90.46   13.82
   6   0   2    2.14    2.08
  -6   0  -2    3.84    3.56
   6   0   2    3.40    2.52
   6   0   3  127.28   16.25
  -6   0  -3  138.82   18.09
   6   0   4  271.84   24.56
  -6   0  -4  252.55   25.24
  -6   0  -5    0.73    1.33
   6   0   5    0.08    1.36
  -6   0  -6    7.71    4.48
   6   0   6   12.37    4.39
   6   0   7   -0.95    5.79
  -6   0  -7    6.10    3.66
   6   0   8   74.54   15.42
  -6   0  -8  128.54   20.92
  -6   0  -9    0.31    0.81
  -6   0 -10  101.21   20.26
  -6   0 -11   53.25   16.97
  -6   0 -11   25.43    9.81
  -6   0 -12   74.48   20.38
  -6   0 -12   47.68   15.22
  -6   0 -13    5.17    4.66
  -6   0 -13    2.05    4.21
   6   1 -13   -1.85    6.02
   6   1 -12    6.18    8.25
   6   1 -11   -2.16    4.38
  -6  -1  10   33.27   10.94
   6   1 -10   44.88   15.86
  -6  -1   9   35.70    9.30
   6   1  -9   39.19   13.86
   6   1  -8  101.56   21.72
  -6  -1   8  111.71   16.86
   6   1  -7  361.47   37.41
  -6  -1   7  339.29   26.67
   6   1  -6    2.92    3.32
  -6  -1   6   -4.40    5.69
   6   1  -5  275.45   29.89
  -6  -1   5  288.92   21.34
   6   1  -4   36.12    9.83
  -6  -1   4   42.29    7.39
   6   1  -4   36.50    9.51
   6   1  -3  572.73   36.28
   6   1  -3  528.72   37.57
  -6  -1   3  544.94   23.79
   6   1  -2  189.82   19.42
   6   1  -2  184.24   21.73
   6   1  -1  134.67   18.33
   6   1  -1  147.96   17.47
   6   1   0  298.30   24.82
   6   1   0  284.78   26.20
  -6  -1  -1   91.32    9.11
   6   1   1  116.37   16.24
   6   1   1  133.92   18.03
  -6  -1  -2  121.51   12.67
  -6  -1  -2  200.62   21.50
   6   1   2  189.17   20.53
  -6  -1  -2   83.97    8.73
  -6  -1  -3  575.31   37.81
   6   1   3  509.09   34.47
  -6  -1  -4   35.73    9.43
   6   1   4   36.29    9.22
   6   1   4   38.50    6.82
   6   1   5  306.39   28.11
  -6  -1  -5  296.28   28.02
   6   1   5  271.83   22.26
   6   1   6    2.98    1.67
  -6  -1  -6    3.74    2.99
   6   1   6    5.31    2.94
   6   1   7  332.95   32.22
  -6  -1  -7  341.07   32.15
   6   1   7  303.11   27.39
  -6  -1  -8  100.91   17.93
   6   1   8   54.14   12.86
   6   1   8  115.25   18.14
  -6  -1  -9   33.00   10.34
   6   1   9   37.26   10.96
   6   1   9   15.19    7.48
   6   1  10   24.46    9.72
  -6  -1 -10   21.62    7.34
   6   1  11    6.83    7.19
  -6  -1 -11   -2.02    2.87
  -6  -1 -11   -0.94    4.71
   6   1  12    8.08    7.82
  -6  -1 -12    6.88    7.04
   6   1  13    3.35    4.80
  -6  -1 -13    9.39    9.11
   6   2 -13   12.09    9.76
  -6  -2  12   39.50   13.73
   6   2 -12   16.41    9.09
  -6  -2  11   43.34   13.38
   6   2 -11   27.62   12.89
  -6  -2  10   29.61    9.41
   6   2 -10   35.62   12.71
   6   2  -9   77.88   19.02
  -6  -2   9   72.19   14.53
   6   2  -8   57.88   15.82
  -6  -2   8   82.00   15.09
   6   2  -7  153.18   24.77
  -6  -2   7  143.68   18.93
   6   2  -6   99.05   18.58
   6   2  -6  101.71   18.45
  -6  -2   6  110.73   15.14
   6   2  -5  301.65   30.19
  -6  -2   5  337.53   23.75
   6   2  -4   42.15   10.93
   6   2  -4   39.22    8.59
   6   2  -3   40.87    9.76
   6   2  -3   41.14    9.59
   6   2  -2  264.19   26.10
   6   2  -2  287.03   23.98
   6   2  -1  334.40   28.95
   6   2  -1  357.30   25.88
   6   2   0  387.57   31.03
   6   2   0  420.73   28.24
   6   2   1  302.95   27.06
   6   2   2  255.65   24.51
   6   2   2  271.52   16.20
  -6  -2  -3   44.74   10.54
   6   2   3   25.65    7.99
   6   2   3   25.91    5.96
   6   2   4   52.15    9.52
   6   2   4   49.09   11.15
  -6  -2  -4   42.34   11.01
   6   2   5  343.96   25.98
   6   2   5  340.18   30.63
  -6  -2  -5  301.94   28.74
   6   2   6  116.63   15.99
   6   2   6  113.81   18.22
  -6  -2  -6   99.57   16.99
   6   2   7  156.75   20.63
   6   2   7  149.01   21.17
  -6  -2  -7  154.23   21.85
   6   2   8   98.99   17.19
   6   2   8   82.77   17.89
  -6  -2  -8   52.46   12.80
  -6  -2  -9   42.39   10.95
   6   2   9   29.97   10.77
   6   2  10   21.34    9.19
  -6  -2 -10   41.93   13.59
  -6  -2 -10   24.96    9.36
   6   2  11   23.01   10.24
  -6  -2 -11   33.98   13.33
  -6  -2 -11   32.93   11.09
   6   2  12   17.19    9.40
  -6  -2 -12   24.07   11.43
  -6  -2 -12    4.66    0.64
   6   2  13   -0.46    3.53
  -6  -2 -13   14.49    8.99
  -6  -2 -14    4.62    6.50
  -6  -3  14    8.56    7.16
  -6  -3  13   20.69   12.35
   6   3 -13   -1.43    3.78
  -6  -3  12   16.25    8.58
   6   3 -12   11.43    6.63
   6   3 -11    1.51    0.87
  -6  -3  11   -1.15    4.19
   6   3 -10   85.61   21.33
  -6  -3  10   69.89   16.77
   6   3  -9   60.07   16.26
   6   3  -9   54.05   16.67
  -6  -3   9   51.79   14.02
   6   3  -8  176.56   27.27
  -6  -3   8  183.92   23.33
   6   3  -7   22.24    9.17
  -6  -3   7   15.27    6.14
   6   3  -6   61.03   14.86
   6   3  -6   34.02    8.86
   6   3  -5   70.69   13.07
   6   3  -5   70.37   14.43
   6   3  -4   39.62   10.89
   6   3  -4   37.00    8.41
   6   3  -3  142.20   20.00
   6   3  -3  145.99   16.45
   6   3  -2  527.02   37.39
   6   3  -2  496.24   30.69
   6   3  -1  171.48   20.92
   6   3   0    5.36    4.58
   6   3   1   92.85    8.69
   6   3   1  161.04   19.77
   6   3   2  339.35   19.21
   6   3   2  544.92   37.54
   6   3   3  112.81   12.20
   6   3   3  113.66   17.16
   6   3   4   18.37    4.33
   6   3   4   40.04   10.24
   6   3   5   28.04    7.59
   6   3   5   47.78   11.51
   6   3   6   45.07    9.79
  -6  -3  -6   59.71   13.87
   6   3   6   50.79   12.38
   6   3   7    8.54    4.33
  -6  -3  -7   19.22    7.52
   6   3   7   16.91    6.41
   6   3   8  170.70   22.91
   6   3   8  168.98   25.62
  -6  -3  -8  139.92   21.19
   6   3   9   35.37   12.94
  -6  -3  -9   52.48   12.94
  -6  -3  -9   47.82   12.58
   6   3   9   37.25   12.10
   6   3  10   58.06   15.63
  -6  -3 -10   80.23   17.27
  -6  -3 -10   72.64   15.27
   6   3  11   12.76   10.37
  -6  -3 -11    2.02    3.87
  -6  -3 -11    9.47    7.70
   6   3  12   21.19   12.14
  -6  -3 -12   24.43   11.46
   6   3  13    5.21    6.76
  -6  -3 -13   20.96   10.96
  -6  -3 -14    3.98    6.04
   6   4 -14   -1.47    3.90
  -6  -4  13   11.00   10.41
   6   4 -13   10.52    8.79
   6   4 -12    9.83    5.93
  -6  -4  12    7.59    7.25
   6   4 -11    9.55    9.18
  -6  -4  11    5.57    4.63
   6   4 -10   22.97   11.01
  -6  -4  10   40.36   14.78
   6   4  -9   74.82   18.67
  -6  -4   9   69.48   16.24
   6   4  -8   -3.34    7.24
  -6  -4   8   15.15    7.31
   6   4  -7   12.34    5.34
   6   4  -6  263.47   30.77
   6   4  -5  144.53   16.03
   6   4  -5  249.74   28.50
   6   4  -4  108.06   18.52
   6   4  -4   63.59   10.36
   6   4  -3  136.65   20.21
   6   4  -3   81.45   12.89
   6   4  -2  218.94   25.22
   6   4  -1   29.95    3.20
   6   4  -1   85.90   14.93
   6   4   0   54.09    6.00
   6   4   0  124.06   17.84
   6   4   1   41.43    6.28
   6   4   1  101.57   16.19
   6   4   2   83.85   10.05
   6   4   2  207.39   23.69
   6   4   3  104.02   12.17
   6   4   3  112.38   17.47
   6   4   4  134.34   15.09
   6   4   4  117.85   18.38
   6   4   5  167.33   18.44
   6   4   5  227.92   26.44
   6   4   6  280.60   25.59
   6   4   6  281.86   31.78
   6   4   7   16.75    7.18
   6   4   7   18.26    6.86
   6   4   8   20.66    7.54
  -6  -4  -8   18.53    6.72
   6   4   8   23.12    9.95
  -6  -4  -9   70.23   15.67
   6   4   9   49.86   13.37
   6   4   9   48.00   15.30
   6   4  10    7.42    5.21
  -6  -4 -10   -9.18    9.68
   6   4  11   10.90    8.77
  -6  -4 -11   -2.71    6.11
   6   4  12    7.05    6.42
  -6  -4 -12   21.84   11.53
   6   4  13   -1.73    5.64
   6   5 -13   15.74   11.30
  -6  -5  13   10.74    8.34
   6   5 -12    1.94    2.38
  -6  -5  12   -4.33    6.87
   6   5 -11    1.67    1.91
  -6  -5  11    0.18    1.96
   6   5 -10   32.89   12.33
  -6  -5  10   44.06   14.44
   6   5  -9  126.82   24.77
  -6  -5   9  109.03   20.83
   6   5  -8   97.20   21.11
   6   5  -7   32.92   11.22
   6   5  -6   42.82   13.38
   6   5  -5  116.13   20.14
   6   5  -4   89.41   17.58
   6   5  -3  247.18   28.26
   6   5  -2   22.95    8.25
   6   5  -1  158.22   11.42
   6   5  -1  257.42   26.90
   6   5   0   25.48    5.20
   6   5   0   43.13   10.45
   6   5   1  155.29   13.81
   6   5   1  234.30   25.85
   6   5   2    4.07    1.74
   6   5   2   23.61    8.15
   6   5   3  202.96   18.23
   6   5   3  239.41   26.18
   6   5   4  112.98   15.27
   6   5   4  101.62   17.74
   6   5   5   94.95   14.16
   6   5   5  103.02   18.29
   6   5   6   41.61    9.67
   6   5   6   41.62   12.00
   6   5   7   24.64    8.67
  -6  -5  -7   33.82    8.85
   6   5   7   30.30   11.00
   6   5   8   56.62   13.86
  -6  -5  -8   70.04   13.35
   6   5   8   89.34   20.32
   6   5   9   50.92   13.75
  -6  -5  -9   52.87   13.12
   6   5   9   68.43   18.12
   6   5  10   10.56    6.86
   6   5  11    5.08    3.11
   6   5  12    4.22    3.04
  -6  -6  12   83.87   25.17
   6   6 -12   10.01    8.18
  -6  -6  11   33.57   14.04
   6   6 -11   14.77    7.91
  -6  -6  10   -2.56    4.77
   6   6 -10    3.17    4.13
   6   6  -9    7.75    6.48
   6   6  -8   -1.74    0.50
   6   6  -7   38.31   12.78
   6   6  -6  116.78   21.51
   6   6  -5   14.16    7.75
   6   6  -4  117.30   20.85
   6   6  -3  128.11   20.87
   6   6  -2   73.66   14.91
   6   6  -1  178.20   15.07
   6   6  -1  295.03   29.72
   6   6   0    7.88    3.05
   6   6   0   13.00    6.38
   6   6   1  187.19   16.84
   6   6   1  302.51   30.24
   6   6   2   41.89    8.15
   6   6   2   66.51   13.92
   6   6   3   76.49   11.92
   6   6   3  128.02   20.36
   6   6   4   67.47   11.47
   6   6   4  121.90   20.32
   6   6   5    4.39    2.71
   6   6   5   12.18    6.28
   6   6   6   39.77    9.80
   6   6   6   88.40   18.77
   6   6   7   15.45    6.65
   6   6   7   44.55   12.91
   6   6   8    1.49    2.75
   6   6   8    9.46    7.47
   6   6   9   -4.94    5.77
   6   6   9    6.25    2.56
   6   6  10    0.91    1.62
   6   6  11   14.84    8.28
   6   6  12    9.37    5.32
  -6  -7  12    0.83    2.37
  -6  -7  11   17.34    9.84
   6   7 -11    6.39    6.40
  -6  -7  11    8.27    6.88
   6   7 -10   -0.91    3.40
   6   7  -9    9.34    6.26
   6   7  -8  132.09   24.79
   6   7  -7   56.26   15.57
   6   7  -6   56.10   15.40
   6   7  -5   20.19   10.23
   6   7  -4  204.36   27.42
   6   7  -3   13.90    6.75
   6   7  -2   49.99   13.39
   6   7  -1   66.43   15.23
   6   7   0    1.81    2.18
   6   7   0    2.00    1.74
   6   7   1   30.83    7.35
   6   7   1   57.89   14.41
   6   7   2   25.45    7.18
   6   7   2   53.90   13.72
   6   7   3    5.95    3.29
   6   7   3   10.73    5.77
   6   7   4   68.33   13.42
   6   7   4  190.77   26.35
   6   7   5   13.12    5.94
   6   7   5   30.83   10.82
   6   7   6   16.58    6.75
   6   7   6   44.38   13.67
   6   7   7   20.08    8.06
   6   7   7   61.85   17.05
   6   7   8   39.35   11.79
   6   7   8  100.48   22.62
   6   7   9    0.03    1.20
   6   7  10   -0.49    1.52
   6   7  11   21.98   14.04
  -6  -8  11   11.26   11.20
  -6  -8  11    7.44    7.70
   6   8 -10    4.45    4.61
   6   8  -9   14.62    7.89
   6   8  -8    6.21    6.37
   6   8  -7   18.42    8.63
   6   8  -6   62.00   16.54
   6   8  -5    9.38    4.93
   6   8  -4   43.98   13.46
   6   8  -3  134.51   22.49
   6   8  -2   68.95   15.93
   6   8  -1  190.23   26.65
   6   8   0    9.22    4.56
   6   8   0   19.81    8.96
   6   8   1   97.43   14.86
   6   8   1  174.68   24.84
   6   8   2   27.26    8.04
   6   8   2   67.38   16.39
   6   8   3   45.42   10.75
   6   8   3  126.44   22.18
   6   8   4   18.89    7.07
   6   8   4   49.30   13.98
   6   8   5    4.27    4.54
   6   8   5   13.56    8.15
   6   8   6   27.63    9.73
   6   8   6   58.75   16.10
   6   8   7    5.66    4.17
   6   8   7    8.57    2.95
   6   8   8   -0.25    2.55
   6   8   8   -4.86    7.71
   6   8   9    0.45    2.55
   6   8  10    5.27    7.36
   6   8  11   19.94   11.42
  -6  -9  10   -2.06    7.15
   6   9  -9   11.16    8.12
   6   9  -8    4.03    3.97
   6   9  -7    8.14    5.90
   6   9  -6   27.07   10.58
   6   9  -5    5.04    5.37
   6   9  -4   84.29   19.18
   6   9  -3   53.57   15.43
   6   9  -2   61.80   16.41
   6   9  -1   46.46   13.70
   6   9   0    7.79    6.48
   6   9   1   17.99    6.94
   6   9   1   35.71   11.78
   6   9   2   35.51   10.03
   6   9   2   61.99   15.94
   6   9   3   18.09    7.21
   6   9   3   57.79   15.93
   6   9   4   31.58   10.44
   6   9   4   82.49   19.35
   6   9   5    0.79    0.57
   6   9   5   -2.33    5.62
   6   9   6   10.43    6.48
   6   9   6   34.83   14.49
   6   9   7    4.05    4.65
   6   9   7    8.55    5.23
   6   9   8   -6.31    7.46
   6   9   8    3.18    4.49
   6   9   9   11.72    9.10
   6   9  10   -4.02    6.15
   6  10  -8   11.86    8.32
   6  10  -7    7.12    2.99
   6  10  -6   48.79   15.44
   6  10  -5   15.32    8.29
   6  10  -4    5.63    5.16
   6  10  -3   14.53    7.89
   6  10  -2   18.22    9.25
   6  10  -1   58.41   16.13
   6  10   0   17.56    8.69
   6  10   1   64.65   16.82
   6  10   2   16.40   10.37
   6  10   3   -0.22    1.07
   6  10   3    5.98    2.47
   6  10   4    2.33    3.11
   6  10   4   -0.13    7.33
   6  10   5    9.37    6.17
   6  10   5   23.50   11.15
   6  10   6   28.06   11.65
   6  10   6   33.02   13.29
   6  10   7    1.64    5.99
   6  10   7   11.05    5.40
   6  10   8   11.64    7.37
   6  10   9    8.60    7.07
   6  11  -6    3.77    4.55
   6  11  -5   -6.30    5.14
   6  11  -4    2.37    4.43
   6  11  -3    4.12    2.21
   6  11  -2   71.40   19.09
   6  11  -1   15.42    8.95
   6  11   0   24.44   10.87
   6  11   1   23.65   11.17
   6  11   2   76.08   21.39
   6  11   3   15.77   11.16
   6  11   4   -4.45    8.64
   6  11   5    0.49    2.20
   6  11   5    5.79    5.21
   6  11   6    2.97    3.83
   6  11   6    7.24    6.95
   6  11   7    0.93    0.49
   6  11   8    5.11    5.44
   6  12  -5   14.23    9.13
   6  12  -4    0.25    2.16
   6  12  -3    1.85    4.70
   6  12  -2    1.17    4.24
   6  12  -1   11.93    8.05
   6  12   0   11.67    6.86
   6  12   1   12.27   10.07
   6  12   2    4.53    6.15
   6  12   3    4.83    2.72
   6  12   4   18.10    9.64
   6  12   7   17.05   11.98
   6  13  -4   -0.52    0.65
   6  13  -3   16.14   12.42
   6  13  -2    0.11    3.58
   6  13  -1    8.78    9.42
   6  13   0   -9.66    9.46
   6  13   1    1.45    2.77
   6  13   2   -1.06    4.86
   6  14  -2    1.89    3.32
   7 -13  -3    1.45    2.51
   7 -13   2   -0.30    5.10
   7 -13   3  -35.82   17.71
  -7  12   6    0.42    2.52
  -7  12   5    5.17    6.08
   7 -12  -3   18.69   11.46
   7 -12  -2    2.60    4.14
   7 -12  -2    5.12    8.71
   7 -12  -1   -7.36   11.04
   7 -12  -1   -1.04    2.87
   7 -12   0   -1.11    2.91
   7 -12   0   23.75   13.86
   7 -12   1   11.69   12.73
   7 -12   1  -18.16   14.08
   7 -12   2   33.00   18.62
   7 -12   3   24.63   16.84
   7 -12   4   -3.06    6.21
   7 -12   5   13.22    8.56
  -7  11   7    3.12    4.43
   7 -11  -7   12.24   10.86
  -7  11   6    1.02    1.71
  -7  11   5   -0.51    3.70
   7 -11  -4   11.54    7.85
   7 -11  -3    4.14    4.08
   7 -11  -2    4.90    5.72
   7 -11  -1    0.56    2.83
   7 -11  -1    6.83    7.62
   7 -11   0   34.41   17.64
  -7  11   0   16.97    9.12
   7 -11   0   24.42   12.57
   7 -11   1   -2.29    2.07
   7 -11   1    5.99    6.68
   7 -11   2    1.44    1.69
   7 -11   2  -11.31    9.11
   7 -11   3    3.19    5.02
   7 -11   3   12.94    9.29
   7 -11   4   17.46   10.73
   7 -11   4   23.54   14.38
   7 -11   5    8.54    9.97
   7 -10  -8    9.41    9.28
  -7  10   7   15.09    9.48
   7 -10  -7   28.67   15.18
  -7  10   6    1.83    4.01
   7 -10  -6    3.54    5.29
  -7  10   5    8.14    6.86
   7 -10  -5    5.00    5.31
   7 -10  -5   11.71    7.22
   7 -10  -4   20.23    9.98
   7 -10  -3   17.70    9.39
   7 -10  -2    7.17    4.96
   7 -10  -1   10.59    8.70
  -7  10   1    3.01    3.83
   7 -10  -1   17.43    9.98
   7 -10   0   -1.97    6.73
  -7  10   0    1.62    4.19
   7 -10   1   21.00    9.59
   7 -10   1   13.82    8.05
   7 -10   2   17.14   11.27
   7 -10   2   18.01    9.85
   7 -10   3   36.52   12.13
   7 -10   3    9.85    5.93
   7 -10   4   50.84   20.47
   7 -10   4   31.14   11.41
   7 -10   5    7.52    6.62
   7 -10   5    7.55    4.92
   7 -10   6   -8.52    8.93
   7 -10   6    9.88    7.82
   7  -9  -8   15.80   16.14
  -7   9   7    8.81    7.68
   7  -9  -7   -2.51    5.08
  -7   9   6   25.27   10.94
   7  -9  -6   15.01   11.56
  -7   9   5   15.51    8.14
   7  -9  -5    9.35    8.09
   7  -9  -5   18.85    8.88
   7  -9  -4   16.36    9.40
   7  -9  -4   45.64   14.57
   7  -9  -3   11.25    5.71
  -7   9   2    1.30    2.93
   7  -9  -2   11.85    7.84
  -7   9   1   17.77    9.07
   7  -9  -1   41.11   13.96
   7  -9  -1   53.24   16.29
   7  -9   0   58.09   19.73
  -7   9   0   19.71    9.17
   7  -9   0   63.07   18.33
   7  -9   1   58.94   18.63
  -7   9  -1   16.43    9.18
   7  -9   1   43.58   15.18
   7  -9   2    6.21    5.88
   7  -9   2    7.56    4.19
   7  -9   3    1.02    2.18
   7  -9   3    4.98    2.74
   7  -9   4   -3.75   10.34
   7  -9   4   54.50   17.57
   7  -9   5   12.39    6.73
   7  -9   5   22.41   14.17
   7  -9   6   20.17   12.11
   7  -9   7   25.52   13.46
   7  -9   8    6.90    7.88
   7  -8  -9   13.65    9.07
   7  -8  -8   -1.04    3.76
  -7   8   7   12.07    7.59
   7  -8  -7    7.98    8.18
  -7   8   6   12.02    7.81
   7  -8  -6    9.34    9.07
  -7   8   5    0.80    0.92
   7  -8  -5    1.85    2.65
   7  -8  -4    5.12    5.84
   7  -8  -4    8.31    7.14
   7  -8  -3   24.41   10.54
  -7   8   3   37.79   11.95
   7  -8  -3   59.58   15.10
   7  -8  -2   16.24    8.76
  -7   8   2    2.60    2.58
   7  -8  -2   20.33   10.26
   7  -8  -1  113.13   24.37
  -7   8   1   39.31   12.64
   7  -8  -1  102.85   21.85
   7  -8   0    5.67    6.63
  -7   8   0    8.61    6.60
   7  -8   0    6.87    5.44
   7  -8   1  112.84   24.41
  -7   8  -1   57.89   15.94
   7  -8   1  108.69   22.07
   7  -8   2   14.81    8.73
   7  -8   2   -2.42    4.22
   7  -8   3   66.71   18.68
   7  -8   3   56.26   16.56
   7  -8   4    5.56    5.84
   7  -8   4   12.39    9.70
   7  -8   5   26.22   12.66
   7  -8   5    0.13    4.79
   7  -8   6    9.32    9.10
   7  -8   7    5.78    4.73
   7  -8   8    5.26    7.46
   7  -8   9    8.90    8.64
   7  -7 -10   16.07   13.35
   7  -7  -9    4.83    6.41
   7  -7  -8   -3.95    7.85
  -7   7   7    4.87    4.43
   7  -7  -7   28.33   14.03
  -7   7   6   65.60   15.17
   7  -7  -6   79.96   21.57
  -7   7   5    7.23    4.27
   7  -7  -5    2.18    2.45
  -7   7   4   26.73    7.93
   7  -7  -4   12.66    7.62
  -7   7   4   26.27    8.93
   7  -7  -4   32.27    9.69
   7  -7  -3    4.08    6.25
   7  -7  -3    6.16    4.27
  -7   7   3    1.04    2.28
   7  -7  -2   26.95   10.16
  -7   7   2   54.17   13.57
   7  -7  -1   34.83   11.63
   7  -7  -1   23.83    9.24
  -7   7   1   42.89   13.51
   7  -7  -1   43.45   13.39
   7  -7   0   19.66   11.21
  -7   7   0   12.90    6.69
   7  -7   0   12.00    6.02
   7  -7   1   28.07    9.72
  -7   7  -1   38.66   12.18
   7  -7   1   32.84   11.07
   7  -7   2   83.31   19.24
  -7   7  -2   79.10   18.56
   7  -7   2   72.63   16.59
   7  -7   3    3.69    2.74
   7  -7   3    2.61    2.81
   7  -7   4   42.34   13.58
   7  -7   4   59.19   17.05
   7  -7   5   28.48   12.14
   7  -7   5   21.46    9.48
   7  -7   6  162.43   28.84
   7  -7   7   11.48    8.84
   7  -7   8    3.17    3.62
   7  -7   9    4.80    5.17
   7  -7  10   14.78   11.06
   7  -7  11    2.89    6.67
   7  -6 -10   -8.08    9.94
   7  -6  -9    5.71    5.46
   7  -6  -8   14.63   10.49
   7  -6  -7   15.82    9.78
  -7   6   6   25.66    9.78
   7  -6  -6   17.76   10.09
  -7   6   5   12.13    5.16
   7  -6  -5   16.03    8.50
  -7   6   4   38.64    9.73
   7  -6  -4   48.02   14.48
  -7   6   4   16.33    6.90
  -7   6   3   22.31    9.10
   7  -6  -3   10.66    6.59
   7  -6  -2   48.83   13.13
  -7   6   2   77.41   16.03
   7  -6  -2   74.95   16.74
   7  -6  -1   63.02   14.51
   7  -6  -1   96.68   18.87
  -7   6   1   70.80   15.50
   7  -6  -1  111.38   19.96
   7  -6   0    7.01    4.40
   7  -6   0   14.18    6.91
  -7   6   0   11.57    7.26
   7  -6   0    8.38    5.10
   7  -6   1  102.58   21.18
  -7   6  -1  116.33   20.37
   7  -6   1   52.01   12.69
   7  -6   1   99.39   19.28
   7  -6   2   76.72   17.81
  -7   6  -2   91.68   19.18
   7  -6   2   43.70   10.99
   7  -6   2   75.58   16.65
   7  -6   3   52.36   14.00
  -7   6  -3   47.23   12.84
   7  -6   3   41.46   12.03
   7  -6   4   45.03   13.28
  -7   6  -4   54.77   14.79
   7  -6   4   44.05   12.72
   7  -6   5   12.56    7.41
   7  -6   5   13.75    6.07
   7  -6   6   10.18    8.30
   7  -6   7   17.27    9.22
   7  -6   8    1.59    4.43
   7  -6   9   16.41    9.44
   7  -6  10   -0.32    2.22
   7  -6  11   -1.81    4.70
   7  -6  12   11.65    9.60
   7  -5 -11   26.15   14.99
   7  -5 -10   -3.68    9.63
   7  -5  -9   16.84   10.90
   7  -5  -8   22.90   13.66
   7  -5  -7   85.08   22.62
  -7   5   6   35.59    8.99
   7  -5  -6   52.31   16.18
  -7   5   5   46.02   10.85
   7  -5  -5   51.16   16.02
  -7   5   4    2.68    0.90
   7  -5  -4   13.44    8.06
   7  -5  -3   28.23   10.22
  -7   5   3   28.18    8.55
   7  -5  -2   93.98   17.81
   7  -5  -2   78.42   17.76
  -7   5   2   75.54   14.81
   7  -5  -2   82.56   16.88
   7  -5  -1  136.80   20.59
   7  -5  -1  180.60   26.61
  -7   5   1  186.09   23.39
   7  -5  -1  191.89   25.91
  -7   5   0   29.76   10.11
   7  -5   0   32.57   11.60
   7  -5   0   29.19    9.71
   7  -5   0   34.39   10.64
   7  -5   1  194.18   26.42
  -7   5  -1  200.54   26.47
   7  -5   1  157.54   21.52
   7  -5   1  210.04   27.00
   7  -5   2   43.94   10.75
   7  -5   2   80.20   16.61
  -7   5  -2   85.89   17.19
   7  -5   2   77.06   16.08
  -7   5  -3   30.37   10.77
   7  -5   3   36.68   12.42
   7  -5   3   37.15   11.95
   7  -5   3   22.01    7.61
   7  -5   4    5.05    3.36
  -7   5  -4    8.87    4.89
   7  -5   4   14.01    6.88
   7  -5   5   37.18   11.55
  -7   5  -5   47.31   13.62
   7  -5   5   42.12   12.12
  -7   5  -6   36.14   12.43
   7  -5   6   43.28   13.09
   7  -5   7   78.58   18.85
   7  -5   8   28.24   11.40
   7  -5   9    7.31    3.29
   7  -5  10    4.92    6.85
  -7   5 -11   34.66   17.07
   7  -5  11   53.97   20.11
   7  -4 -11    8.65   11.97
   7  -4 -10   28.32   14.95
   7  -4  -9   10.91    9.41
   7  -4  -8  146.91   29.55
   7  -4  -7  104.26   22.17
   7  -4  -6   89.38   21.34
  -7   4   5   33.19    7.89
   7  -4  -5   32.11   11.22
  -7   4   4  236.88   20.83
   7  -4  -4  325.49   35.65
   7  -4  -3  117.55   20.53
  -7   4   3   82.18   11.55
  -7   4   3   94.87   16.22
   7  -4  -2   48.38   12.93
  -7   4   2   54.13   12.53
   7  -4  -2   44.22   12.10
   7  -4  -1   19.40    8.29
   7  -4  -1   17.16    6.89
  -7   4   1   20.06    8.42
   7  -4   0  144.94   22.80
  -7   4   0  140.39   20.37
   7  -4   0  142.97   21.54
   7  -4   0  126.02   19.65
   7  -4   1    1.16    2.90
  -7   4  -1   18.42    7.12
   7  -4   1   14.63    7.12
   7  -4   1   18.49    7.47
   7  -4   2   51.14   11.94
   7  -4   2   59.15   13.77
  -7   4  -2   46.49   12.62
   7  -4   2   46.59   11.98
  -7   4  -3  101.34   18.95
   7  -4   3   62.28   12.54
   7  -4   3   90.93   17.56
   7  -4   3  110.59   18.40
  -7   4  -4  307.33   33.45
   7  -4   4  303.45   33.16
   7  -4   4  331.93   33.74
  -7   4  -5   30.35   10.90
   7  -4   5   24.53    8.78
  -7   4  -6   84.67   18.63
   7  -4   6   80.33   18.20
  -7   4  -7   98.11   20.73
   7  -4   7   93.37   19.26
  -7   4  -8  125.71   24.43
   7  -4   8   76.79   18.50
  -7   4  -9   -0.29    2.05
   7  -4   9    0.09    1.46
  -7   4 -10    9.36    6.08
   7  -4  10    3.49    4.92
  -7   4 -11    6.56    8.92
   7  -4  11    1.36    4.70
  -7   4 -12    9.18   10.52
   7  -3 -11   61.57   21.76
   7  -3 -10   24.02   11.20
   7  -3  -9    9.19    6.87
   7  -3  -8   20.98   10.18
   7  -3  -7    8.95    7.96
   7  -3  -6   19.16    9.39
   7  -3  -5    3.09    4.68
  -7   3   4  103.41   12.20
   7  -3  -4  122.44   21.49
   7  -3  -3  188.07   25.57
  -7   3   3  125.16   13.02
   7  -3  -2    6.31    4.28
   7  -3  -2   11.43    6.25
  -7   3   2    1.54    1.62
   7  -3  -1  178.33   25.48
  -7   3   1  167.65   22.24
   7  -3  -1  163.99   22.92
   7  -3   0  251.91   28.86
  -7   3   0  340.19   31.22
   7  -3   0  288.70   28.83
  -7   3  -1  178.66   22.99
   7  -3   1  160.91   22.54
   7  -3   1  151.11   20.62
   7  -3   2    7.80    5.32
  -7   3  -2   11.51    6.51
   7  -3   2    6.74    4.22
   7  -3   2   17.83    7.30
  -7   3  -3  175.25   23.89
   7  -3   3  137.34   19.23
   7  -3   3  142.43   21.54
   7  -3   3  138.70   21.03
   7  -3   4   62.27   12.29
  -7   3  -4  102.93   18.87
   7  -3   4  115.14   19.23
   7  -3   4  108.20   18.76
  -7   3  -5   -1.97    2.36
   7  -3   5    2.52    2.91
   7  -3   5    2.34    2.65
  -7   3  -6   16.47    7.39
   7  -3   6   15.96    7.52
  -7   3  -7    1.10    1.64
   7  -3   7    8.04    5.36
  -7   3  -8   13.10    8.11
   7  -3   8   -3.47    6.58
  -7   3  -9    2.41    0.64
   7  -3   9    1.80    3.80
  -7   3 -10   23.52   10.22
  -7   3 -11   45.58   18.23
  -7   3 -12   21.59   11.68
  -7   3 -13   -2.59    5.33
   7  -2 -12    5.12    5.42
   7  -2 -11    2.44    2.19
   7  -2 -10   35.55   15.34
   7  -2  -9   57.61   17.39
   7  -2  -8   60.28   17.98
   7  -2  -7  137.62   25.28
   7  -2  -6   10.19    6.14
   7  -2  -5   35.67   11.61
   7  -2  -4    1.32    2.61
   7  -2  -3  334.77   33.77
   7  -2  -3  304.07   32.21
  -7   2   2  148.26   11.83
   7  -2  -2  165.90   23.52
   7  -2  -2  147.77   21.99
   7  -2  -1   44.99   11.70
   7  -2  -1   34.31   10.09
  -7   2   1   49.81   12.01
   7  -2   0   77.89   15.42
  -7   2   0   86.50   15.57
   7  -2   0   69.52   14.34
   7  -2   1   53.22   12.41
  -7   2  -1   43.47   11.04
   7  -2   1   48.59   11.99
  -7   2  -2  144.18   20.68
   7  -2   2  172.69   21.73
   7  -2   2  181.35   22.81
  -7   2  -3  335.36   31.76
   7  -2   3  282.95   26.75
   7  -2   3  300.46   30.84
  -7   2  -4   -0.28    3.06
   7  -2   4    2.70    2.63
  -7   2  -5   32.58    9.92
   7  -2   5   25.59    8.05
  -7   2  -6   13.48    7.38
   7  -2   6    4.71    3.54
  -7   2  -7  136.70   23.90
  -7   2  -8   76.49   18.54
  -7   2  -9   52.75   15.45
  -7   2 -10   30.42   11.36
  -7   2 -11    3.34    4.26
  -7   2 -12   -5.34    9.78
  -7   2 -12   -2.18    4.83
  -7   2 -13    0.45    3.16
   7  -1 -12   11.35    7.47
   7  -1 -11   18.20   10.52
   7  -1 -10   48.33   17.67
   7  -1  -9   51.34   16.05
   7  -1  -8   18.14    9.06
   7  -1  -7   40.46   13.68
   7  -1  -6  122.65   23.00
   7  -1  -5  354.15   37.25
   7  -1  -4   66.62   14.97
   7  -1  -3  129.11   20.78
   7  -1  -3  112.13   19.47
   7  -1  -2  153.66   23.06
   7  -1  -2  144.11   21.64
   7  -1  -1   32.36    9.70
   7  -1  -1   35.51    9.87
  -7   1   0  222.05   25.14
   7  -1   0  208.88   24.46
   7  -1   0  201.77   23.88
  -7   1  -1   39.81   10.85
   7  -1   1   37.23    9.50
   7  -1   1   36.48    9.88
  -7   1  -2  140.02   19.99
   7  -1   2  114.58   17.68
   7  -1   2  126.40   19.56
  -7   1  -3  125.98   18.94
   7  -1   3  134.61   18.54
   7  -1   4   71.57   13.81
  -7   1  -4   62.32   13.41
   7  -1   5  256.07   25.89
  -7   1  -5  344.23   33.52
   7  -1   6   77.85   14.90
  -7   1  -6  109.13   19.50
  -7   1  -7   42.56   12.79
   7  -1   7   21.49    8.39
  -7   1  -8   11.38    6.36
  -7   1  -9   41.93   13.79
  -7   1 -10   43.38   14.77
  -7   1 -11    4.74    3.84
  -7   1 -12    7.56   10.10
  -7   1 -12    3.16    5.07
  -7   1 -13    5.82    8.26
   7   0 -12   27.50   16.92
   7   0 -11   -0.03    2.42
   7   0 -10   82.25   21.97
   7   0  -9   12.38    9.16
   7   0  -8   44.83   14.39
   7   0  -7   24.63   10.64
   7   0  -6   14.99    7.92
   7   0  -5   85.84   18.02
   7   0  -4    0.14    5.08
   7   0  -4    7.09    4.94
   7   0  -3   84.26   15.97
   7   0  -3   86.84   17.17
   7   0  -2  897.90   52.06
   7   0  -2  794.88   50.15
   7   0  -1   46.56   11.28
   7   0  -1   52.07   12.34
   7   0   0   -1.11    4.52
   7   0   0   -2.61    4.62
   7   0   1   54.22   12.62
  -7   0  -1   42.84   10.46
   7   0   1   47.24   11.37
   7   0   2  784.58   46.27
  -7   0  -2  830.83   49.03
   7   0   2  863.93   49.49
  -7   0  -3   87.71   16.08
   7   0   3   96.28   16.09
  -7   0  -4    4.65    3.19
   7   0   4   -3.78    6.84
   7   0   5   89.13   15.71
  -7   0  -5   88.24   17.09
  -7   0  -6   16.65    7.65
   7   0   6   15.09    5.94
  -7   0  -7   27.13   10.38
   7   0   7    8.55    5.25
  -7   0  -8   41.89   12.13
   7   0   8   16.32    7.58
  -7   0  -9   13.54    7.42
  -7   0 -10   80.42   19.17
  -7   0 -11    0.41    4.09
  -7   0 -12   40.72   18.65
  -7   0 -12   11.62    8.80
  -7   0 -13   16.93    9.87
   7   1 -12    7.31    7.73
   7   1 -11   10.67    7.77
   7   1 -10   38.46   14.45
   7   1  -9   32.98   13.38
  -7  -1   8   15.37    7.10
   7   1  -8   16.87    8.79
   7   1  -7   24.68    9.98
  -7  -1   7   42.72    9.54
   7   1  -6  124.92   22.85
   7   1  -6  136.48   22.67
  -7  -1   6  105.53   14.07
   7   1  -5  350.06   33.48
   7   1  -5  343.04   35.56
  -7  -1   5  288.40   20.79
   7   1  -4   61.98   13.16
   7   1  -4   80.26   16.24
  -7  -1   4   62.92    8.75
   7   1  -3  148.26   21.04
   7   1  -3  135.47   21.53
  -7  -1   3  128.80   11.46
   7   1  -2  140.79   19.14
   7   1  -2  114.11   19.51
  -7  -1   2  109.02    8.71
   7   1  -1   41.38   10.30
  -7  -1   1   13.74    2.24
   7   1  -1   43.57   11.64
   7   1   0  205.44   24.88
   7   1   0  205.10   24.04
   7   1   1   26.18    8.25
   7   1   1   37.88   11.11
  -7  -1  -2  124.79   18.94
   7   1   2  134.17   19.10
  -7  -1  -3  155.56   21.74
   7   1   3  124.20   18.59
   7   1   4   63.72   13.54
  -7  -1  -4   74.95   15.45
   7   1   5  334.32   31.92
  -7  -1  -5  355.64   34.79
   7   1   6  131.40   20.84
  -7  -1  -6  134.98   22.09
  -7  -1  -7   35.67   11.17
   7   1   7   20.54    7.31
  -7  -1  -8   14.55    8.79
   7   1   8   17.90   10.03
  -7  -1  -9   40.86   13.82
   7   1   9   28.81   12.12
  -7  -1 -10   39.69   12.52
  -7  -1 -11    7.29    3.77
  -7  -1 -11    7.97    5.60
  -7  -1 -12   12.02    7.41
  -7  -1 -12    7.91    8.57
  -7  -1 -13    5.34    9.80
   7   2 -12  -12.17   11.79
  -7  -2  11    4.60    4.74
   7   2 -11   -3.01    7.12
  -7  -2  10   10.16    7.37
   7   2 -10   28.92   14.49
  -7  -2   9   25.37    9.32
   7   2  -9   48.31   15.82
   7   2  -8   63.55   16.93
   7   2  -8   68.93   18.80
  -7  -2   8   68.97   13.46
   7   2  -7   72.03   15.59
   7   2  -7  134.90   24.41
  -7  -2   7  139.12   18.91
   7   2  -6    9.16    5.38
   7   2  -6    9.84    6.99
  -7  -2   6   10.95    5.28
   7   2  -5   44.47   13.31
   7   2  -5   15.58    6.59
  -7  -2   5   33.48    7.67
   7   2  -4    3.64    1.35
   7   2  -4    2.02    4.92
  -7  -2   4    5.50    3.39
   7   2  -3  280.94   26.93
   7   2  -3  297.76   31.01
   7   2  -2  183.46   24.79
   7   2  -2  199.62   22.10
   7   2  -1   43.55   10.57
   7   2  -1   45.62   12.17
   7   2   0   80.56   15.56
   7   2   0   85.30   14.39
   7   2   1   44.99   11.50
   7   2   2  158.29   20.99
   7   2   3  333.86   31.39
   7   2   4    1.46    2.61
  -7  -2  -4    5.05    3.02
   7   2   4    1.28    2.33
   7   2   5   20.85    6.79
  -7  -2  -5   44.51   11.68
   7   2   5   40.43   11.00
   7   2   6    7.80    3.65
  -7  -2  -6    7.20    4.68
   7   2   6   15.89    8.75
   7   2   7  129.38   21.97
  -7  -2  -7   97.67   19.86
   7   2   7   54.65   12.86
   7   2   8   23.08    8.35
   7   2   8   23.25    9.11
   7   2   9   21.67    8.86
  -7  -2  -9   46.83   14.15
   7   2   9   18.28    9.00
   7   2  10   17.16    9.81
  -7  -2 -10   26.96   10.19
   7   2  11    0.62    2.63
  -7  -2 -11    0.70    2.04
  -7  -2 -11    4.44    6.14
   7   2  12    4.43    6.29
  -7  -2 -12    8.26    5.84
  -7  -2 -12   14.50    9.52
  -7  -2 -13   20.83   14.08
   7   3 -12   34.36   15.83
  -7  -3  11   28.06   11.05
   7   3 -11   53.42   18.26
   7   3 -10   26.15   13.90
  -7  -3  10   14.04    6.92
   7   3  -9    3.93    4.24
  -7  -3   9    4.42    4.52
   7   3  -8   18.62    8.99
  -7  -3   8   13.15    6.04
   7   3  -7    8.08    7.17
  -7  -3   7    8.14    5.02
   7   3  -6   12.07    4.66
   7   3  -6    9.39    5.93
   7   3  -5    4.04    3.85
   7   3  -5    2.61    2.60
   7   3  -4   51.34   11.28
   7   3  -4  119.26   20.50
   7   3  -3  144.23   22.22
   7   3  -3   91.36   14.88
   7   3  -2   -9.79    6.69
   7   3  -2    5.05    1.78
   7   3  -1  156.36   22.72
   7   3   0  344.78   32.12
   7   3   1  170.35   22.19
   7   3   2    6.04    2.53
   7   3   2    9.13    5.11
   7   3   3  174.97   23.68
   7   3   3  120.86   13.71
   7   3   4   70.61   11.43
   7   3   4  108.06   18.55
   7   3   5   -0.38    1.36
   7   3   5   -2.50    4.39
   7   3   6    8.73    5.73
   7   3   6   20.30    8.11
   7   3   7    4.39    4.98
   7   3   7    3.39    5.16
   7   3   8    5.23    4.59
  -7  -3  -8   12.18    6.86
   7   3   8    3.72    0.31
   7   3   9    3.94    5.20
  -7  -3  -9    5.38    4.99
   7   3   9    0.18    1.28
   7   3  10   15.89    9.68
  -7  -3 -10   27.23   12.22
  -7  -3 -10   19.86    9.10
   7   3  11   23.77   11.71
  -7  -3 -11   50.60   15.73
  -7  -3 -11   28.09   11.99
   7   3  12   31.96   13.67
  -7  -3 -12   19.68   11.31
  -7  -4  12    4.49    6.53
   7   4 -12   -3.52    7.99
   7   4 -11   -0.51    4.19
  -7  -4  11   11.28    9.65
   7   4 -10   13.14    9.70
  -7  -4  10    4.66    4.19
   7   4  -9    2.06    3.74
  -7  -4   9    0.59    1.26
   7   4  -8  141.94   26.55
  -7  -4   8   86.74   17.06
   7   4  -7  111.92   22.56
  -7  -4   7   86.54   15.84
   7   4  -6   93.69   19.45
   7   4  -5   30.07   11.53
   7   4  -4  329.16   35.59
   7   4  -4  193.45   21.03
   7   4  -3  111.35   19.65
   7   4  -2   48.81   12.78
   7   4  -1   14.88    7.42
   7   4   0  147.90   21.62
   7   4   1   17.78    6.89
   7   4   2   29.26    6.08
   7   4   2   46.23   12.53
   7   4   3   66.95   10.22
   7   4   3   93.72   17.81
   7   4   4  191.33   19.11
   7   4   4  298.57   32.34
   7   4   5   20.40    6.78
   7   4   5   39.64   12.30
   7   4   6   33.86    9.26
   7   4   6   93.66   18.56
   7   4   7   46.87   12.45
   7   4   7  106.39   21.76
   7   4   8   67.42   15.34
   7   4   8   88.19   20.46
   7   4   9    3.63    5.50
  -7  -4  -9   -0.62    2.36
   7   4   9   -0.55    1.80
   7   4  10    9.38    8.36
  -7  -4 -10    4.88    4.61
   7   4  11   -4.93    7.41
   7   4  12   -8.93    9.55
   7   5 -12    6.54    6.65
  -7  -5  12    0.39    4.84
   7   5 -11   52.32   18.68
  -7  -5  11   55.77   20.22
   7   5 -10   11.04    9.26
  -7  -5  10   15.39    8.60
  -7  -5   9    8.67    5.59
   7   5  -9   30.58   13.22
  -7  -5   8    5.84    4.15
   7   5  -8   39.80   14.54
   7   5  -7   87.57   20.79
   7   5  -6   39.97   13.60
   7   5  -5   48.84   14.18
   7   5  -4   14.58    7.08
   7   5  -3   44.83   13.10
   7   5  -2   87.44   17.61
   7   5  -1  187.93   25.29
   7   5   0   28.84    9.05
   7   5   1  201.07   26.04
   7   5   2   88.32   17.51
   7   5   3   15.17    5.03
   7   5   3   28.08   10.41
   7   5   4    7.11    3.48
   7   5   4   14.77    7.63
   7   5   5   39.45   10.20
   7   5   5   52.08   14.05
   7   5   6   16.90    6.78
   7   5   6   46.04   13.88
   7   5   7   30.37    9.44
   7   5   7   98.17   21.95
   7   5   8   14.67    7.19
   7   5   8   24.96   11.38
   7   5   9    6.42    4.75
   7   5   9   29.76   13.82
   7   5  10   -5.77    7.92
   7   5  11   22.04   11.68
   7   5  12    3.92    7.63
  -7  -6  12    7.53    9.01
   7   6 -12    4.73    5.85
  -7  -6  11    1.39    3.64
   7   6 -11    4.04    6.76
  -7  -6  10    5.02    6.18
   7   6 -10    6.13    2.19
  -7  -6   9   34.51   13.70
   7   6  -9   53.56   17.77
   7   6  -8   13.24    9.59
   7   6  -7   17.83   10.08
   7   6  -6   11.50    7.41
   7   6  -5   11.81    7.64
   7   6  -4   44.55   13.70
   7   6  -3   61.53   15.75
   7   6  -2   94.96   18.32
   7   6  -1  102.67   19.40
   7   6   0   16.87    8.46
   7   6   1  110.33   19.73
   7   6   2   87.09   17.84
   7   6   3   48.21   13.07
   7   6   4   35.76    8.76
   7   6   4   46.29   12.50
   7   6   5   12.17    6.22
   7   6   5   10.40    6.61
   7   6   6    7.02    4.31
   7   6   6   11.44    6.38
   7   6   7    9.09    6.28
   7   6   7    7.50    8.21
   7   6   8    2.61    3.17
   7   6   8   11.63    8.01
   7   6   9   15.84    7.43
   7   6   9   31.98   13.95
   7   6  10   -4.88    4.98
   7   6  11   15.72   10.27
  -7  -7  11   -2.13    3.85
   7   7 -11    4.65    6.72
  -7  -7  10   20.27   12.36
   7   7 -10   14.23    7.75
   7   7  -9   17.02   11.45
   7   7  -8    7.46    5.60
   7   7  -7    5.39    5.12
   7   7  -6  195.61   31.45
   7   7  -5   15.42    8.05
   7   7  -4   45.98   13.71
   7   7  -3    3.77    1.29
   7   7  -2   86.27   18.42
   7   7  -1   33.88   11.68
   7   7   0   12.08    7.19
   7   7   1   47.39   12.91
   7   7   2   86.28   18.14
   7   7   3   -2.53    4.83
   7   7   4   36.01   11.68
   7   7   5   12.21    5.97
   7   7   5   15.72    7.84
   7   7   6   50.06   12.23
   7   7   6  167.16   29.46
   7   7   7    4.74    3.98
   7   7   7    0.68    5.05
   7   7   8    3.40    4.33
   7   7   8    1.58    2.86
   7   7   9   11.62    8.41
   7   7   9    4.92    5.97
   7   7  10   18.38   11.12
   7   7  11    2.09    3.53
   7   8 -10   -3.81    6.70
   7   8  -9   27.63   14.14
   7   8  -8   15.55    9.45
   7   8  -7   11.56    7.56
   7   8  -6   15.59    8.07
   7   8  -5   11.03    8.03
   7   8  -4   10.93    7.80
   7   8  -3   63.31   17.33
   7   8  -2   14.94    8.40
   7   8  -1  100.50   20.46
   7   8   0   10.98    7.70
   7   8   1   96.61   20.40
   7   8   2   24.15    9.50
   7   8   3   63.69   15.91
   7   8   4   12.36    8.04
   7   8   5   -1.40    5.07
   7   8   6   10.78    7.88
   7   8   7    5.39    1.95
   7   8   7    3.04    3.42
   7   8   8    8.85    5.79
   7   8   8   29.31   14.58
   7   8   9   15.31    8.20
   7   8   9   38.67   17.88
   7   8  10    0.30    2.61
   7   9  -9   -9.43    9.07
   7   9  -8   -3.23    6.60
   7   9  -7   -2.21    6.05
   7   9  -6   26.56   11.99
   7   9  -5   30.31   12.95
   7   9  -4   58.01   18.32
   7   9  -3    2.98    3.79
   7   9  -2   18.78   10.29
   7   9  -1   53.25   16.38
   7   9   0   61.55   17.08
   7   9   1   50.64   15.79
   7   9   2   10.41    7.75
   7   9   3    2.18    5.15
   7   9   4   61.03   18.99
   7   9   5   14.41    7.08
   7   9   6   30.90   12.64
   7   9   7   16.13    8.40
   7  10  -8   10.96    6.64
   7  10  -7    8.83    7.76
   7  10  -6    3.61    1.55
   7  10  -5   10.83    8.50
   7  10  -4   29.94   13.70
   7  10  -3   21.12   10.86
   7  10  -2    7.03    2.19
   7  10  -1   23.37   10.60
   7  10   0    0.41    3.26
   7  10   1   16.34   10.27
   7  10   2   18.23    5.16
   7  10   3   14.31   10.22
   7  10   4   37.32   13.19
   7  10   5   11.13    9.20
   7  10   6    6.45    5.17
   7  11  -7    6.22    7.75
   7  11  -6   11.34   10.91
   7  11  -5    1.69    4.10
   7  11  -4   30.06   13.39
   7  11  -3   20.34   12.08
   7  11  -2    1.38    3.94
   7  11  -1    1.24    5.09
   7  11   0   36.37   16.08
   7  11   1   16.25   11.81
   7  11   2   -7.30    9.23
   7  11   3    6.79    4.45
   7  11   4   25.37   13.39
   7  12  -6   -0.82    3.99
   7  12  -5    6.49    6.32
   7  12  -4    0.75    3.22
   7  12  -3   -1.54    7.29
   7  12  -2   -0.82    6.11
   7  12  -1  -18.13   11.95
   7  12   0   -2.41    6.72
   7  12   1  -24.23   15.12
   8 -11  -4    4.67    6.41
   8 -11  -3   12.25   10.22
   8 -11  -2   34.24   14.85
   8 -11  -1    4.84    9.29
   8 -11  -1    6.66    8.67
   8 -11   0    1.66    7.90
   8 -11   0    1.79    3.25
  -8  11  -1    2.43    4.03
   8 -11   1   -0.04    6.00
   8 -11   1    9.65    8.96
   8 -11   2    5.61    8.09
  -8  11  -2   30.11   14.94
   8 -11   3   14.00   13.48
  -8  11  -3    9.85    6.60
   8 -11   4    3.74    8.12
   8 -10  -7  -10.18   10.60
   8 -10  -4   -0.91    2.61
   8 -10  -3    8.35    5.54
   8 -10  -3   28.99   17.62
   8 -10  -2    6.13    7.26
   8 -10  -2   -0.77    5.03
   8 -10  -1    3.84    6.84
   8 -10  -1    9.84    6.30
   8 -10   0    1.68    4.22
  -8  10   0   11.43   11.39
   8 -10   0    0.86    2.23
  -8  10  -1    1.21    4.08
   8 -10   1   18.88   15.01
   8 -10   1    9.44    9.44
  -8  10  -2    1.83    2.76
   8 -10   2    9.32    7.18
   8 -10   2    3.66   12.59
   8 -10   3   10.53    2.65
  -8  10  -3    1.53    4.61
   8 -10   3   15.52   12.88
   8 -10   4    2.36    0.35
   8 -10   5    4.17    5.39
   8  -9  -7    2.03    2.58
   8  -9  -6    4.12    5.19
   8  -9  -5   -0.26    1.18
   8  -9  -4   17.91   10.45
   8  -9  -3   13.06    8.04
   8  -9  -2    2.22    2.70
   8  -9  -2   23.99   10.90
   8  -9  -1   18.90   11.47
  -8   9   1    7.33    5.37
   8  -9  -1   22.95   10.74
  -8   9   0    0.41    4.66
   8  -9   0    6.85    4.75
  -8   9  -1   12.06    8.20
   8  -9   1   31.30   15.27
   8  -9   1   35.79   14.05
  -8   9  -2    3.80    5.77
   8  -9   2   21.63   10.49
   8  -9   2   16.46    9.61
   8  -9   3   21.50   12.77
  -8   9  -3   29.57   14.75
   8  -9   3   21.76   11.16
  -8   9  -4   10.13    8.88
   8  -9   4   27.71   13.45
   8  -9   4   31.59   15.11
   8  -9   5   67.31   24.01
   8  -9   5   -2.35    8.39
   8  -8  -8    4.10    7.03
   8  -8  -7    8.09    7.18
   8  -8  -6   15.91   11.53
   8  -8  -5    1.28    2.12
   8  -8  -4    6.69    6.48
   8  -8  -3   19.79    9.54
   8  -8  -2   -0.29    5.59
  -8   8   2    1.12    2.52
   8  -8  -2   -1.29    3.24
   8  -8  -1   58.84   19.05
  -8   8   1   17.19    8.67
   8  -8  -1   66.22   17.63
   8  -8   0   49.97   18.87
  -8   8   0   16.77    9.47
   8  -8   0   42.64   14.03
  -8   8  -1   19.47    9.89
   8  -8   1   45.45   17.14
   8  -8   1   47.00   15.46
   8  -8   2   -6.00    6.10
  -8   8  -2   -1.27    1.56
   8  -8   3   36.36   14.94
  -8   8  -3   16.29    9.70
   8  -8   3   29.81   13.09
   8  -8   4   13.29    8.24
  -8   8  -4    9.50    7.48
   8  -8   4   23.24   13.72
   8  -8   5   -3.95    6.89
  -8   8  -5   10.74   10.30
   8  -8   5    3.20    5.69
  -8   8  -6   13.69   10.13
   8  -8   6   12.66    6.74
   8  -8   7   41.59   17.34
   8  -7  -9   -5.11    7.64
   8  -7  -8   12.66    9.09
   8  -7  -7    0.94    1.21
   8  -7  -6   10.78    8.83
   8  -7  -5    0.38    4.82
   8  -7  -4   30.60   12.93
   8  -7  -3    1.46    3.49
   8  -7  -3   -1.76    3.34
  -8   7   3    0.07    1.30
   8  -7  -2   -1.08    5.78
   8  -7  -2    5.25    5.71
  -8   7   2    3.79    4.25
   8  -7  -2    2.72    2.81
  -8   7   1    2.90    3.39
   8  -7  -1    6.41    5.21
   8  -7   0    5.63    2.10
  -8   7   0   20.45   10.93
   8  -7   0   21.09   10.29
  -8   7  -1    8.68    6.45
   8  -7   1   13.02    9.88
   8  -7   1   13.89    8.70
   8  -7   2    1.56    4.17
  -8   7  -2    6.21    3.85
   8  -7   2   14.04    7.80
   8  -7   3   -0.91    2.78
  -8   7  -3    0.05    3.19
   8  -7   3   -4.49    6.28
   8  -7   4   95.83   22.31
  -8   7  -4   58.11   17.46
   8  -7   4   77.43   20.57
   8  -7   5    2.23    2.41
  -8   7  -5    1.24    7.18
   8  -7   5   -7.78    5.28
  -8   7  -6   16.68   10.97
   8  -7   6    3.99    0.74
  -8   7  -7    5.75    7.92
   8  -7   7    2.52    4.21
  -8   7  -8   29.67   13.38
   8  -7   8    9.43    5.61
   8  -6  -9    3.22    5.91
   8  -6  -8    4.12    5.32
   8  -6  -7    2.51    2.35
   8  -6  -6   16.22    9.82
   8  -6  -5    8.43    7.73
   8  -6  -4   28.98   12.00
   8  -6  -3   18.29    9.51
  -8   6   3   18.64    8.38
   8  -6  -3   34.52   12.57
   8  -6  -2   21.96    9.59
   8  -6  -2    8.68    6.35
  -8   6   2    6.33    4.93
   8  -6  -1   66.72   18.21
  -8   6   1   51.16   14.08
   8  -6  -1   80.42   18.76
   8  -6   0    6.16    5.10
   8  -6   0    8.71    3.33
  -8   6   0   13.26    6.76
   8  -6   0   21.44    9.77
   8  -6   1   41.42   12.15
  -8   6  -1   97.41   20.59
   8  -6   1   77.25   18.09
   8  -6   1   74.55   18.53
   8  -6   2   21.33   10.88
  -8   6  -2   27.22   11.66
   8  -6   2   20.94    9.28
  -8   6  -3   48.09   15.58
   8  -6   3   44.57   15.07
   8  -6   3   41.57   13.40
  -8   6  -4  107.14   23.17
   8  -6   4   84.64   19.84
   8  -6   4   91.61   21.47
   8  -6   5   25.98   11.63
  -8   6  -5   20.48   12.39
   8  -6   5   22.69   11.14
  -8   6  -6   37.86   17.01
   8  -6   6   19.31    9.34
  -8   6  -7    6.98    7.36
   8  -6   7    5.97    7.82
  -8   6  -8   -9.23    9.27
   8  -6   8    0.43    2.66
  -8   6  -9    3.70    2.54
   8  -6   9    2.95    3.29
   8  -6  10   -1.31    6.25
   8  -5  -9   15.46   11.82
   8  -5  -8    8.61   10.75
   8  -5  -7   32.72   14.66
   8  -5  -6    9.87    6.54
   8  -5  -5   10.39    6.75
   8  -5  -4   18.10    9.56
   8  -5  -3   18.82    9.16
  -8   5   3   18.97    8.13
   8  -5  -3   39.62   12.00
   8  -5  -2    4.89    5.73
   8  -5  -2   -1.13    3.05
  -8   5   2    2.86    2.78
   8  -5  -1   86.80   20.15
  -8   5   1   76.17   16.06
   8  -5  -1   41.52   14.86
   8  -5   0   10.31    6.72
   8  -5   0   21.60    8.64
  -8   5   0   25.25    9.24
   8  -5   0   22.47    9.77
  -8   5  -1   88.90   18.76
   8  -5   1   76.21   18.30
   8  -5   1   66.37   17.40
   8  -5   1   25.12    9.61
   8  -5   2    2.41    5.14
  -8   5  -2    7.97    6.47
   8  -5   2   10.05    4.66
   8  -5   2    7.72    5.29
  -8   5  -3   63.76   17.04
   8  -5   3   53.97   14.21
   8  -5   3   60.21   16.18
   8  -5   4   32.60   12.98
  -8   5  -4   23.51    8.24
   8  -5   4   25.49   10.66
  -8   5  -5   11.80    6.33
   8  -5   5   10.70    7.72
  -8   5  -6    4.40    3.01
   8  -5   6    2.69    6.48
  -8   5  -7   40.32   16.31
   8  -5   7   18.34    9.61
  -8   5  -8   20.33   10.96
   8  -5   8   11.39    9.43
  -8   5  -9   36.69   16.80
   8  -5   9   26.34   13.20
  -8   5 -10    3.18    2.76
   8  -5  10    8.64    7.75
   8  -5  11    3.92    5.40
   8  -4 -10   21.88   13.29
   8  -4  -9   23.39   13.97
   8  -4  -8    6.85    9.15
   8  -4  -7    4.76    6.16
   8  -4  -6   65.76   19.25
   8  -4  -5   76.91   20.62
   8  -4  -4   27.03   12.08
   8  -4  -3   20.68    9.00
   8  -4  -3    2.57    6.20
   8  -4  -2   36.25   12.37
   8  -4  -2   34.12   11.36
  -8   4   2   52.66   13.07
   8  -4  -1    8.36    2.19
   8  -4  -1   22.86   10.98
  -8   4   1   20.31    8.55
   8  -4   0   33.74   11.39
  -8   4   0   47.56   13.25
   8  -4   0   34.54   11.10
   8  -4   1   28.13   11.39
  -8   4  -1   20.10    7.78
   8  -4   1   10.09    6.17
   8  -4   2   40.56   11.97
  -8   4  -2   45.00   12.78
   8  -4   2   16.08    7.57
   8  -4   3   27.95   10.73
  -8   4  -3   17.22    7.85
   8  -4   3   24.64   10.12
   8  -4   3   13.23    6.34
  -8   4  -4   21.78    9.27
   8  -4   4   36.07   12.27
   8  -4   4   29.88   11.76
  -8   4  -5   76.21   17.97
   8  -4   5   73.82   18.78
  -8   4  -6  120.46   22.09
   8  -4   6  116.34   23.79
  -8   4  -7   10.25    3.65
   8  -4   7   -0.86    3.55
  -8   4  -8   11.59   12.16
   8  -4   8    0.99    1.26
  -8   4  -9   12.48    8.57
   8  -4   9   -1.77    6.27
  -8   4 -10   23.30   12.08
   8  -3 -10   22.24    9.31
   8  -3  -9   12.75   11.24
   8  -3  -8   20.87   10.83
   8  -3  -7    8.83    5.59
   8  -3  -6   11.68    7.30
   8  -3  -5   82.67   19.73
   8  -3  -4    6.33    5.38
   8  -3  -4   -1.87    4.02
   8  -3  -3   50.52   15.62
   8  -3  -3   39.63   12.65
   8  -3  -2  227.29   32.36
   8  -3  -2  209.60   28.63
   8  -3  -1  130.97   23.66
  -8   3   1  144.01   22.34
   8  -3  -1  123.99   22.22
   8  -3   0    1.74    2.25
  -8   3   0    5.77    3.86
   8  -3   0   -0.17    2.72
  -8   3  -1  140.34   22.30
   8  -3   1  114.77   20.29
   8  -3   1  151.45   24.60
  -8   3  -2  198.29   27.22
   8  -3   2  185.67   27.08
   8  -3   3   47.35   12.89
  -8   3  -3   46.28   13.34
   8  -3   3   10.25    5.93
  -8   3  -4    5.97    3.90
   8  -3   4    2.23    2.98
  -8   3  -5   81.70   18.36
  -8   3  -6    6.73    3.71
  -8   3  -7   16.81    8.61
  -8   3  -8   38.34   15.85
  -8   3  -9   17.50   11.00
  -8   3 -10   31.33   11.85
  -8   3 -11   13.54   13.18
   8  -2 -10   23.10   14.07
   8  -2  -9   12.03   10.09
   8  -2  -8    5.09    1.12
   8  -2  -7   57.90   18.04
   8  -2  -6   29.21   12.27
   8  -2  -5  115.77   23.56
   8  -2  -4    1.87    7.08
   8  -2  -4   16.44    7.84
   8  -2  -3    9.59    8.19
   8  -2  -3    4.12    5.96
   8  -2  -2   32.91   11.55
   8  -2  -2   32.17   11.57
   8  -2  -1  126.56   22.14
  -8   2   1  151.67   23.40
   8  -2  -1  121.43   21.88
   8  -2   0   52.51   13.80
  -8   2   0   44.21   12.51
   8  -2   0   39.71   11.88
  -8   2  -1  130.06   21.46
   8  -2   1  140.30   22.40
   8  -2   1  150.67   24.65
   8  -2   2   26.78    7.54
  -8   2  -2   28.68    9.43
   8  -2   2   26.96    8.94
   8  -2   3   -1.23    4.93
  -8   2  -3    6.84    5.16
   8  -2   3    1.77    2.92
  -8   2  -4   12.03    7.13
   8  -2   4    8.25    5.18
   8  -2   5   42.62   11.61
  -8   2  -5  108.74   20.94
  -8   2  -6   13.69    6.22
  -8   2  -7   44.79   15.40
  -8   2  -8    6.01    6.64
  -8   2  -9   25.88   12.61
  -8   2 -10   19.83    9.73
  -8   2 -11   -7.45   12.38
  -8   2 -12   11.21    9.59
   8  -1 -11    9.56    7.83
   8  -1 -10    5.14    6.31
   8  -1  -9   31.47   16.85
   8  -1  -8   39.86   16.50
   8  -1  -7  125.61   26.82
   8  -1  -6   15.49    8.71
   8  -1  -5   56.34   15.46
   8  -1  -5   65.19   17.64
   8  -1  -4   16.10    7.87
   8  -1  -4   13.18    5.82
   8  -1  -3   57.64   15.65
   8  -1  -3   58.90   17.09
   8  -1  -2   10.89    5.80
   8  -1  -2   18.99    7.80
   8  -1  -1   12.63    6.00
   8  -1  -1    7.22    2.76
  -8   1   0  229.90   28.60
   8  -1   0  189.82   26.48
   8  -1   0  206.94   28.12
   8  -1   1   11.05    3.64
  -8   1  -1    7.63    4.01
   8  -1   1    2.97    1.66
   8  -1   2   26.49    9.65
  -8   1  -2   10.04    5.35
   8  -1   2   23.12    8.25
  -8   1  -3   52.22   13.63
   8  -1   3   39.99   11.14
  -8   1  -4   17.39    7.56
   8  -1   4    9.76    5.70
  -8   1  -5   49.41   14.23
   8  -1   5   16.63    7.54
  -8   1  -6   18.25    8.21
   8  -1   6    5.99    4.51
  -8   1  -7  141.19   24.62
  -8   1  -8   66.26   17.88
  -8   1  -9   30.16   10.83
  -8   1 -10    8.61    8.34
  -8   1 -11   -3.54    6.52
  -8   1 -12    2.71    6.43
   8   0 -11   16.92   11.97
   8   0 -10   31.68   15.87
   8   0  -9   -7.42    8.12
   8   0  -8   22.74   12.12
   8   0  -7   14.15    7.30
   8   0  -6   20.13    9.31
   8   0  -6   16.38    6.68
   8   0  -6   17.42    8.75
   8   0  -5   41.69   14.39
   8   0  -5   53.14   16.52
   8   0  -4   55.08   15.45
   8   0  -4   72.46   16.28
   8   0  -3  121.86   21.36
   8   0  -3  107.88   21.22
   8   0  -2    0.62    4.06
   8   0  -2   -5.78    6.80
   8   0  -1   53.57   13.64
   8   0  -1   63.68   15.51
   8   0   0  921.16   57.85
   8   0   0  862.17   56.08
   8   0   1   61.57   13.94
   8   0   1   65.06   15.30
  -8   0  -2    2.48    3.09
   8   0   2   -0.29    2.39
  -8   0  -3  126.20   21.23
   8   0   3  106.39   18.73
  -8   0  -4   50.81   13.60
   8   0   4   51.21   13.89
  -8   0  -5   52.61   14.80
   8   0   5   19.55    8.43
  -8   0  -6   29.16   12.44
   8   0   6   10.88    5.59
  -8   0  -7   16.41    9.07
   8   0   7    5.15    4.19
  -8   0  -8   33.88   12.49
   8   0   8   24.51   10.17
  -8   0  -9   -7.02    6.71
  -8   0 -10    7.74    1.65
  -8   0 -11   10.66    8.64
  -8   0 -12   12.77    8.48
   8   1 -11    7.60    6.85
   8   1 -10    3.14    5.60
   8   1  -9   27.03   13.30
   8   1  -9   36.46   15.98
   8   1  -8   57.42   18.16
   8   1  -8   54.06   15.60
   8   1  -7   50.20   15.45
   8   1  -7  127.33   25.45
   8   1  -6   18.25    8.80
   8   1  -6    6.24    5.62
   8   1  -5   55.27   15.87
   8   1  -5   38.66   13.99
   8   1  -4   21.37    9.26
   8   1  -4   32.82   12.66
   8   1  -3   32.67   11.23
   8   1  -3   33.92    9.54
   8   1  -2   13.53    4.72
   8   1  -2   25.34   10.26
   8   1  -1    5.27    0.79
   8   1  -1    9.18    6.77
   8   1   0  211.34   27.96
   8   1   0  214.88   27.25
   8   1   1   11.62    5.95
   8   1   2   13.48    7.66
  -8  -1  -3   42.57   12.26
   8   1   3   36.54   11.55
  -8  -1  -4   23.86    9.47
   8   1   4   19.82    8.39
  -8  -1  -5   56.43   14.82
   8   1   5   50.91   13.06
  -8  -1  -6   12.09    7.78
   8   1   6    5.01    4.06
   8   1   7   56.14   15.98
  -8  -1  -7  146.68   26.67
  -8  -1  -8   59.76   16.98
   8   1   8   21.33   10.10
  -8  -1  -9   21.01   11.00
  -8  -1 -10   13.77    9.81
  -8  -1 -11    6.26    6.77
  -8  -1 -12    0.17    4.26
  -8  -1 -12    3.63    7.31
   8   2 -11    8.89   10.34
   8   2 -10   28.99   13.65
   8   2  -9    0.83   11.59
   8   2  -8   25.97   13.45
   8   2  -7   41.73   14.10
   8   2  -6   22.51    9.95
   8   2  -6   12.18    6.40
   8   2  -5   46.82   13.33
   8   2  -5  122.15   22.64
   8   2  -4    5.84    4.59
   8   2  -4   16.94    8.67
   8   2  -3   19.29    9.47
   8   2  -3    2.85    4.26
   8   2  -2   28.80   11.20
   8   2  -2   35.99   10.22
   8   2  -1  143.94   23.95
   8   2  -1  137.15   22.79
   8   2   0   46.27   13.08
   8   2   1  112.90   19.84
   8   2   2   31.15   10.30
   8   2   3    1.52    4.84
   8   2   4   14.78    7.86
   8   2   5  109.68   19.84
  -8  -2  -6   23.96   10.57
   8   2   6   15.10    7.88
  -8  -2  -7   50.06   15.59
   8   2   7   17.70    8.68
  -8  -2  -8   20.54   10.01
   8   2   8    4.82    4.39
  -8  -2  -9   13.59    6.64
   8   2   9   10.80    7.79
  -8  -2 -10   19.74   10.81
  -8  -2 -11   11.36    7.88
  -8  -2 -11    8.41    7.75
  -8  -2 -12   12.60   11.14
  -8  -2 -12    0.76    2.12
   8   3 -11    9.13   10.72
   8   3 -10   35.56   13.70
   8   3  -9   22.47   12.52
   8   3  -8   39.69   13.60
   8   3  -7    2.82    5.81
   8   3  -6   14.20    8.99
   8   3  -5   68.81   17.25
   8   3  -4    4.27    3.57
   8   3  -4    6.44    5.71
   8   3  -3   19.09    8.10
   8   3  -3   42.43   13.25
   8   3  -2  204.09   28.54
   8   3  -2   98.20   19.71
   8   3  -1  136.03   23.37
   8   3   0    3.02    3.70
   8   3   1  129.85   22.04
   8   3   2  203.05   27.94
   8   3   3   42.44   12.62
   8   3   4    6.91    5.42
   8   3   5   80.38   18.80
   8   3   6    5.29    6.73
   8   3   7   10.74    7.08
   8   3   7    7.74    9.33
   8   3   8   13.15    7.12
   8   3   8   10.60    6.85
   8   3   9   11.37    8.49
   8   3   9    4.15    4.44
   8   3  10   19.51    9.27
  -8  -3 -10   43.66   16.77
   8   3  10   27.87   13.02
   8   3  11    4.69    5.00
   8   3  12   12.73   11.11
   8   4 -11    5.42    6.27
   8   4 -10   27.31   15.67
   8   4  -9   19.27   11.66
   8   4  -8    5.23    6.28
   8   4  -7   13.49   10.59
   8   4  -6  116.81   25.39
   8   4  -5   92.13   21.22
   8   4  -4   35.67   12.18
   8   4  -3   23.87   10.16
   8   4  -2   55.33   15.02
   8   4  -1   18.95    8.42
   8   4   0   33.21   10.99
   8   4   1   20.90    9.51
   8   4   2   48.12   13.65
   8   4   3   18.07    7.81
   8   4   4   23.57    9.55
   8   4   5   69.49   17.57
   8   4   6   74.48   18.50
   8   4   7   14.04    9.84
   8   4   8    3.75    4.70
   8   4   9    4.73    3.65
   8   4   9    8.37    8.33
   8   4  10   18.02    9.26
   8   4  10   40.90   18.49
   8   4  11    0.40    2.35
   8   5 -11    6.11    9.74
   8   5 -10  -18.81   14.94
   8   5  -9   56.26   18.33
   8   5  -8   29.60   12.54
   8   5  -7   33.90   13.27
   8   5  -6    6.88    4.25
   8   5  -5   17.56    9.86
   8   5  -4   27.75   12.26
   8   5  -3   55.94   16.21
   8   5  -2   10.37    7.09
   8   5  -1   74.16   17.83
   8   5   0   23.24    8.96
   8   5   1   95.69   19.59
   8   5   2    3.05    1.92
   8   5   3   58.40   15.83
   8   5   4   19.29    8.15
   8   5   5   20.18   10.98
   8   5   6    4.59    5.19
   8   5   7   10.61    4.74
   8   5   8   19.33   10.25
   8   5   9   21.78   11.91
   8   5  10   -0.57    1.93
   8   6 -10   -4.67    5.37
   8   6  -9   20.10   14.23
   8   6  -8    1.76    2.64
   8   6  -7   -0.42    5.06
   8   6  -6   40.37   14.89
   8   6  -5   19.71   10.23
   8   6  -4  101.20   22.97
   8   6  -3   52.49   15.35
   8   6  -2   17.46    8.73
   8   6  -1   91.16   18.97
   8   6   0   14.68    7.85
   8   6   1   84.08   18.74
   8   6   2   13.24    8.05
   8   6   3   47.68   15.02
   8   6   4   96.72   21.33
   8   6   5   25.67   11.44
   8   6   6   28.61   12.85
   8   6   7   -4.58    5.97
   8   6   8    9.31   10.16
   8   6   9    8.09    4.72
   8   6  10   10.63   10.06
   8   7 -10    1.18    3.63
   8   7  -9   -1.17    4.99
   8   7  -8   31.82   15.23
   8   7  -7    7.41    7.04
   8   7  -6   23.36   12.02
   8   7  -5    2.75    3.32
   8   7  -4   96.96   22.16
   8   7  -3   -7.92    8.33
   8   7  -2    4.57    2.60
   8   7  -1    4.30    1.60
   8   7   0   14.74    6.98
   8   7   1    4.22    1.90
   8   7   2    3.74    4.13
   8   7   3    4.99    4.76
   8   7   4   70.95   18.09
   8   7   5    0.63    5.48
   8   7   6   14.65    8.41
   8   7   7   20.92   12.74
   8   7   8   13.98    9.79
   8   8  -9    8.72    8.68
   8   8  -8   12.75   11.16
   8   8  -7   16.36    8.07
   8   8  -6   14.69    9.20
   8   8  -5    4.36    6.00
   8   8  -4   -2.84    4.76
   8   8  -3   27.71   12.43
   8   8  -2   -1.00    4.98
   8   8  -1   47.67   15.87
   8   8   0   36.72   13.18
   8   8   1   53.72   15.65
   8   8   2   -2.05    4.64
   8   8   3   28.54   13.46
   8   8   4   26.01   12.24
   8   8   5   11.19    8.72
   8   8   6   13.62    6.79
   8   8   7   26.02   14.22
   8   9  -8   10.33   10.72
   8   9  -7    8.45   10.61
   8   9  -6   17.38   11.33
   8   9  -5   19.27   14.09
   8   9  -4   29.93   14.24
   8   9  -3   25.87   12.92
   8   9  -2   19.45   10.04
   8   9  -1   37.61   11.95
   8   9   0   -5.36    6.03
   8   9   1   17.18    9.39
   8   9   2   23.67   12.65
   8   9   3   23.58   12.39
   8   9   4   30.90   11.07
   8   9   5   17.33   12.15
   8  10  -6    5.25    6.98
   8  10  -5    7.76    8.88
   8  10  -4  -17.28   13.61
   8  10  -3   13.69    9.59
   8  10  -2   -3.83    2.21
   8  10  -1   10.28    5.86
   8  10   0  -11.62   10.64
   8  10   1   15.09    6.25
   8  10   2   11.53    4.22
   8  10   3    4.09    5.11
   8  11  -4    2.30    6.96
   8  11  -3    3.38    4.72
   8  11  -2   37.89   17.26
   8  11  -1   -4.41    8.70
   8  11   0  -12.46   12.30
   9 -10  -3    0.26    5.53
   9 -10  -2    2.00    4.91
   9 -10  -1   15.31   12.56
  -9  10   0    8.19    8.24
  -9  10  -1    5.43    6.10
  -9  10  -2   15.20   12.68
   9  -9  -2    6.19    8.53
   9  -9  -2   18.53   10.92
  -9   9   1    0.85    1.04
   9  -9  -1   -6.45    6.77
  -9   9   0   -8.14    7.78
   9  -9   0   -9.67    5.55
  -9   9  -1    3.13    7.83
   9  -9   1    7.12    6.91
   9  -9   1    0.21    6.40
   9  -9   2  -13.14   10.49
   9  -9   2   -0.14    2.44
  -9   9  -3   16.54   13.88
   9  -9   3    7.79    8.45
   9  -8  -7    1.94    3.01
   9  -8  -6   -0.18    2.82
   9  -8  -4    0.61    5.24
   9  -8  -3   14.94   11.77
   9  -8  -2    7.32    7.92
  -9   8   2    9.72    6.96
   9  -8  -2    9.98    7.40
   9  -8  -1   44.52   18.57
  -9   8   1   24.79   12.49
   9  -8  -1   22.30   10.70
  -9   8   0    3.21    4.74
   9  -8   0   -3.88    1.67
  -9   8  -1    9.58    7.35
   9  -8   1   21.27    9.05
   9  -8   1   22.12   13.26
   9  -8   2   18.48   12.10
  -9   8  -2    8.80    7.07
   9  -8   2   18.78   11.21
  -9   8  -3    1.23    5.52
   9  -8   3   10.65    8.92
   9  -8   3   20.91   13.22
  -9   8  -4    3.09    4.25
   9  -8   4   -8.03    6.87
   9  -8   4    6.79    5.99
   9  -8   5   -7.16    8.47
  -9   8  -5   -5.40    6.33
   9  -7  -7   -1.85    5.10
   9  -7  -6   33.68   16.23
   9  -7  -5   13.26   11.47
   9  -7  -4    5.14    2.93
   9  -7  -4   18.76   13.83
   9  -7  -3   -9.24   10.73
   9  -7  -2   20.64    9.53
  -9   7   2   11.75    6.50
   9  -7  -1   38.05   15.32
  -9   7   1   10.98    7.51
  -9   7   0    1.99    4.22
   9  -7   0    5.71    6.82
   9  -7   0   -6.56    6.21
  -9   7  -1   16.60    8.82
   9  -7   1   13.40    5.37
   9  -7   1   31.12   13.97
  -9   7  -2   -0.28    5.80
   9  -7   2   16.98    8.94
  -9   7  -3    3.04    5.59
   9  -7   3    2.09    7.07
   9  -7   3   -0.52    1.84
  -9   7  -4    6.81    7.45
   9  -7   4   16.43   10.35
  -9   7  -5   -3.54    1.68
   9  -7   5    4.46    4.61
   9  -7   5   -5.05    6.54
  -9   7  -6   33.97   15.78
   9  -7   6   31.70   13.72
   9  -6  -8   25.93   17.39
   9  -6  -7    8.01   10.15
   9  -6  -6    6.21    6.51
   9  -6  -5   -0.03    1.51
   9  -6  -4    3.42    6.21
   9  -6  -4    6.99    7.61
   9  -6  -3   27.57   13.24
   9  -6  -3    9.60    6.88
  -9   6   3   10.13    6.75
   9  -6  -2    3.97    4.99
   9  -6  -2   14.44    9.85
  -9   6   2    8.68    6.26
   9  -6  -1    6.12    6.12
  -9   6   1   12.98    8.21
   9  -6   0    3.38    3.87
  -9   6   0    0.18    2.48
   9  -6   0    3.09    2.31
   9  -6   1   20.53   12.10
  -9   6  -1   16.43    9.02
   9  -6   1   38.24   14.10
   9  -6   2   -0.95    7.66
  -9   6  -2    3.84    3.35
   9  -6   2   11.11    4.54
   9  -6   3   35.71   13.03
  -9   6  -3   21.57   11.47
   9  -6   3   30.37   14.13
  -9   6  -4   14.04    8.48
   9  -6   4    8.01    7.80
  -9   6  -5   -0.33    2.76
   9  -6   5    5.72    7.31
  -9   6  -6   28.38   14.08
   9  -6   6   36.96   16.31
  -9   6  -7   -0.31    7.22
   9  -6   7   14.19   12.88
   9  -5  -8   -2.90    7.03
   9  -5  -7    3.42    4.56
   9  -5  -6   -4.68    7.01
   9  -5  -5    7.76    6.67
   9  -5  -5   25.78   14.99
   9  -5  -4   10.54    6.49
   9  -5  -4    3.71    4.98
   9  -5  -3   22.82   10.58
   9  -5  -3    8.58    6.50
   9  -5  -2    6.34    5.97
   9  -5  -2   17.11    6.70
  -9   5   2    6.29    4.90
   9  -5  -1   23.47   11.31
  -9   5   1   41.68   14.65
   9  -5   0    6.80    5.39
  -9   5   0    5.99    3.51
   9  -5   0    8.98    6.08
   9  -5   1   87.21   21.48
  -9   5  -1   58.95   16.60
   9  -5   1   27.98   11.93
  -9   5  -2    5.37    4.09
   9  -5   2   25.18   12.57
   9  -5   3   16.48    8.40
  -9   5  -3   17.24   10.70
   9  -5   4   10.36    6.81
  -9   5  -4   27.26   10.64
  -9   5  -5   10.38    5.18
   9  -5   5   28.83   15.10
  -9   5  -6   15.21    9.01
   9  -5   6   13.11    8.81
  -9   5  -7   14.23    9.42
   9  -5   7   11.20   10.30
  -9   5  -8    5.93    4.89
   9  -4  -8   13.32   10.25
   9  -4  -7   13.49    9.35
   9  -4  -6    7.95    7.03
   9  -4  -5   12.43    8.16
   9  -4  -5   13.54    7.96
   9  -4  -4   89.71   23.79
   9  -4  -4   25.03   11.74
   9  -4  -3    4.59    3.86
   9  -4  -3    2.03    4.22
   9  -4  -2    3.50    4.68
   9  -4  -2   27.47   12.88
   9  -4  -1    3.59    4.49
  -9   4   1    7.86    5.89
   9  -4  -1    4.81    6.48
  -9   4   0   24.50   12.70
   9  -4   0   22.12   10.84
   9  -4   0   10.14    7.83
   9  -4   1   24.45   11.41
  -9   4  -1   24.35   10.76
   9  -4   1    5.97    4.85
  -9   4  -2   27.83   11.44
   9  -4   2   18.67    9.84
   9  -4   2    4.16    4.72
  -9   4  -3    7.52    6.23
   9  -4   3    5.46    3.64
  -9   4  -4   69.95   18.44
   9  -4   4   44.81   16.27
  -9   4  -5   17.87   10.53
  -9   4  -6   23.46   10.42
  -9   4  -7   45.54   17.88
  -9   4  -8   38.81   15.42
   9  -3  -9   -5.30    6.30
   9  -3  -8    7.35    9.42
   9  -3  -7    5.71    8.47
   9  -3  -6    8.83    6.59
   9  -3  -6   24.60   15.08
   9  -3  -5   57.60   20.61
   9  -3  -5   19.37    9.61
   9  -3  -4   24.86   12.20
   9  -3  -4   61.00   18.91
   9  -3  -3   18.38   10.65
   9  -3  -3   38.14   15.61
   9  -3  -2   10.13    8.85
   9  -3  -2    8.73    7.65
   9  -3  -1   14.23    8.18
   9  -3  -1    8.80    4.63
   9  -3   0   76.61   19.40
  -9   3   0   89.32   19.48
   9  -3   0   32.74   12.25
  -9   3  -1   31.85   11.71
   9  -3   1   39.60   14.06
   9  -3   1    8.06    5.86
   9  -3   2   -1.82    4.64
  -9   3  -2    7.81    6.29
   9  -3   2    4.03    4.70
   9  -3   3   19.24    6.36
   9  -3   3   10.69    6.21
  -9   3  -4   59.48   17.23
  -9   3  -5   26.96    9.80
  -9   3  -6    3.74    3.78
  -9   3  -7    4.74    2.69
  -9   3  -8    3.47    5.33
  -9   3  -9   -5.07    7.87
   9  -2  -9   13.27    6.54
   9  -2  -8    4.20    7.79
   9  -2  -7   27.44   13.53
   9  -2  -6    0.51    5.62
   9  -2  -6    1.78    2.42
   9  -2  -5   16.94   10.74
   9  -2  -5    5.81    5.17
   9  -2  -4    6.29    5.07
   9  -2  -4   -0.37    8.82
   9  -2  -3   86.20   21.82
   9  -2  -3   75.85   19.89
   9  -2  -2   30.40   12.27
   9  -2  -2   34.19   10.09
   9  -2  -1    0.09    3.11
   9  -2  -1    4.94    5.09
   9  -2   0   46.63   15.73
  -9   2   0   52.49   15.05
   9  -2   0   29.24    9.95
  -9   2  -1    4.44    5.33
   9  -2   1    1.11    1.57
   9  -2   1    0.18    1.93
   9  -2   2   25.88    9.75
  -9   2  -2   24.50   10.08
   9  -2   2    6.17    5.02
  -9   2  -3   63.14   16.59
   9  -2   3   27.07   10.46
  -9   2  -4    5.10    2.33
   9  -2   4    1.27    0.77
  -9   2  -5   12.08    7.66
  -9   2  -6   11.51    4.19
  -9   2  -7   49.97   17.29
  -9   2  -8   14.99    7.76
  -9   2  -9   -3.38   10.44
   9  -1  -9   21.75   14.88
   9  -1  -8   -2.20    5.43
   9  -1  -7   13.32    9.89
   9  -1  -7    7.62    6.44
   9  -1  -7    6.49    7.04
   9  -1  -6   39.87   15.22
   9  -1  -6   31.16   13.42
   9  -1  -5   63.34   20.34
   9  -1  -5   93.73   22.69
   9  -1  -4   24.88   11.23
   9  -1  -4   62.40   18.18
   9  -1  -3   19.77   10.13
   9  -1  -3   21.62   10.46
   9  -1  -2   74.23   17.45
   9  -1  -2   37.82   12.88
   9  -1  -1   55.97   17.07
   9  -1  -1   38.17   14.23
   9  -1   0   84.47   20.31
   9  -1   0   64.97   16.73
  -9   1  -1   47.95   14.69
   9  -1   1   29.40    9.78
   9  -1   1   40.56   12.77
   9  -1   2   57.63   15.92
  -9   1  -2   62.23   16.72
   9  -1   2   34.31   12.87
  -9   1  -3   27.89   10.32
   9  -1   3    6.12    4.81
  -9   1  -4   33.51   12.06
   9  -1   4   15.03    7.98
  -9   1  -5   69.81   19.09
   9  -1   5   31.31   11.85
  -9   1  -6   38.62   12.74
  -9   1  -7    7.42    8.42
  -9   1  -8   -1.59    6.63
  -9   1  -9    1.74    1.00
  -9   1 -10   17.89   10.68
   9   0  -9    0.39    0.97
   9   0  -9    4.02    5.57
   9   0  -8   22.30   13.26
   9   0  -7  -15.01   12.40
   9   0  -7    0.96    2.28
   9   0  -6    4.08    7.50
   9   0  -6    1.56    3.88
   9   0  -5   42.99   14.61
   9   0  -5   37.87   14.36
   9   0  -4    0.22    4.46
   9   0  -4    7.05    9.01
   9   0  -3   62.36   17.68
   9   0  -3   52.83   17.11
   9   0  -2  112.39   24.33
   9   0  -2  115.31   22.96
   9   0  -1   -6.39    1.27
   9   0  -1   12.44    7.85
   9   0   0   -6.18    7.60
   9   0   0   -0.06    2.80
   9   0   1   17.84    8.46
   9   0   1   11.30    7.04
   9   0   2  100.66   19.67
  -9   0  -3   48.39   14.50
   9   0   3   36.00   12.87
  -9   0  -4    5.33    2.17
   9   0   4    1.27    1.76
  -9   0  -5   54.22   16.87
   9   0   5   17.36    9.11
  -9   0  -6    0.35    2.30
   9   0   6    1.10    2.33
  -9   0  -7    8.70    6.95
  -9   0  -8   25.11   11.34
  -9   0  -9   -1.03    4.59
  -9   0 -10    5.97    3.82
   9   1  -9   10.21   10.21
   9   1  -8    1.37    7.26
   9   1  -7    7.12    4.54
   9   1  -6   44.64   17.02
   9   1  -6   15.86    9.36
   9   1  -5   83.76   21.32
   9   1  -5   29.83   11.83
   9   1  -4   31.68   13.60
   9   1  -4   30.24   12.48
   9   1  -3   16.07    9.09
   9   1  -3   24.82   10.27
   9   1  -2   50.12   15.30
   9   1  -2   55.56   17.21
   9   1  -1   37.93   14.91
   9   1  -1   35.83   12.88
   9   1   0   77.24   17.33
   9   1   0   69.53   18.51
   9   1   1   56.62   16.00
   9   1   2   50.33   13.87
   9   1   3   -1.14    4.23
   9   1   4   11.26    6.27
  -9  -1  -5   72.56   19.22
   9   1   5   25.13   10.62
  -9  -1  -6   25.87   11.82
   9   1   6   13.59    8.35
  -9  -1  -7   25.25   11.28
   9   1   7    3.55    3.91
  -9  -1  -8    5.61    4.33
  -9  -1  -9    9.84    8.31
  -9  -1 -10    3.79    2.80
  -9  -1 -11    1.49    2.57
   9   2  -9   22.20   14.81
   9   2  -8   28.81   12.67
   9   2  -7   36.96   16.10
   9   2  -6    9.45    6.97
   9   2  -5   15.74    9.37
   9   2  -5   10.38    6.11
   9   2  -4   -0.01    1.26
   9   2  -4    7.76    7.85
   9   2  -3   28.24   11.01
   9   2  -3   71.22   19.33
   9   2  -2   13.98    8.36
   9   2  -2   28.74   12.44
   9   2  -1    8.29    6.45
   9   2  -1    3.36    5.48
   9   2   0   36.37   12.69
   9   2   1   -1.57    4.52
   9   2   2   32.11   12.24
   9   2   3   70.61   17.94
   9   2   4    6.34    5.87
   9   2   5    5.42    6.34
   9   2   6    2.57    3.14
   9   2   7   29.00   13.27
  -9  -2  -8   33.25   14.45
   9   2   8    6.87    7.25
  -9  -2  -9   17.97   10.21
  -9  -2 -10    6.15    6.71
  -9  -2 -11    2.13    6.54
   9   3  -9   -6.94    4.76
   9   3  -8    0.97    6.78
   9   3  -7  -13.25    8.07
   9   3  -6   16.48    9.44
   9   3  -5   25.17   11.18
   9   3  -4   43.12   14.11
   9   3  -3    8.16    6.81
   9   3  -3   31.90   11.02
   9   3  -2    9.83    6.28
   9   3  -1   20.34   10.32
   9   3   0   79.16   19.38
   9   3   1   25.83   11.20
   9   3   2   13.01    5.97
   9   3   3   40.89   14.34
   9   3   4   27.42   10.89
   9   3   5   25.82   12.00
   9   3   6    4.00    4.38
   9   3   7    2.63    5.49
   9   3   8    1.24    4.54
   9   3   9   -4.69    7.11
   9   4  -9    1.34    3.74
   9   4  -8   20.14   12.97
   9   4  -7   34.78   15.00
   9   4  -6   20.93   10.73
   9   4  -5   17.44    9.88
   9   4  -4   63.15   18.69
   9   4  -3    8.89    6.59
   9   4  -2    9.96    3.83
   9   4  -1   10.87    5.84
   9   4   0   14.22    7.60
   9   4   1   11.47    6.67
   9   4   2   24.13   11.34
   9   4   3    8.43    4.38
   9   4   4   37.19   13.88
   9   4   5   -3.18    5.84
   9   4   6   21.17   11.89
   9   4   7    9.46    7.76
   9   4   8   15.37    9.91
   9   4   9   -3.35    7.17
   9   4  10    7.52    9.72
   9   5  -8    4.40    6.87
   9   5  -7    7.21    3.37
   9   5  -6   23.11   14.93
   9   5  -5   24.06   13.57
   9   5  -4    0.50    4.66
   9   5  -3   14.87    4.83
   9   5  -2   20.37   10.92
   9   5  -1   90.03   21.70
   9   5   0    3.52    3.85
   9   5   1   81.96   19.96
   9   5   2   16.17    8.63
   9   5   3   15.93    9.90
   9   5   4    7.82    4.52
   9   5   5    8.53    8.25
   9   5   6   11.08    7.76
   9   5   7    1.45    4.01
   9   5   8   -1.06    7.23
   9   5   9    5.14    4.69
   9   6  -8    1.71    2.93
   9   6  -7   31.32   18.97
   9   6  -6   26.37   15.10
   9   6  -5    9.93    6.96
   9   6  -4   12.32    8.72
   9   6  -3   31.94   15.53
   9   6  -2   11.62    7.17
   9   6  -1   20.12    9.11
   9   6   0    6.73    6.40
   9   6   1   28.89   12.62
   9   6   2   -4.71    6.54
   9   6   3   26.41   13.32
   9   6   4   10.17    7.17
   9   6   5    6.14    8.18
   9   6   6    8.00    7.52
   9   6   7    1.68    2.81
   9   6   8   16.08   13.23
   9   7  -7    5.28    5.42
   9   7  -6   33.11   18.02
   9   7  -5    1.44    2.77
   9   7  -4   16.70   12.95
   9   7  -3   10.55    8.74
   9   7  -2   19.85   11.59
   9   7  -1   22.69    7.15
   9   7   0    1.50    3.77
   9   7   1   30.22   12.81
   9   7   2   10.48    5.38
   9   7   3    8.68    9.66
   9   7   4  -13.35   12.23
   9   7   5   14.81   12.12
   9   7   6   64.19   21.82
   9   8  -6   -5.04    7.39
   9   8  -5    1.72    1.90
   9   8  -4    8.17    8.09
   9   8  -3   25.20   12.54
   9   8  -2   22.06   13.30
   9   8  -1   19.34   10.59
   9   8   0   -9.02    6.19
   9   8   1   31.84   13.85
   9   8   2   21.14    8.76
   9   8   3   26.56   12.37
   9   8   4   -0.75    6.90
   9   9  -3    9.09    9.98
   9   9  -2   -3.47    6.00
   9   9  -1    9.56    9.41
   9   9   0    6.49    7.30
   9   9   1    5.42    7.68
 -10   9   0    0.28    4.66
 -10   8   1   12.54    8.75
 -10   8   0    6.32    8.10
 -10   8  -1   17.53   10.84
 -10   8  -2    1.07    4.69
  10  -7  -6   -5.72    8.30
  10  -7  -3    2.24    3.78
  10  -7  -2   11.83   11.13
 -10   7   2    2.41    4.35
 -10   7   1    8.34   10.60
  10  -7  -1   31.46   14.42
 -10   7   0    3.08    1.71
  10  -7   0   22.30   13.80
  10  -7   1    8.96    9.07
 -10   7  -1    1.09    0.85
 -10   7  -2    1.79    4.05
  10  -7   2   12.15    8.84
 -10   7  -3    4.31    4.44
  10  -6  -6    2.11    4.40
  10  -6  -5    1.20    2.88
  10  -6  -4   16.98   13.69
  10  -6  -4   21.38   13.54
  10  -6  -3   22.35   14.21
  10  -6  -3    6.35    9.29
  10  -6  -2    4.10    5.17
  10  -6  -2    6.68    6.94
 -10   6   2   11.72   10.58
 -10   6   1   14.57   10.73
  10  -6  -1   13.75    8.92
  10  -6   0    8.59    6.41
 -10   6   0   -1.63    3.32
  10  -6   1   12.09    9.45
 -10   6  -1    3.86    5.05
 -10   6  -2    1.13    1.03
  10  -6   2   14.38    8.54
 -10   6  -3    1.81    2.77
  10  -6   3   23.14   14.07
 -10   6  -4   20.12   11.52
  10  -6   4   33.69   16.48
  10  -5  -7   10.66   10.38
  10  -5  -6    5.44    6.92
  10  -5  -6   -0.17    4.90
  10  -5  -5    0.92    2.53
  10  -5  -5   -0.49    6.85
  10  -5  -4    0.20    2.00
  10  -5  -4   -0.85    9.16
  10  -5  -3    2.25    3.16
  10  -5  -3   61.87   24.46
  10  -5  -2    9.44    9.86
  10  -5  -2   19.03   14.58
  10  -5  -1    3.01    4.40
 -10   5   1    5.83    6.26
  10  -5  -1    1.82    8.15
  10  -5   0   -5.07    6.65
 -10   5   0   10.43   11.43
  10  -5   0  -20.66   11.20
 -10   5  -1   11.55    7.42
  10  -5   1   22.51   11.88
  10  -5   2    7.48    5.75
 -10   5  -2    7.40    7.60
  10  -5   3   23.09   11.66
 -10   5  -3    8.58    6.31
 -10   5  -4   11.25   10.89
  10  -5   4    0.96    2.26
 -10   5  -5    9.17    8.80
  10  -4  -7   44.40   20.85
  10  -4  -7    5.03    6.22
  10  -4  -6   20.05   14.02
  10  -4  -6    7.91    9.05
  10  -4  -5   -2.14    1.40
  10  -4  -5    3.74    7.11
  10  -4  -4   10.96    9.92
  10  -4  -4   15.04    9.76
  10  -4  -3    5.02    6.38
  10  -4  -3   35.26   17.45
  10  -4  -2    8.35    8.21
  10  -4  -2   28.48   12.42
  10  -4  -1   -5.11    8.65
  10  -4  -1   14.79   10.55
  10  -4   0   -8.20   11.00
 -10   4   0   -9.74    9.53
  10  -4   0    3.56    5.81
 -10   4  -1    2.30    5.17
  10  -4   1    3.95    5.57
  10  -4   1   -1.57    3.57
  10  -4   2   15.28    7.52
 -10   4  -2   20.72   10.01
 -10   4  -3    7.81    5.14
  10  -4   3    4.45    3.04
 -10   4  -4   31.61   14.27
 -10   4  -5    0.01    8.64
 -10   4  -6   26.10   12.51
  10  -3  -8    3.41    5.22
  10  -3  -7    1.58    4.91
  10  -3  -7   -5.47    8.86
  10  -3  -7    7.52   10.76
  10  -3  -6    4.47    6.17
  10  -3  -6    0.25    1.72
  10  -3  -5   10.20   10.90
  10  -3  -5   17.36   11.90
  10  -3  -4   -1.56    4.91
  10  -3  -4   19.44   14.68
  10  -3  -3   13.69   10.74
  10  -3  -3   60.08   21.53
  10  -3  -2   11.68    8.78
  10  -3  -2   42.49   17.64
  10  -3  -1   -6.65   11.63
  10  -3  -1   13.34   10.08
 -10   3   0   -1.16    4.99
  10  -3   0    1.59    4.55
  10  -3   0    4.17    6.07
  10  -3   1   12.84   11.31
 -10   3  -1    7.49    6.99
  10  -3   1    5.88    5.94
  10  -3   2   50.77   17.81
 -10   3  -2   36.95   14.08
  10  -3   2   11.22    7.56
 -10   3  -3   -0.09    7.39
  10  -3   3    8.23    6.10
 -10   3  -4   11.70   11.52
 -10   3  -5   25.51   11.93
 -10   3  -6   -0.26    6.30
  10  -2  -8    3.79    7.26
  10  -2  -7    8.17    0.65
  10  -2  -7    4.90    7.43
  10  -2  -6    0.51    2.62
  10  -2  -6    5.92    6.86
  10  -2  -5    7.76    7.14
  10  -2  -5   25.59   14.16
  10  -2  -4   15.21    8.79
  10  -2  -4    4.94    6.66
  10  -2  -3   -2.89    3.63
  10  -2  -3   12.19   10.19
  10  -2  -2   27.54   12.12
  10  -2  -2   31.57   14.52
  10  -2  -1   30.40   13.93
  10  -2  -1    5.68    5.78
  10  -2   0   17.85    8.12
  10  -2   0   10.95    8.52
 -10   2  -1   14.74    6.84
  10  -2   1   15.13    7.47
  10  -2   1    8.81    7.95
 -10   2  -2   35.89   11.60
  10  -2   2   17.07    7.06
  10  -2   2    9.60    7.72
 -10   2  -3   -0.21    4.99
  10  -2   3    2.84    3.91
 -10   2  -4    4.37    5.59
 -10   2  -5   30.34   13.79
 -10   2  -6   12.86    6.53
 -10   2  -7   10.12    6.76
  10  -1  -7   15.24    8.71
  10  -1  -7   12.51    8.64
  10  -1  -6  -13.79   11.27
  10  -1  -6    0.36    2.35
  10  -1  -5   -1.49    3.42
  10  -1  -5   11.20   11.12
  10  -1  -4    3.95    4.64
  10  -1  -4    1.43    3.26
  10  -1  -3   53.59   19.59
  10  -1  -3   25.96   12.16
  10  -1  -2   57.63   19.55
  10  -1  -2   25.08   11.83
  10  -1  -1   14.62   11.72
  10  -1  -1    2.52    3.16
  10  -1   0    4.00    4.36
  10  -1   0    4.31    4.90
  10  -1   1   -6.02    9.11
  10  -1   1   -3.64    5.88
  10  -1   2   12.43    8.11
 -10   1  -3   38.89   14.05
  10  -1   3   12.21    7.86
 -10   1  -4    9.43    7.42
  10  -1   4    2.10    3.48
 -10   1  -5    7.78    7.03
 -10   1  -6   -6.66    7.56
 -10   1  -7   11.12    1.63
  10   0  -7   -3.58    6.63
  10   0  -6   13.66    5.70
  10   0  -6    7.30    8.14
  10   0  -5    9.82    9.77
  10   0  -5    8.26    7.13
  10   0  -4   17.63   11.79
  10   0  -4   31.75   13.64
  10   0  -3   35.79   14.69
  10   0  -3   30.10   14.33
  10   0  -2   31.96   15.48
  10   0  -2  -10.48    9.07
  10   0  -1   -8.77   10.75
  10   0  -1   -3.71    4.31
  10   0   0   14.01   11.77
  10   0   0    8.35    7.85
  10   0   1   -2.17    3.51
  10   0   2    5.89    6.88
  10   0   3   19.92   11.00
 -10   0  -4   38.74   15.69
  10   0   4    6.64    5.44
 -10   0  -5   20.31   12.41
  10   0   5    3.94    5.00
 -10   0  -6   17.29    9.25
 -10   0  -7   -1.82    6.20
 -10   0  -8  -22.45   16.11
  10   1  -7   11.53   10.52
  10   1  -6    9.67   10.57
  10   1  -5    7.00    9.53
  10   1  -4    3.30    5.00
  10   1  -4   -8.40    3.27
  10   1  -3   14.49    8.98
  10   1  -3   27.53   12.92
  10   1  -2   33.65   13.95
  10   1  -2   20.60   11.75
  10   1  -1   13.18   10.87
  10   1  -1    7.05    2.39
  10   1   0    5.29    3.80
  10   1   1   -6.83    4.84
  10   1   2   11.72    7.44
  10   1   3   12.42    8.81
  10   1   4    8.45    8.04
  10   1   5   -1.10    4.01
  10   1   6   -0.02    3.18
 -10  -1  -7   -1.53    4.65
 -10  -1  -8   -2.71    7.96
  10   2  -7    5.01    5.64
  10   2  -6    7.74    3.08
  10   2  -5   26.36   14.94
  10   2  -4   -0.22    5.00
  10   2  -3    0.59    3.24
  10   2  -3   14.53    4.32
  10   2  -2    8.93    7.85
  10   2  -2   13.73    9.39
  10   2  -1   14.78    9.10
  10   2   0   11.53    8.54
  10   2   1   14.69    8.40
  10   2   2   20.22   11.73
  10   2   3   -6.02    5.74
  10   2   4    2.97    4.33
  10   2   5   10.16    7.50
  10   2   6    5.31    6.75
  10   2   7    8.01    8.72
  10   3  -6   11.21    7.89
  10   3  -5   22.47   14.74
  10   3  -4  -10.58   10.07
  10   3  -3   17.60   12.13
  10   3  -2   29.79   15.43
  10   3  -1    5.92    8.76
  10   3   0    7.83    6.78
  10   3   1    4.02    0.99
  10   3   2   30.90   13.05
  10   3   3  -10.11   10.28
  10   3   4   11.90   10.73
  10   3   5    8.10    7.04
  10   3   6    0.67    1.44
  10   3   7   11.87    9.35
  10   3   8    2.85    4.69
  10   4  -6   35.72   15.58
  10   4  -5   -8.77    5.87
  10   4  -4   22.08   12.66
  10   4  -3   18.10   11.17
  10   4  -2   28.44   11.63
  10   4  -1   10.88   10.15
  10   4   0    1.92    2.82
  10   4   1    1.43    4.88
  10   4   2   12.54    7.08
  10   4   3    4.73    6.42
  10   4   4   -2.14    7.51
  10   4   5    0.92    3.26
  10   4   6   10.37    9.09
  10   4   7   -0.87    4.30
  10   4   8    0.51    1.94
  10   5  -5   -0.90    7.24
  10   5  -4   -6.40    9.74
  10   5  -3   30.20   13.74
  10   5  -2   10.12    7.92
  10   5  -1   17.59    7.22
  10   5   0   24.08   12.98
  10   5   1   22.46   12.88
  10   5   2   17.40    9.88
  10   5   3   29.17   14.30
  10   5   4    2.48    6.11
  10   5   5    0.08    1.74
  10   5   6   38.78   19.53
  10   6  -4   27.15   13.34
  10   6  -3    8.12    6.87
  10   6  -2    7.07    8.82
  10   6  -1   10.97   11.84
  10   6   0   -3.39    9.39
  10   6   1   -1.37    3.61
  10   6   2    7.66    9.90
  10   6   3   28.37   14.61
  10   6   4   42.25   18.51
  10   6   5    5.42    6.97
  10   7  -2    7.09    5.88
  10   7  -1   11.35    8.96
  10   7   0   10.81   10.20
  10   7   1   12.05    9.01
  10   7   2   -3.42    5.33
  11  -6  -3   -1.42    6.63
 -11   6   1    7.40    7.71
 -11   6   0   -1.56    3.76
  11  -5  -4    0.36    2.56
  11  -5  -3    1.13    2.00
  11  -5  -2    0.63    2.48
 -11   5   0   -2.92    5.44
 -11   5  -1    8.92    8.02
  11  -4  -4   10.31    9.00
  11  -4  -3    6.08    8.64
  11  -4  -3    1.82    3.43
  11  -4  -2    0.94    4.64
  11  -4  -2   12.43   11.68
  11  -4  -1    3.32    8.74
  11  -4  -1    2.27    4.44
  11  -4   0   -2.44    4.07
  11  -4   1    1.75    3.84
 -11   4  -1    4.23    7.36
 -11   4  -2    6.48    8.05
  11  -3  -5    6.38    7.04
  11  -3  -4    4.42    5.44
  11  -3  -4   12.69   11.41
  11  -3  -3    8.32    6.56
  11  -3  -3    8.62   10.04
  11  -3  -2    5.22    6.41
  11  -3  -2    2.39    6.17
  11  -3  -1   -0.15    2.97
  11  -3  -1   15.42   12.00
  11  -3   0   31.72   16.42
  11  -3   0   27.34   14.58
  11  -3   1    1.16    3.18
  11  -3   1   -3.35    5.31
 -11   3  -2    3.54    8.61
  11  -3   2   10.19   11.46
 -11   3  -3   20.82   12.93
  11  -2  -7    9.74   12.94
  11  -2  -6    1.03    4.68
  11  -2  -5    5.05    8.57
  11  -2  -4    3.34    5.43
  11  -2  -4   -1.32    3.27
  11  -2  -3    0.28    4.74
  11  -2  -3   17.45   12.27
  11  -2  -2  -14.84   12.94
  11  -2  -2   -0.31    4.44
  11  -2  -1    5.91    7.29
  11  -2  -1    1.64    2.19
  11  -2   0   27.47   16.78
  11  -2   0    1.38    5.47
  11  -2   1   20.86   13.64
  11  -2   1    6.03    8.03
  11  -2   2    0.83    3.35
 -11   2  -3   31.28   14.02
  11  -1  -6    5.24    8.20
  11  -1  -5    6.02    5.14
  11  -1  -4    0.82    3.33
  11  -1  -4    1.48    2.48
  11  -1  -3    3.87    5.98
  11  -1  -3    0.85    2.14
  11  -1  -2    7.43    9.26
  11  -1  -2    0.29    3.61
  11  -1  -1    8.95    7.94
  11  -1  -1   10.76    9.49
  11  -1   0    5.02    6.46
  11  -1   0    3.33    4.75
  11  -1   1    4.95    4.38
  11  -1   2    9.61   11.02
  11  -1   3    3.08    4.24
  11   0  -4    6.77    7.67
  11   0  -4   38.74   18.84
  11   0  -3    3.06    4.46
  11   0  -3    2.04    4.61
  11   0  -2   15.73   10.60
  11   0  -2    9.54    7.87
  11   0  -1    6.24    7.25
  11   0  -1    8.46    9.44
  11   0   0   10.23   11.22
  11   0   1    0.71    1.52
  11   0   2   16.52   11.96
  11   0   3  -13.92    7.29
  11   0   4    4.59    5.17
  11   1  -4   13.86   13.12
  11   1  -3    7.84    7.70
  11   1  -3   10.96   12.56
  11   1  -2    2.42    4.82
  11   1  -2    6.04    9.15
  11   1  -1    3.70    5.31
  11   1   0   -1.72    4.79
  11   1   1   -2.22    3.68
  11   1   2    0.45    2.70
  11   1   3    0.62    2.10
  11   1   4    5.98    4.55
  11   1   5    5.85    6.74
  11   2  -3   14.94   10.37
  11   2  -2   -1.98    3.97
  11   2  -1    3.65    5.96
  11   2   0    7.28    6.76
  11   2   1   10.36    9.37
  11   2   2   -7.41    7.50
  11   2   3   14.82   10.67
  11   2   4   -2.12    4.47
  11   2   5   11.07    9.57
  11   2   6    4.52    6.41
  11   3  -3   -8.02    9.82
  11   3  -2   -4.17    8.73
  11   3  -1   -9.57    8.58
  11   3   0    6.56    7.39
  11   3   1    2.75    5.43
  11   3   2   -5.15    5.13
  11   3   3    0.51    2.44
  11   3   4    1.06    2.44
  11   3   5   11.15    6.09
  11   3   6    1.20    1.28
  11   4  -1    8.35   10.35
  11   4   0    2.63    2.90
  11   4   1   15.32   11.61
  11   4   2    2.27    7.26
  11   4   3    1.57    4.74
  11   4   4    2.59    4.87
  12  -3  -1   -4.00    5.39
  12  -2  -1    4.40    5.16
  12  -2   0    2.09    6.15
  12  -1  -2   -0.21    3.31
  12  -1   0    3.23    4.01
  12  -1   1    2.64    3.77
  12  -1   2   -8.92    8.90
  12   0  -2   -0.62    1.24
  12   0   1   -1.34    4.50
  12   0   2   -0.35    2.70
  12   0   3    5.13    4.83
   0   0   0    0.00    0.00
_computing_structure_solution     'SHELXT 2014/5 (Sheldrick, 2014)'
;
_shelx_hkl_checksum     51009
_shelx_res_file
;
TITL pats13_b.res in P2(1)2(1)2(1)
    pats13.res
    created by SHELXL-2016/6 at 13:58:44 on 29-Sep-2021
REM Old TITL pats13 in P2(1)2(1)2(1)
REM SHELXT solution in P2(1)2(1)2(1)
REM R1 0.136, Rweak 0.038, Alpha 0.010, Orientation as input
REM Flack x = 0.076 ( 0.031 ) from Parsons' quotients
REM Formula found by SHELXT: C11 N Br2
CELL 0.71073 8.7761 11.3876 11.8654 90 90 90
ZERR 4 0.0005 0.0007 0.0004 0 0 0
LATT -1
SYMM 0.5-X,-Y,0.5+Z
SYMM -X,0.5+Y,0.5-Z
SYMM 0.5+X,0.5-Y,-Z
SFAC C H Br N
UNIT 44 44 8 4
L.S. 10
PLAN  5
SIZE 0.3 0.3 0.4
CONF
BOND $H
LIST 6
MORE -1
fmap 2
acta
OMIT -2 50
REM <olex2.extras>
REM <HklSrc "%.\\pats13.hkl">
REM </olex2.extras>
WGHT    0.055400    0.295000
FVAR       0.48178
BR1   3    0.241634    0.358194    0.836834    11.00000    0.06252    0.06865 =
         0.05776    0.00868    0.01965   -0.00326
BR2   3    0.735586    0.210315    0.567679    11.00000    0.08358    0.07212 =
         0.07504    0.00295    0.02131    0.02792
N1    4    0.508164    0.630353    0.531453    11.00000    0.05368    0.05205 =
         0.04956   -0.00033    0.00394   -0.00461
C1    1    0.490788    0.523141    0.590977    11.00000    0.04155    0.04849 =
         0.03960   -0.00455   -0.00154   -0.00643
C2    1    0.383718    0.500340    0.673414    11.00000    0.04453    0.04823 =
         0.04744   -0.00402    0.00343    0.00238
AFIX  43
H2    2    0.312700    0.556729    0.694752    11.00000   -1.20000
AFIX   0
C3    1    0.386100    0.391190    0.722704    11.00000    0.03924    0.05215 =
         0.04512   -0.00404    0.00378   -0.00661
C4    1    0.490292    0.306319    0.693620    11.00000    0.05498    0.05429 =
         0.04554    0.00838    0.00030    0.00014
AFIX  43
H4    2    0.489872    0.233692    0.729463    11.00000   -1.20000
AFIX   0
C5    1    0.597950    0.331126    0.608488    11.00000    0.04266    0.06252 =
         0.04087   -0.00132    0.00310   -0.00054
C6    1    0.599871    0.438918    0.557856    11.00000    0.04330    0.05775 =
         0.03821    0.00060    0.00505   -0.00254
C7    1    0.696186    0.497244    0.467010    11.00000    0.04402    0.06497 =
         0.04029    0.00442    0.00871    0.00418
C8    1    0.620151    0.614554    0.463496    11.00000    0.04471    0.06261 =
         0.04694    0.00164   -0.00020   -0.01380
C9    1    0.681070    0.432308    0.351775    11.00000    0.09466    0.09184 =
         0.04582   -0.01577    0.01978   -0.00242
AFIX 137
H9A   2    0.719284    0.353684    0.359071    11.00000   -1.50000
H9B   2    0.738795    0.473434    0.295515    11.00000   -1.50000
H9C   2    0.575831    0.429848    0.329832    11.00000   -1.50000
AFIX   0
C10   1    0.863768    0.507812    0.501376    11.00000    0.04237    0.10464 =
         0.09038    0.01255    0.00821   -0.00276
AFIX 137
H10A  2    0.870442    0.542173    0.575093    11.00000   -1.50000
H10B  2    0.916473    0.556660    0.448193    11.00000   -1.50000
H10C  2    0.909473    0.431228    0.502393    11.00000   -1.50000
AFIX   0
C11   1    0.667994    0.712316    0.384601    11.00000    0.07994    0.07116 =
         0.06342    0.01992    0.02278   -0.01865
AFIX 137
H11A  2    0.597667    0.776545    0.390964    11.00000   -1.50000
H11B  2    0.668219    0.683767    0.308475    11.00000   -1.50000
H11C  2    0.768433    0.738629    0.404338    11.00000   -1.50000
AFIX   0
HKLF 4
REM  pats13_b.res in P2(1)2(1)2(1)
REM R1 =  0.0469 for    1789 Fo > 4sig(Fo)  and  0.0562 for all    2086 data
REM    130 parameters refined using      0 restraints
END
WGHT      0.0554      0.2975
REM Highest difference peak  0.435,  deepest hole -0.545,  1-sigma level  0.085
Q1    1   0.2495  0.4446  0.7614  11.00000  0.05    0.43
Q2    1   0.7419  0.1217  0.4948  11.00000  0.05    0.40
Q3    1   0.6943  0.2093  0.4955  11.00000  0.05    0.40
Q4    1   0.2321  0.2775  0.9158  11.00000  0.05    0.39
Q5    1   0.2300  0.2739  0.7565  11.00000  0.05    0.35
;
_shelx_res_checksum     84205
data_2
_audit_creation_method
;
Olex2 1.5
(compiled 2021.07.19 svn.r715e62df for OlexSys, GUI svn.r6383)
;
_chemical_name_systematic
;
4,6-Dibromo-2,3,3-trimethyl-3<i>H</i>-indol-1-ium iodide
;
_chemical_name_common     ?
_chemical_formula_moiety     'C12 H14 Br2 N +, I -'
_chemical_formula_sum     'C12 H14 Br2 I N'
_chemical_formula_iupac     'C12 H14 Br2 N +, I -'
_chemical_formula_weight     458.96
_chemical_melting_point     ?
_space_group_crystal_system     monoclinic
_space_group_name_H-M_alt     P21/m
_space_group_name_Hall     '-P 2yb'
loop_
    _space_group_symop_operation_xyz
    'x, y, z'
    '-x, y+1/2, -z'
    '-x, -y, -z'
    'x, -y-1/2, z'
_cell_length_a     8.3507(6)
_cell_length_b     7.3719(5)
_cell_length_c     11.7180(8)
_cell_angle_alpha     90
_cell_angle_beta     92.755(6)
_cell_angle_gamma     90
_cell_volume     720.53(9)
_cell_formula_units_Z     2
_cell_measurement_reflns_used     1781
_cell_measurement_theta_min     3.7560
_cell_measurement_theta_max     28.6260
_cell_measurement_temperature     293(2)
_exptl_crystal_description     needle
_exptl_crystal_colour     red
_exptl_crystal_size_max     0.4
_exptl_crystal_size_mid     0.2
_exptl_crystal_size_min     0.1
_exptl_crystal_density_diffrn     2.115
_exptl_crystal_density_meas     ?
_exptl_crystal_density_method     ?
_exptl_crystal_F_000     432
_exptl_absorpt_coefficient_mu     7.743
_exptl_absorpt_correction_type     multi-scan
_exptl_absorpt_process_details
;
(CrysAlisPro; Rigaku OD, 2018)
;
_exptl_absorpt_correction_T_min     0.35470
_exptl_absorpt_correction_T_max     1.00000
_diffrn_ambient_temperature     293(2)
_diffrn_source     'fine-focus sealed X-ray tube'
_diffrn_radiation_type     'Mo K\a'
_diffrn_radiation_wavelength     0.71073
_diffrn_radiation_monochromator     graphite
_diffrn_measurement_device_type     'Xcalibur, Sapphire3'
_diffrn_measurement_device     'four-circle diffractometer'
_diffrn_measurement_method     '\w scans'
_diffrn_detector     'CCD plate'
_diffrn_detector_area_resol_mean     16.1827
_diffrn_reflns_number     4499
_diffrn_reflns_av_R_equivalents     0.0833
_diffrn_reflns_av_unetI/netI     0.0549
_diffrn_reflns_theta_min     2.930
_diffrn_reflns_theta_max     24.996
_diffrn_reflns_theta_full     24.996
_diffrn_measured_fraction_theta_max     0.996
_diffrn_measured_fraction_theta_full     0.996
_diffrn_reflns_limit_h_min     -9
_diffrn_reflns_limit_h_max     9
_diffrn_reflns_limit_k_min     -8
_diffrn_reflns_limit_k_max     8
_diffrn_reflns_limit_l_min     -12
_diffrn_reflns_limit_l_max     13
_diffrn_radiation_probe     x-ray
_refine_special_details     ?
_reflns_number_total     1374
_reflns_number_gt     1242
_reflns_threshold_expression     'I > 2\s(I)'
_refine_ls_structure_factor_coef     Fsqd
_refine_ls_matrix_type     full
_refine_ls_R_factor_all     0.0493
_refine_ls_R_factor_gt     0.0457
_refine_ls_wR_factor_gt     0.1155
_refine_ls_wR_factor_ref     0.1209
_refine_ls_goodness_of_fit_ref     1.049
_refine_ls_restrained_S_all     1.049
_refine_ls_number_reflns     1374
_refine_ls_number_parameters     97
_refine_ls_number_restraints     0
_refine_ls_hydrogen_treatment     constr
_refine_ls_weighting_scheme     calc
_refine_ls_weighting_details
              'w=1/[\s^2^(Fo^2^)+(0.0732P)^2^+0.1443P] where P=(Fo^2^+2Fc^2^)/3'
_atom_sites_solution_hydrogens     geom
_atom_sites_solution_primary     dual
_atom_sites_solution_secondary     ?
_refine_ls_shift/su_max     0.001
_refine_ls_shift/su_mean     0.000
_refine_diff_density_max     0.855
_refine_diff_density_min     -0.914
_refine_ls_extinction_method     none
_refine_ls_extinction_coef     .
loop_
    _atom_type_symbol
    _atom_type_description
    _atom_type_scat_dispersion_real
    _atom_type_scat_dispersion_imag
    _atom_type_scat_source
    'C' 'C' 0.0033 0.0016
                         'International Tables Vol C Tables 4.2.6.8 and 6.1.1.4'
    'H' 'H' 0.0000 0.0000
                         'International Tables Vol C Tables 4.2.6.8 and 6.1.1.4'
    'Br' 'Br' -0.2901 2.4595
                         'International Tables Vol C Tables 4.2.6.8 and 6.1.1.4'
    'I' 'I' -0.4742 1.8119
                         'International Tables Vol C Tables 4.2.6.8 and 6.1.1.4'
    'N' 'N' 0.0061 0.0033
                         'International Tables Vol C Tables 4.2.6.8 and 6.1.1.4'
_computing_data_collection     'CrysAlisPro (Rigaku OD, 2018)'
_computing_data_reduction     'CrysAlisPro (Rigaku OD, 2018)'
_computing_structure_solution     '<i>SHELXT2014/5</i> (Sheldrick, 2015b)'
_computing_structure_refinement     '<i>SHELXL2016/6</i> (Sheldrick, 2015a)'
_computing_molecular_graphics     '<i>OLEX2</i> (Dolomanov et al., 2009)'
_computing_publication_material     '<i>OLEX2</i> (Dolomanov et al., 2009)'
loop_
    _atom_site_type_symbol
    _atom_site_label
    _atom_site_fract_x
    _atom_site_fract_y
    _atom_site_fract_z
    _atom_site_U_iso_or_equiv
    _atom_site_adp_type
    _atom_site_calc_flag
    _atom_site_occupancy
    _atom_site_disorder_assembly
    _atom_site_disorder_group
    I I1 0.70649(6) 0.750000 0.12215(4) 0.0481(3) Uani d 1 . .
    Br Br1 0.57546(9) 0.250000 0.65282(7) 0.0477(3) Uani d 1 . .
    Br Br2 1.19756(8) 0.250000 0.49523(7) 0.0455(3) Uani d 1 . .
    N N1 0.7083(7) 0.250000 0.2129(5) 0.0333(13) Uani d 1 . .
    C C1 0.7464(7) 0.250000 0.3305(5) 0.0310(15) Uani d 1 . .
    C C2 0.6429(8) 0.250000 0.4171(6) 0.0339(15) Uani d 1 . .
    H H2 0.532393 0.250000 0.402939 0.041 Uiso calc 1 . .
    C C3 0.7113(9) 0.250000 0.5275(6) 0.0361(16) Uani d 1 . .
    C C4 0.8733(8) 0.250000 0.5472(6) 0.0334(15) Uani d 1 . .
    H H4 0.915491 0.250000 0.622086 0.040 Uiso calc 1 . .
    C C5 0.9763(8) 0.250000 0.4585(6) 0.0321(14) Uani d 1 . .
    C C6 0.9130(8) 0.250000 0.3468(6) 0.0317(15) Uani d 1 . .
    C C7 0.9823(9) 0.250000 0.2291(6) 0.0328(15) Uani d 1 . .
    C C8 0.8337(9) 0.250000 0.1513(6) 0.0347(16) Uani d 1 . .
    C C9 1.0830(6) 0.4194(8) 0.2084(5) 0.0446(12) Uani d 1 . .
    H H9A 1.017880 0.525689 0.215897 0.067 Uiso calc 1 . .
    H H9B 1.122463 0.414922 0.132876 0.067 Uiso calc 1 . .
    H H9C 1.171753 0.423837 0.263544 0.067 Uiso calc 1 . .
    C C10 0.8300(11) 0.250000 0.0265(7) 0.0483(19) Uani d 1 . .
    H H10A 0.929629 0.203613 0.001073 0.073 Uiso calc 0.5 A -1
    H H10B 0.814457 0.371640 -0.001140 0.073 Uiso calc 0.5 A -1
    H H10C 0.743463 0.174747 -0.002504 0.073 Uiso calc 0.5 A -1
    C C11 0.5431(10) 0.250000 0.1659(8) 0.051(2) Uani d 1 . .
    H H11A 0.541464 0.284350 0.086856 0.077 Uiso calc 0.5 B -1
    H H11B 0.480906 0.334906 0.207372 0.077 Uiso calc 0.5 B -1
    H H11C 0.498349 0.130744 0.172659 0.077 Uiso calc 0.5 B -1
loop_
    _atom_site_aniso_label
    _atom_site_aniso_U_11
    _atom_site_aniso_U_22
    _atom_site_aniso_U_33
    _atom_site_aniso_U_12
    _atom_site_aniso_U_13
    _atom_site_aniso_U_23
    I1 0.0529(4) 0.0457(4) 0.0464(4) 0.000 0.0092(3) 0.000
    Br1 0.0410(5) 0.0658(6) 0.0376(5) 0.000 0.0156(4) 0.000
    Br2 0.0282(5) 0.0547(5) 0.0532(5) 0.000 -0.0025(4) 0.000
    N1 0.034(3) 0.038(3) 0.028(3) 0.000 -0.006(2) 0.000
    C1 0.024(4) 0.042(4) 0.027(3) 0.000 -0.001(3) 0.000
    C2 0.028(3) 0.041(4) 0.033(4) 0.000 0.004(3) 0.000
    C3 0.036(4) 0.041(4) 0.033(4) 0.000 0.009(3) 0.000
    C4 0.038(4) 0.038(4) 0.024(3) 0.000 -0.004(3) 0.000
    C5 0.031(4) 0.034(3) 0.032(3) 0.000 0.001(3) 0.000
    C6 0.029(4) 0.033(4) 0.033(4) 0.000 0.005(3) 0.000
    C7 0.038(4) 0.031(3) 0.030(4) 0.000 0.014(3) 0.000
    C8 0.040(4) 0.035(4) 0.030(4) 0.000 0.007(3) 0.000
    C9 0.046(3) 0.047(3) 0.042(3) -0.002(2) 0.012(2) 0.007(2)
    C10 0.058(5) 0.052(5) 0.036(4) 0.000 0.006(4) 0.000
    C11 0.038(5) 0.070(6) 0.045(5) 0.000 0.000(4) 0.000
_geom_special_details
;
 All esds (except the esd in the dihedral angle between two l.s. planes)
 are estimated using the full covariance matrix.  The cell esds are taken
 into account individually in the estimation of esds in distances, angles
 and torsion angles; correlations between esds in cell parameters are only
 used when they are defined by crystal symmetry.  An approximate (isotropic)
 treatment of cell esds is used for estimating esds involving l.s. planes.
;
loop_
    _geom_bond_atom_site_label_1
    _geom_bond_atom_site_label_2
    _geom_bond_site_symmetry_2
    _geom_bond_distance
    _geom_bond_publ_flag
    Br1 C3 . 1.899(7) ?
    Br2 C5 . 1.877(7) ?
    N1 C1 . 1.399(8) ?
    N1 C8 . 1.301(9) ?
    N1 C11 . 1.460(10) ?
    C1 C2 . 1.364(10) ?
    C1 C6 . 1.395(9) ?
    C2 H2 . 0.9300 ?
    C2 C3 . 1.389(10) ?
    C3 C4 . 1.361(10) ?
    C4 H4 . 0.9300 ?
    C4 C5 . 1.381(10) ?
    C5 C6 . 1.387(10) ?
    C6 C7 . 1.522(9) ?
    C7 C8 . 1.504(10) ?
    C7 C9 . 1.532(7) ?
    C7 C9 4_565 1.532(7) ?
    C8 C10 . 1.461(10) ?
    C9 H9A . 0.9600 ?
    C9 H9B . 0.9600 ?
    C9 H9C . 0.9600 ?
    C10 H10A . 0.9600 ?
    C10 H10B . 0.9600 ?
    C10 H10C . 0.9600 ?
    C11 H11A . 0.9600 ?
    C11 H11B . 0.9600 ?
    C11 H11C . 0.9600 ?
loop_
    _geom_angle_atom_site_label_1
    _geom_angle_atom_site_label_2
    _geom_angle_atom_site_label_3
    _geom_angle_site_symmetry_1
    _geom_angle_site_symmetry_3
    _geom_angle
    _geom_angle_publ_flag
    C1 N1 C11 . . 122.5(6) ?
    C8 N1 C1 . . 113.3(6) ?
    C8 N1 C11 . . 124.2(7) ?
    C2 C1 N1 . . 127.6(6) ?
    C2 C1 C6 . . 124.1(6) ?
    C6 C1 N1 . . 108.3(6) ?
    C1 C2 H2 . . 121.7 ?
    C1 C2 C3 . . 116.5(6) ?
    C3 C2 H2 . . 121.7 ?
    C2 C3 Br1 . . 119.1(5) ?
    C4 C3 Br1 . . 119.6(5) ?
    C4 C3 C2 . . 121.3(6) ?
    C3 C4 H4 . . 119.3 ?
    C3 C4 C5 . . 121.5(6) ?
    C5 C4 H4 . . 119.3 ?
    C4 C5 Br2 . . 118.0(5) ?
    C4 C5 C6 . . 119.1(6) ?
    C6 C5 Br2 . . 122.9(5) ?
    C1 C6 C7 . . 107.2(6) ?
    C5 C6 C1 . . 117.5(6) ?
    C5 C6 C7 . . 135.3(6) ?
    C6 C7 C9 . 4_565 112.3(4) ?
    C6 C7 C9 . . 112.3(4) ?
    C8 C7 C6 . . 102.2(5) ?
    C8 C7 C9 . . 110.3(4) ?
    C8 C7 C9 . 4_565 110.3(4) ?
    C9 C7 C9 . 4_565 109.3(6) ?
    N1 C8 C7 . . 109.0(6) ?
    N1 C8 C10 . . 125.2(7) ?
    C10 C8 C7 . . 125.7(6) ?
    C7 C9 H9A . . 109.5 ?
    C7 C9 H9B . . 109.5 ?
    C7 C9 H9C . . 109.5 ?
    H9A C9 H9B . . 109.5 ?
    H9A C9 H9C . . 109.5 ?
    H9B C9 H9C . . 109.5 ?
    C8 C10 H10A . . 109.5 ?
    C8 C10 H10B . . 109.5 ?
    C8 C10 H10C . . 109.5 ?
    H10A C10 H10B . . 109.5 ?
    H10A C10 H10C . . 109.5 ?
    H10B C10 H10C . . 109.5 ?
    N1 C11 H11A . . 109.5 ?
    N1 C11 H11B . . 109.5 ?
    N1 C11 H11C . . 109.5 ?
    H11A C11 H11B . . 109.5 ?
    H11A C11 H11C . . 109.5 ?
    H11B C11 H11C . . 109.5 ?
loop_
    _geom_torsion_atom_site_label_1
    _geom_torsion_atom_site_label_2
    _geom_torsion_atom_site_label_3
    _geom_torsion_atom_site_label_4
    _geom_torsion_site_symmetry_1
    _geom_torsion_site_symmetry_2
    _geom_torsion_site_symmetry_3
    _geom_torsion_site_symmetry_4
    _geom_torsion
    _geom_torsion_publ_flag
    Br1 C3 C4 C5 . . . . 180.000(2) ?
    Br2 C5 C6 C1 . . . . 180.0000(10)
                                    ?
    Br2 C5 C6 C7 . . . . 0.000(2) ?
    N1 C1 C2 C3 . . . . 180.0000(10)
                                   ?
    N1 C1 C6 C5 . . . . 180.0000(10)
                                   ?
    N1 C1 C6 C7 . . . . 0.0000(10)
                                 ?
    C1 N1 C8 C7 . . . . 0.0000(10)
                                 ?
    C1 N1 C8 C10 . . . . 180.000000 ?
    C1 C2 C3 Br1 . . . . 180.0000(10)
                                    ?
    C1 C2 C3 C4 . . . . 0.000(2) ?
    C1 C6 C7 C8 . . . . 0.0000(10)
                                 ?
    C1 C6 C7 C9 . . . 4_565 -118.2(4) ?
    C1 C6 C7 C9 . . . . 118.2(4) ?
    C2 C1 C6 C5 . . . . 0.0000(10)
                                 ?
    C2 C1 C6 C7 . . . . 180.0000(10)
                                   ?
    C2 C3 C4 C5 . . . . 0.000(2) ?
    C3 C4 C5 Br2 . . . . 180.0000(10)
                                    ?
    C3 C4 C5 C6 . . . . 0.000(2) ?
    C4 C5 C6 C1 . . . . 0.0000(10)
                                 ?
    C4 C5 C6 C7 . . . . 180.0000(10)
                                   ?
    C5 C6 C7 C8 . . . . 180.0000(10)
                                   ?
    C5 C6 C7 C9 . . . . -61.8(4) ?
    C5 C6 C7 C9 . . . 4_565 61.8(4) ?
    C6 C1 C2 C3 . . . . 0.0000(10)
                                 ?
    C6 C7 C8 N1 . . . . 0.0000(10)
                                 ?
    C6 C7 C8 C10 . . . . 180.0000(10)
                                    ?
    C8 N1 C1 C2 . . . . 180.0000(10)
                                   ?
    C8 N1 C1 C6 . . . . 0.0000(10)
                                 ?
    C9 C7 C8 N1 4_565 . . . 119.6(4) ?
    C9 C7 C8 N1 . . . . -119.6(4) ?
    C9 C7 C8 C10 4_565 . . . -60.4(4) ?
    C9 C7 C8 C10 . . . . 60.4(4) ?
    C11 N1 C1 C2 . . . . 0.0000(10)
                                  ?
    C11 N1 C1 C6 . . . . 180.0000(10)
                                    ?
    C11 N1 C8 C7 . . . . 180.0000(10)
                                    ?
    C11 N1 C8 C10 . . . . 0.0000(10)
                                   ?
loop_
    _geom_hbond_atom_site_label_D
    _geom_hbond_atom_site_label_H
    _geom_hbond_atom_site_label_A
    _geom_hbond_site_symmetry_A
    _geom_hbond_distance_DH
    _geom_hbond_distance_HA
    _geom_hbond_distance_DA
    _geom_hbond_angle_DHA
    C2 H2 Br2 1_455 0.93 3.05 3.8720(10)
                                       149
    C5 Br2 Br1 1_655 1.877(7) 3.58 5.3970(10)
                                            162
    C3 Br1 I1 3_666 1.899(7) 3.62 5.5140(10)
                                           176
    C11 H11A I1 3_665 0.96 3.14 3.8810(10)
                                         135
_shelx_space_group_comment
;
The symmetry employed for this shelxl refinement is uniquely defined
by the following loop, which should always be used as a source of
symmetry information in preference to the above space-group names.
They are only intended as comments.
;
_shelx_estimated_absorpt_T_min     0.148
_shelx_estimated_absorpt_T_max     0.511
_shelx_hkl_file
;
   0   0  -3 2084.81   30.52
   0   0   3 1998.74   25.50
   0   0   4  610.19   16.10
   0   0   5  977.17   22.06
   0   0   6 1263.87   27.20
   0   0   7  298.42   14.18
   0   0   7  335.10   10.45
   0   0   8  427.85   13.37
   0   0   8  831.27   25.86
   0   0   9  196.16    9.66
   0   0   9  353.45   17.70
   0   0  10    2.52    0.97
   0   0  11   97.10   11.16
   0   0  12    1.02    1.63
   0   0  13  247.45   21.31
   0   0  14   19.16    6.60
   0   0  15    4.31    3.06
   0  -1   1  344.52    8.74
   0   1   1  390.19    7.07
   0  -1  -2  125.44    7.94
   0  -1   2  142.62    5.95
   0   1   2  158.79    5.65
   0   1   2  140.09    5.47
   0   1  -2  149.89    6.84
   0  -1  -2  159.98    6.91
   0  -1   2  133.93    6.07
   0   1   2  144.99    7.08
   0   1   3 1525.98   22.15
   0  -1   3 1447.39   21.85
   0   1  -3 1375.72   26.47
   0  -1  -3 1567.99   18.00
   0  -1  -3 1448.65   35.79
   0  -1  -4  716.37   14.65
   0  -1   4  687.60   16.97
   0  -1  -5 1502.97   24.72
   0  -1   5 1467.35   27.51
   0   1   5 1440.43   27.55
   0  -1   6  569.32   18.39
   0   1   6  597.10   19.16
   0   1   7  296.78   14.61
   0  -1   7  302.20   14.53
   0   1   8  149.58   11.15
   0  -1   8  156.84   11.76
   0  -1  -8  136.22   10.57
   0   1   9  235.69   14.85
   0  -1   9  269.38   16.69
   0   1  10  130.50   11.87
   0   1  10  107.34    9.91
   0  -1 -10  107.38   10.20
   0  -1  11    0.31    0.87
   0   1  11    4.18    3.00
   0  -1  12  108.64   13.60
   0   1  12   99.41   11.87
   0  -1  13   45.75    9.58
   0   1  13   40.20    8.85
   0  -1  14   86.57   14.52
   0   1  14   70.99   12.00
   0   1  15   16.49    6.66
   0  -1  15   12.07    6.46
   0   2   0 7907.52   59.81
   0   2   0 9999.00   60.14
   0   2  -1  442.31   15.05
   0   2  -1  498.84   18.35
   0   2  -1  487.68   10.12
   0   2   1  579.55   15.37
   0  -2  -1  579.33   10.61
   0  -2   1  537.22   14.12
   0   2   1  481.35   13.29
   0   2   1  556.00    9.47
   0  -2  -1  534.98   13.89
   0  -2  -1  611.23   11.34
   0   2  -2  379.43   17.69
   0  -2   2  513.71   15.77
   0  -2  -2  426.99   12.79
   0   2   2  724.87   11.26
   0   2   2  553.02   15.29
   0   2   2  587.91   11.91
   0  -2   2  550.92   13.23
   0   2  -2  666.34   15.05
   0  -2   3  837.71   20.10
   0   2   3  761.71   16.10
   0   2   3  786.59   21.43
   0   2   3  820.93   19.26
   0  -2  -3  851.37   22.95
   0  -2   3  811.43   18.46
   0   2  -3  885.54   23.02
   0   2   3  770.71    9.74
   0  -2   4  724.11   19.70
   0  -2   4  761.82   19.91
   0   2   4  717.33   18.07
   0   2  -5 1388.86   19.16
   0  -2   5 1317.49   28.77
   0   2   6  996.20   25.42
   0  -2   6 1019.16   27.05
   0  -2   7  161.19   10.80
   0  -2   7  149.28   11.01
   0   2   7  141.11   10.67
   0   2   8  844.67   27.58
   0  -2   8  918.70   27.12
   0  -2   8  869.75   29.83
   0   2   9  225.61   14.84
   0  -2   9  230.13   13.82
   0  -2   9  252.78   17.53
   0   2  10   15.43    4.43
   0  -2  10   11.40    3.40
   0   2  11   65.08    9.28
   0  -2  11   82.84   11.77
   0   2  12    0.96    0.55
   0  -2  12    3.51    0.85
   0   2  13  202.96   19.96
   0  -2  13  236.59   23.80
   0   2  14   12.89    5.21
   0  -2  14   13.08    6.91
   0  -2  15    6.42    6.11
   0   2  15    1.41    2.74
   0   3   0    2.61    0.74
   0   3   0   -0.43    0.58
   0  -3   0    2.64    1.30
   0   3   1  597.02   21.68
   0  -3  -1  858.71   17.10
   0   3   1  842.59   13.22
   0  -3  -1  843.11   22.55
   0   3  -1  682.73   13.85
   0   3  -1  659.32   23.86
   0  -3   1  766.27   19.22
   0  -3   2  254.73   12.30
   0   3   2  261.35    8.53
   0   3   2  229.45   11.27
   0  -3  -2  273.34    8.12
   0  -3  -2  242.76   11.42
   0   3  -2  269.27   10.42
   0   3   3  444.74   16.54
   0  -3   3  504.89   16.57
   0  -3  -3  495.47   19.78
   0  -3   3  454.02   18.65
   0   3   3  534.72   14.35
   0  -3  -3  506.86   17.08
   0   3   4  185.59    9.52
   0   3   4  185.45   11.98
   0   3   4  158.49   12.16
   0  -3   4  181.00   10.45
   0  -3   5  827.69   24.01
   0   3   5  770.63   26.06
   0   3   5  770.55   27.22
   0   3   5  828.30   12.08
   0   3   6  241.83   12.93
   0  -3   6  223.60   13.22
   0   3  -6  225.98   10.54
   0  -3   6  255.71   13.70
   0   3   7  190.32   12.78
   0  -3   7  192.30   13.48
   0   3  -7  176.92    8.54
   0  -3   7  164.04   11.20
   0  -3   8  159.93   11.57
   0   3   8  159.31   12.36
   0  -3   8  165.13   13.71
   0  -3   9  116.67    9.70
   0   3   9  119.04   11.57
   0   3  10  122.82   12.34
   0  -3  10  150.58   15.83
   0   3  11    7.51    3.32
   0  -3  11   12.37    4.16
   0   3  12   63.21   10.08
   0  -3  12   82.75   13.61
   0   3  13   39.35    8.93
   0  -3  13   28.69    8.95
   0  -3  14   48.26   12.92
   0   3  14   51.05   11.08
   0  -3  15    7.31    6.17
   0  -4   0 7421.56   66.92
   0   4   0 7094.56   37.48
   0  -4  -1  199.05    9.73
   0  -4   1  184.80   11.55
   0   4  -1  167.40    7.56
   0   4   1  192.95    7.11
   0  -4  -2  174.17   11.92
   0   4   2  156.12   11.21
   0   4   2  174.03    7.56
   0  -4  -2  172.99    8.15
   0   4  -2  176.15    8.84
   0  -4   2  159.30   10.51
   0  -4   3  381.51   18.24
   0   4   3  369.80   16.79
   0  -4  -3  411.11   18.26
   0   4   4  338.43   13.78
   0  -4  -4  322.67   16.93
   0  -4   4  288.87   15.54
   0   4   4  267.90   15.03
   0  -4   4  269.06   16.34
   0  -4   5  669.05   25.08
   0   4   5  663.92   26.83
   0   4   5  689.09   21.01
   0   4   6  458.65   22.92
   0   4   6  454.58   18.99
   0  -4   6  436.98   20.99
   0   4  -6  397.46   16.60
   0   4  -7   54.46    6.25
   0   4   7   74.30    8.17
   0  -4   7   66.69    9.28
   0   4   8  454.52   22.08
   0  -4   8  505.00   26.79
   0   4   9  123.13   12.07
   0  -4   9  136.17   14.99
   0   4  10    2.87    1.53
   0  -4  10    6.52    2.62
   0  -4  11   72.31   12.62
   0   4  11   42.29    7.94
   0  -4  12   -1.65    2.31
   0   4  12    4.11    1.20
   0  -4  13   87.78   17.05
   0   4  13  114.12   16.13
   0   4  14    3.47    3.13
   0  -4  14    3.76    3.67
   0   5   0    0.31    0.47
   0   5   0    0.41    0.45
   0  -5   0    0.71    1.44
   0  -5   0    0.15    1.09
   0  -5  -1  173.07   10.62
   0   5  -1  149.19    7.10
   0   5   1  144.19   11.53
   0   5   1  155.74    6.49
   0  -5   1  212.26   13.50
   0   5  -1  201.10    7.06
   0  -5   1  159.55   11.11
   0   5   2   90.08    9.54
   0  -5  -2   69.59    6.19
   0   5   2   90.90    5.89
   0  -5   2   89.14    8.88
   0   5   3  294.69   17.08
   0  -5  -3  317.50   19.72
   0  -5   3  266.75   15.85
   0   5   3  285.64   12.12
   0   5  -3  332.05   15.78
   0   5   4  105.02   10.49
   0   5   4  110.88    8.06
   0  -5   4  111.68   11.40
   0  -5  -4  136.02   13.22
   0   5   5  352.37   20.35
   0   5   5  373.60   16.87
   0  -5   5  329.84   21.96
   0  -5  -5  407.41   23.96
   0  -5   6  146.45   15.71
   0   5   6  170.59   15.19
   0  -5   6  140.97   14.60
   0   5   6  170.09   12.41
   0  -5   7   90.21   13.96
   0  -5   7   54.27    9.76
   0   5   7   88.15    9.46
   0   5  -7   81.92    9.13
   0   5   8   37.27    6.45
   0  -5   8   25.75    7.06
   0  -5   8   30.26    8.57
   0  -5   9   46.29   10.48
   0  -5   9   77.17   14.99
   0   5   9   61.30    8.95
   0   5  10   46.46    8.26
   0  -5  10   33.21    9.39
   0  -5  11   -0.98    2.50
   0   5  11    2.09    2.08
   0  -5  12   14.39    7.35
   0   5  12   26.49    7.50
   0  -5  13   17.30    9.98
   0   5  13    9.28    4.47
   0   5  14   11.54    6.11
   0  -6   0 2254.09   47.62
   0  -6   0 2533.99   51.03
   0  -6   1   32.29    6.41
   0   6   1   22.77    5.13
   0  -6  -1   22.28    4.27
   0  -6   1   21.93    5.50
   0   6   1   15.77    2.06
   0  -6  -2   26.71    4.73
   0   6   2   29.21    6.35
   0   6   2   19.10    2.98
   0   6  -2   18.74    2.42
   0  -6   2   27.81    5.88
   0   6   3  197.83   10.70
   0   6   3  193.86   15.81
   0   6   4   81.23   10.25
   0  -6  -4  112.89   15.03
   0   6   4   79.72    7.57
   0  -6   4   92.22   11.89
   0   6   5  193.73   16.26
   0   6   5  185.93   12.52
   0  -6   5  234.56   20.09
   0  -6   6  185.82   20.71
   0  -6  -6  191.04   20.85
   0   6   6  141.53   15.36
   0   6   6  118.26   10.90
   0   6   7   27.04    6.94
   0  -6  -7   39.20    9.55
   0  -6   7   34.84    8.40
   0   6   7   22.90    4.92
   0   6   8  108.50   11.84
   0  -6   8  142.90   20.25
   0   6   9   30.50    6.67
   0  -6  -9   52.34   13.20
   0   6  10    0.23    0.79
   0  -6  10    0.33    0.76
   0  -6  11   20.83   10.33
   0  -6  12   -1.22    6.08
   0  -7   0   -0.33    2.16
   0  -7   1   64.43   10.14
   0   7   1   47.77    8.45
   0  -7  -1   39.15    7.28
   0  -7   1   35.00    7.36
   0   7   2   33.47    7.55
   0  -7   2   29.76    7.33
   0  -7   2   51.21    9.62
   0  -7  -2   28.35    6.00
   0   7   3   85.84   11.57
   0  -7   3   66.44   11.26
   0  -7   4   29.53    8.25
   0   7   4   28.74    6.96
   0  -7   5  164.99   20.37
   0  -7  -5  140.97   20.08
   0   7   5   89.02   12.53
   0  -7   5   76.37   13.41
   0  -7  -6   61.30   13.94
   0  -7   6   42.75   10.55
   0   7   6   64.75   11.16
   0  -7   7   24.36    8.34
   0  -7  -7   21.32    9.27
   0   7   7   39.81    9.15
   0  -7  -8    5.38    4.96
   0  -7   8    8.08    6.99
   0  -7  -9    7.72    5.74
   0  -7   9    8.62    5.28
   0  -7  10    6.44    5.24
   0  -7 -10    7.61    6.69
   0  -7 -11    2.66    4.23
   0  -7  11    1.18    1.89
   0  -8   0  265.64   24.46
   0   8   0  489.47   31.05
   0  -8   1    2.33    2.76
   0   8   1    6.67    3.85
   0   8   2   14.35    5.43
   0  -8   2   17.58    5.82
   0  -8   2    7.94    3.85
   0  -8   3   27.41    8.72
   0  -8   3   38.92    9.95
   0   8   3   54.85   10.44
   0  -8   4   15.48    6.40
   0  -8   4   22.77    9.16
   0   8   4   30.12    7.79
   0  -8   5   96.09   18.10
   0   8   5   72.58   12.67
   0  -8   5   41.64   12.30
   0   8   6   37.02    9.81
   0  -8   6   18.68    8.29
   0  -8   6   39.62   12.03
   0  -8   7   -2.91    5.80
   0  -8  -7    1.52    3.09
   0   8   7   -0.33    3.27
   0   8   8   42.11   11.64
   0  -8   8   41.72   16.05
   0  -8  -8   34.21   14.60
   0  -8  -9   14.20    9.08
   0  -8 -10    3.42    7.57
   0   9   0    1.14    2.72
   0   9   1   21.53    7.42
   0   9  -1   19.95    7.87
   0   9   2   18.36    6.34
   0  -9   2   11.71    6.69
   0   9   3   17.40    7.19
   0  -9   3    8.46    6.35
   0  -9   4   -1.45    1.42
   0   9   4    1.92    1.10
   0  -9   5   17.71    9.11
   0   9   5   12.18    5.52
   0  -9   6   27.52   14.25
  -1   0  15   11.93    5.41
  -1   0  14    3.66    3.31
  -1   0  13  115.60   14.24
  -1   0  12    7.25    2.83
  -1   0  11  163.04   14.13
  -1   0  10   83.29    9.53
  -1   0   9  154.10   12.33
  -1   0   8  180.33   12.33
  -1   0   7  467.22   17.68
  -1   0   6  201.86   10.81
  -1   0   5  587.52   16.38
  -1   0   4 1494.69   23.95
  -1   0   3 2802.34   26.93
  -1   0   3 2777.56   30.03
   1   0  -2 2075.75   25.31
   1   0  -2 1952.88   16.43
  -1   0   2 2096.42   22.84
   1   0  -2 2137.57   23.15
  -1   0   2 1912.23   18.00
   1   0  -1 1354.87   15.83
  -1   0  -2 3965.46   41.66
   1   0   2 3879.20   34.89
  -1   0  -2 3937.08   40.75
  -1   0  -3    4.05    1.30
  -1   0  -3    3.57    1.34
   1   0   3    2.78    0.63
   1   0   3    2.34    0.78
   1   0   4 2116.77   30.81
   1   0   4 1755.87   29.19
   1   0   5  210.66   11.09
   1   0   5  272.02   11.59
   1   0   6  676.04   20.86
   1   0   6  909.64   22.74
   1   0   7  410.92   17.60
   1   0   7  609.36   20.59
   1   0   8   28.35    4.74
   1   0   8   23.15    4.49
   1   0   9   43.61    6.75
   1   0  10  658.12   27.91
   1   0  11   29.66    6.15
   1   0  12    1.57    0.24
   1   0  13    5.53    1.58
   1   0  14   15.14    5.91
   1   0  15   34.60    9.25
  -1   1  15   20.27    7.00
  -1  -1  15   12.40    6.87
  -1   1  14   30.68    8.18
  -1  -1  14   33.07    8.92
  -1  -1  13   42.23    9.38
  -1   1  13   33.75    7.52
  -1   1  12  121.02   13.01
  -1  -1  12  150.23   15.36
  -1   1  11   92.59   10.68
  -1  -1  11  104.00   11.54
  -1   1  10  116.40   10.94
  -1  -1  10  116.88   11.63
  -1   1   9  319.11   17.52
  -1  -1   9  285.70   17.08
   1  -1  -8 2506.89   23.28
  -1  -1   8 2376.35   45.72
  -1  -1   7   15.85    3.33
  -1   1   7   17.53    3.48
  -1   1   6    3.98    1.53
  -1  -1   6    2.39    0.80
  -1  -1   6    2.95    0.91
  -1   1   5  450.85   14.68
  -1  -1   5  490.29   15.54
  -1  -1   5  453.36   14.89
  -1   1   4  524.93   10.29
  -1  -1   4  491.06   14.18
   1   1  -3 4776.81   48.37
  -1   1   3 4389.45   38.64
  -1  -1   3 4508.82   37.32
   1  -1  -3 4361.88   60.37
  -1  -1   3 3601.64   42.25
   1  -1  -3 5322.08   53.93
  -1  -1   2 1519.92   18.21
   1  -1  -2 1424.74   25.63
  -1   1   2 1458.64   19.35
  -1   1   2 1511.91   23.43
  -1  -1   2 1583.37   27.43
   1  -1  -2 1507.94   24.27
  -1  -1   2 1499.71   21.87
  -1   1   1  302.94   10.27
  -1  -1   1  302.29    8.13
  -1  -1   1  379.15    6.97
  -1  -1   1  348.33   13.13
  -1   1   1  347.20    8.78
   1   1  -1  348.96   11.45
   1   1  -1  374.96    7.77
   1  -1  -1  277.01    8.10
   1  -1  -1  276.43    8.72
   1   1  -1  324.56   10.16
   1   1   0  364.31   13.73
   1   1   0  376.19   10.20
   1   1   0  618.80   14.51
  -1   1   0  575.09   14.18
   1   1   0  538.60   10.98
   1  -1   0  643.40   13.27
  -1  -1   0  530.69   14.39
  -1  -1  -1 2688.92   26.21
  -1  -1  -1 2686.32   28.69
   1   1   1 2392.35   22.57
   1  -1   1 2223.26   26.58
   1   1   1 2703.65   31.67
   1   1   1 2323.77   34.15
  -1   1  -1 2453.20   31.20
  -1   1  -1 2227.96   31.39
  -1  -1  -1 2515.77   31.05
   1   1   1 2728.47   30.37
   1   1   1 2518.62   25.69
  -1  -1  -1 2389.66   29.27
  -1   1  -2  140.22    8.67
  -1  -1  -2  156.36   10.30
   1  -1   2  149.30    7.71
  -1  -1  -2  178.24    8.39
   1   1   2  212.00   10.33
  -1  -1  -2  210.90    9.13
   1   1   2  172.42    7.03
   1   1   2  155.77    8.81
   1   1   2  167.67    7.67
  -1  -1  -3 2234.77   32.80
  -1   1  -3 2435.00   42.08
   1  -1   3 2044.47   30.36
  -1  -1  -3 2618.38   41.70
   1   1   3 2266.68   29.82
   1   1   3 2217.89   29.40
   1   1   4   96.88    6.61
   1  -1   4   85.04    6.53
   1   1   4  100.60    6.61
  -1  -1  -4   91.36    7.55
   1  -1   5 3571.19   46.94
   1   1   5 3393.44   44.12
   1   1   6    7.06    1.88
   1  -1   6    5.57    1.98
   1   1   7   77.84    7.75
   1   1   7   85.97    7.64
   1  -1   7   79.51    8.08
   1   1   8  148.68   11.77
   1  -1   8  160.19   12.38
   1   1   8  179.63   12.01
   1   1   9   81.92    8.98
   1  -1   9   72.25    4.71
   1   1   9  106.53   10.63
   1  -1   9  114.04   11.24
   1  -1  10  465.88   24.42
   1   1  10  452.08   23.55
   1   1  11  216.58   17.30
   1  -1  11  245.85   19.03
   1  -1  12   -2.22    2.82
   1   1  12    0.66    1.28
   1   1  13   79.66   11.99
   1  -1  13   82.05   13.02
   1  -1  14   14.41    6.29
   1   1  14   16.43    6.59
   1  -1  15   10.35    5.74
   1   1  15   -1.23    1.98
  -1  -2  15   -1.19    4.21
  -1   2  15    4.05    3.99
  -1  -2  15    2.19    1.87
  -1   2  14   -1.57    1.10
  -1  -2  14    2.20    3.74
  -1  -2  13  153.86   19.55
  -1   2  13  111.40   13.98
  -1   2  12    0.86    1.33
  -1  -2  12   -0.31    2.53
  -1  -2  11  157.93   15.77
  -1   2  11  122.17   12.96
  -1   2  10  128.27   12.51
  -1  -2  10  143.61   13.53
  -1  -2   9  170.09   13.40
  -1   2   9  150.94   12.58
  -1   2   8   77.60    8.13
  -1  -2   8   79.84    8.30
  -1   2   7  541.31   20.05
  -1  -2   7  564.32   20.96
  -1  -2   6  149.38    9.94
  -1   2   6  146.80    5.18
  -1  -2   5  238.11   11.63
   1   2  -5  220.68   12.67
  -1   2   5  197.15   10.03
  -1   2   4  984.97   25.93
   1   2  -4 1013.52   23.58
  -1  -2   4 1127.78   31.70
  -1  -2   4 1173.31   23.77
  -1   2   4  892.97   15.32
  -1   2   4 1120.93   23.17
   1   2  -3 1250.03   25.80
  -1  -2   3 1196.86   20.88
  -1  -2   3 1070.61   28.52
  -1   2   3 1016.42   24.01
   1   2  -3 1068.91   22.73
  -1   2   3 1019.31   19.85
  -1  -2   2  959.26   20.85
  -1  -2   2  857.65   23.93
   1   2  -2 1119.04   17.46
  -1  -2   2  992.72   15.22
   1  -2  -2  789.52   18.14
   1   2  -2  859.56   20.03
   1  -2  -2  863.76   21.47
  -1   2   2  822.64   19.45
  -1   2   2  936.62   17.21
  -1   2   1 1669.52   21.78
   1  -2  -1 1563.96   23.86
  -1  -2   1 1617.47   23.36
  -1   2   1 1323.63   25.76
  -1   2   1 1833.44   32.44
   1  -2  -1 1661.73   27.37
   1   2  -1 1488.90   37.03
  -1  -2   1 1502.94   30.27
  -1  -2   1 1684.89   21.85
  -1  -2   0  426.80   11.01
  -1   2   0  419.77   16.06
   1   2   0  423.64    9.60
   1  -2   0  455.97   13.26
  -1  -2   0  511.25    9.18
   1   2   0  340.18   12.37
   1   2   0  430.24   19.70
   1   2   0  480.59   12.07
  -1   2   0  436.54   15.45
  -1  -2   0  386.75   14.39
  -1  -2  -1  627.55   11.09
   1   2   1  586.60   22.30
   1   2   1  545.57    9.83
   1  -2   1  537.12   14.91
  -1   2  -1  615.20   20.25
   1   2   1  699.95   13.14
  -1  -2  -1  592.40   13.35
   1   2   1  456.69   14.43
   1   2   1  603.12   16.35
   1   2   1  449.31   12.38
   1   2   2 4789.76   37.40
   1   2   2 4720.85   64.78
   1   2   2 4304.01   44.04
  -1  -2  -2 3708.36   39.47
   1   2   2 3477.11   45.51
   1  -2   2 3899.39   45.76
  -1   2  -2 3875.05   49.68
  -1  -2  -3    6.25    2.20
   1  -2   3    6.44    2.00
   1   2   3    8.48    2.34
   1   2   3    5.90    1.44
  -1   2  -3    3.61    1.37
   1  -2   3    3.24    0.24
   1  -2   4  751.32   21.76
   1   2   4  759.38   18.79
   1   2   4  715.40   27.06
   1   2   5  296.05   12.91
   1  -2   5  318.05   14.88
   1  -2   6  430.22   18.36
   1   2   6  440.05   16.78
   1  -2   7  236.65   14.64
   1   2   7  233.44   13.60
  -1  -2  -7  256.50   15.00
   1   2   8   22.30    4.34
  -1  -2  -8   20.21    4.42
   1   2   8   24.35    4.69
   1  -2   8   21.91    4.76
  -1  -2  -9   73.89    9.06
   1   2   9   75.22    9.16
   1  -2   9   75.93    9.87
   1   2   9   66.03    8.16
   1   2  10  471.69   24.77
   1  -2  10  524.58   27.79
  -1  -2 -10  468.32   23.96
   1   2  11   39.26    7.51
   1  -2  11   39.91    8.16
   1   2  12    0.52    1.43
   1  -2  12   -1.81    2.57
   1   2  13    4.01    2.58
   1  -2  13    3.54    2.37
   1  -2  14   22.15    7.99
   1   2  14   25.57    7.25
  -1  -3  15    8.93    6.07
  -1  -3  15   10.77    6.61
  -1  -3  14   10.53    6.15
  -1   3  14   13.93    5.42
  -1  -3  13   54.17   12.48
  -1   3  13   35.04    8.36
  -1  -3  12  111.78   15.88
  -1   3  12   73.70   11.01
  -1   3  11   45.59    7.93
  -1  -3  11   49.31    9.46
  -1  -3  10   93.30   11.87
  -1   3  10   84.33   10.18
  -1  -3  10   85.87   11.11
  -1   3   9  256.11   16.72
  -1  -3   9  271.79   18.79
  -1  -3   9  256.55   18.33
  -1  -3   8 1537.68   43.88
  -1   3   8 1446.02   37.19
  -1  -3   8 1584.66   42.13
  -1  -3   7   30.96    5.06
  -1   3   7   33.35    5.10
  -1  -3   7   31.88    6.05
  -1  -3   6   11.43    3.36
   1   3  -6    8.72    2.44
  -1  -3   6    6.89    0.55
  -1   3   6    5.41    1.72
  -1   3   6    5.99    1.50
  -1  -3   5  345.43   18.77
  -1   3   5  296.46   16.25
  -1  -3   5  323.84   14.27
  -1   3   5  280.52   12.54
   1   3  -5  354.30   15.73
   1   3  -4  445.86   17.41
  -1   3   4  432.81   18.33
  -1  -3   4  486.31   21.31
  -1  -3   4  497.64   16.38
  -1  -3   3 2460.23   46.73
  -1  -3   3 2886.89   34.83
  -1   3   3 2175.64   37.74
  -1   3   3 2803.18   35.49
   1   3  -3 2373.50   38.16
   1  -3  -3 2283.49   38.34
  -1  -3   2 1331.79   19.13
  -1  -3   2 1047.38   29.37
  -1   3   2 1308.08   22.25
  -1  -3   2 1418.79   28.82
   1  -3  -2 1200.61   27.63
  -1   3   2 1192.39   27.42
  -1  -3   2 1254.02   26.25
   1   3  -2 1609.51   20.36
   1  -3  -2 1095.83   28.47
   1  -3  -1   49.44    5.56
  -1  -3   1   47.80    4.21
  -1  -3   1   50.27    4.78
   1  -3  -1   41.27    4.62
  -1   3   1   51.35    4.11
  -1   3   0  290.81    9.63
  -1  -3   0  266.55   10.51
   1   3   0  264.98   11.31
   1  -3   0  264.24   11.70
   1   3   1  621.95    9.97
   1   3   1  760.13   20.67
   1  -3   1  886.10   23.82
  -1  -3  -1  712.54   10.83
   1   3   1  449.53   16.51
   1   3   1 1005.56   23.26
  -1   3  -1  719.11   22.24
  -1  -3  -1  894.69   21.93
   1   3   2  203.66   11.12
   1  -3   2  158.35   10.07
   1   3   2   77.08    6.05
  -1  -3  -2  171.92    9.33
   1   3   2  183.85    7.46
  -1  -3  -2  117.28    7.22
   1   3   2  161.00    9.82
  -1   3  -2  128.46   10.05
   1  -3   3  656.73   22.67
  -1  -3  -3  568.62   22.72
   1   3   3  697.42   20.90
   1   3   3  770.09   17.55
   1   3   3  504.64   15.09
   1   3   4   72.30    5.94
   1   3   4   73.60    7.70
   1  -3   4   68.17    7.23
   1  -3   4   61.08    7.50
   1   3   5 2257.62   36.79
   1  -3   5 2402.95   46.03
   1  -3   6    0.57    1.37
   1   3   6    0.22    0.97
   1   3   7   64.07    7.05
   1  -3   7   61.42    8.23
   1  -3   8  186.29   15.53
   1   3   8  183.44   13.43
   1   3   9   78.00    9.67
   1  -3   9   91.12   11.58
   1  -3  10  286.65   22.53
   1   3  10  248.55   18.50
   1  -3  11  212.33   20.48
   1   3  11  173.28   16.51
   1  -3  12   -0.06    1.86
   1   3  12    2.09    2.94
   1   3  13   35.38    8.51
   1  -3  13   54.57   12.59
   1   3  14   11.28    5.88
   1  -3  14   18.20    8.23
  -1   4  14   -0.88    3.33
  -1  -4  14   -2.26    3.16
  -1  -4  14    1.33    2.60
  -1   4  13   63.64   11.56
  -1  -4  13   58.51   13.57
  -1  -4  12    0.83    1.65
  -1   4  12   -1.08    3.20
  -1  -4  11   61.34   12.05
  -1   4  11   59.93    9.77
  -1   4  10   84.53   11.29
  -1  -4  10  100.07   14.05
  -1   4   9   87.59   10.53
  -1  -4   9   83.37   10.68
  -1  -4   9  100.49   12.41
  -1   4   8   41.16    6.49
  -1  -4   8   44.09    7.70
  -1  -4   8   49.94    7.81
   1   4  -7  223.29   14.70
  -1  -4   7  274.08   18.59
  -1  -4   7  264.44   17.18
  -1   4   7  285.98   16.07
  -1  -4   6   87.17    9.05
   1   4  -6   88.23    8.83
  -1  -4   6   87.45   10.18
  -1   4   6   90.97   10.20
  -1   4   6   93.06    8.31
  -1  -4   5  150.62   12.81
  -1  -4   5  153.27   10.98
   1   4  -5  145.84   11.27
   1  -4  -5  144.81   12.46
  -1   4   5  151.12   13.18
  -1   4   5  134.09    9.20
  -1   4   4  471.93   16.51
   1  -4  -4  474.17   21.84
   1   4  -4  442.58   18.80
  -1  -4   4  425.14   20.90
  -1   4   4  434.24   19.33
  -1  -4   4  460.21   17.57
  -1   4   3  589.58   17.49
  -1   4   3  470.27   19.82
   1  -4  -3  627.63   13.57
  -1  -4   3  633.48   23.19
   1  -4  -3  572.70   23.19
  -1  -4   3  550.66   21.16
   1   4  -3  698.20   18.39
  -1  -4   3  591.42   18.03
  -1  -4   2  590.07   21.25
  -1   4   2  576.46   16.21
   1  -4  -2  476.46   21.07
  -1   4   2  491.85   20.31
   1  -4  -2  609.40   16.91
   1   4  -2  621.09   10.98
  -1  -4   2  513.90   17.66
  -1  -4   1  684.40   20.37
  -1   4   1  711.56   17.19
   1  -4   0  114.84    8.71
  -1   4   0  136.58    7.25
  -1  -4   0  132.07    7.91
  -1  -4   0  115.46    7.92
   1   4   1  195.12   11.86
   1   4   1  130.50   10.31
  -1  -4  -1  211.14    9.85
  -1   4  -1  139.62   11.30
   1  -4   1  245.17   13.97
  -1  -4  -2 1995.35   39.29
   1   4   2 1511.10   22.10
   1   4   2 1687.57   35.58
   1  -4   2 1775.36   37.31
  -1   4  -2 1055.47   31.74
   1   4   3    3.95    1.92
  -1  -4  -3    3.44    1.58
   1  -4   3    3.61    0.98
   1   4   3    3.01    0.82
  -1  -4  -3    7.76    3.01
  -1  -4  -4  372.50   17.46
   1   4   4  373.06   14.23
   1  -4   4  316.47   18.32
   1   4   4  342.27   17.32
   1   4   5  142.75    9.54
   1  -4   5  126.58   12.65
   1   4   5  136.92   12.18
   1  -4   5  133.87   11.98
   1  -4   6  251.31   19.36
   1   4   6  253.11   13.88
   1  -4   6  279.50   18.20
   1  -4   7  145.81   15.59
   1   4   7  150.14   11.77
   1  -4   7  170.69   15.38
   1  -4   8   14.23    4.61
   1   4   8    9.74    2.88
   1  -4   9   37.52    9.05
   1   4   9   30.80    6.11
   1  -4  10  327.13   26.96
   1   4  10  235.55   18.68
   1   4  11   21.76    6.05
   1   4  11    9.78    4.53
   1  -4  12   -0.27    1.47
   1   4  12   -0.40    2.01
   1   4  13    3.44    0.63
   1  -4  13   -2.60    4.10
   1  -4  14    5.00    4.97
   1   4  14    2.75    4.01
  -1   5  14    4.88    3.76
  -1  -5  13    4.65    4.69
  -1   5  13   10.47    5.15
  -1   5  12   31.09    7.82
  -1  -5  12   16.07    7.42
  -1   5  11   30.90    7.40
  -1  -5  11   17.40    7.16
  -1  -5  10   16.33    6.03
  -1   5  10   31.61    7.11
  -1   5   9   74.57   10.13
  -1  -5   9   35.26    8.60
  -1   5   8  663.29   27.94
  -1  -5   8  461.71   28.97
   1   5  -7    5.08    2.51
  -1   5   7    8.40    3.07
   1  -5  -7    6.61    3.37
  -1  -5   7    3.48    1.32
  -1   5   7    5.20    3.06
  -1  -5   7    4.77    2.87
  -1  -5   6    2.23    2.57
   1  -5  -6    1.04    2.19
   1   5  -6    0.41    1.12
  -1  -5   6    0.27    0.96
  -1   5   6    0.82    1.65
  -1   5   6   -0.42    2.27
  -1   5   5  118.58   11.98
   1   5  -5  110.13   10.79
  -1  -5   5  158.44   14.71
  -1  -5   5   99.12   11.79
   1  -5  -5  139.47   14.03
  -1  -5   5   81.20    9.73
  -1   5   5  112.94    9.15
   1  -5  -4  111.87   12.52
   1   5  -4  104.24    8.64
   1   5  -4   85.18    9.27
  -1  -5   4   85.28    9.86
  -1   5   4   93.62    7.61
  -1   5   4   85.68    9.68
  -1  -5   4  124.73   12.59
   1  -5  -3  715.28   18.40
   1   5  -3  681.51   16.80
  -1   5   3 1063.44   25.97
  -1  -5   3 1200.67   37.79
  -1  -5   3  832.19   27.69
   1  -5  -3 1047.82   37.77
  -1   5   3  905.33   30.79
   1  -5  -2  278.98   13.20
  -1   5   2  290.63   12.47
  -1  -5   2  288.35   15.77
  -1  -5   2  297.70   16.87
  -1   5   2  260.80   16.97
  -1   5   1   36.87    4.44
  -1  -5   1   55.02    6.63
  -1  -5   1   48.64    5.68
  -1  -5   0  289.84   14.45
  -1  -5   0  273.18   13.19
  -1   5   0  301.74   12.01
   1  -5   0  287.06   16.12
   1  -5   1  472.11   20.61
  -1   5  -1  510.88   15.90
   1   5   1  451.45   20.44
  -1  -5  -1  451.83   16.42
   1   5   2   72.00    4.52
   1   5   2   75.87    8.65
   1  -5   2   83.20    9.50
  -1  -5  -3  502.75   23.82
   1   5   3  446.91   14.91
   1  -5   3  444.16   22.04
   1   5   3  432.10   20.86
   1  -5   4    7.94    2.62
   1   5   4    4.85    1.68
  -1  -5  -4    7.84    3.01
   1   5   4    6.22    1.93
   1   5   5  885.55   26.17
  -1  -5  -5  979.04   36.35
   1   5   5  876.16   33.77
   1  -5   5  874.33   36.95
  -1  -5  -6    0.25    0.62
   1   5   6    2.07    1.81
   1   5   6    4.25    0.97
   1  -5   6    1.42    1.83
   1   5   7   22.52    5.10
   1  -5   7   22.36    6.21
   1  -5   7   23.39    6.74
   1  -5   8   58.54   11.39
   1  -5   8   74.81   13.21
   1   5   8   70.53    9.64
   1  -5   9   21.70    6.66
   1  -5   9   37.98    9.92
   1   5   9   16.78    6.44
   1  -5  10  180.03   24.26
   1  -5  10  127.30   19.36
   1   5  10  143.42   15.00
   1   5  11   29.83    8.66
   1  -5  11   56.04   13.62
   1   5  11   60.60   10.58
   1  -5  11   79.40   17.84
   1   5  12    0.28    0.21
   1  -5  12    1.03    0.90
   1  -5  12    1.52    2.91
   1  -5  13   24.46   10.76
   1   5  13   22.18    7.63
   1  -5  13   25.62   10.99
   1  -5  14    2.89    3.41
   1   5  14    2.12    2.78
  -1  -6  13   18.41   10.77
  -1  -6  12   -2.76    5.19
   1  -6 -12   -1.27    5.13
  -1   6  12   -0.56    1.06
  -1  -6  11   22.49    9.82
  -1   6  11    5.78    3.68
  -1  -6  11    7.89    6.53
   1  -6 -11   13.43    8.63
  -1   6  10   15.32    4.89
   1  -6 -10   29.72   10.70
  -1  -6  10   19.89    9.10
  -1  -6  10   42.18   11.45
  -1   6   9    9.50    2.59
  -1  -6   9   15.80    7.62
   1  -6  -9   27.59    9.69
  -1  -6   8   35.27    9.48
   1  -6  -8   36.44   10.11
  -1   6   8   23.37    6.09
  -1  -6   8   10.70    5.16
   1  -6  -7  104.36   15.88
  -1   6   7   80.66   12.47
  -1  -6   7  106.66   15.34
  -1   6   7   64.97    8.81
  -1  -6   7   48.71   10.81
  -1   6   6   55.84    7.42
   1   6  -6   40.93    7.81
  -1  -6   6   45.43    9.97
  -1   6   6   52.19   10.06
   1  -6  -6   67.10   12.43
  -1  -6   6   76.58   12.41
  -1   6   5   94.18    9.13
  -1  -6   5  137.98   15.73
  -1   6   5   92.05   11.50
   1   6  -5   87.26   10.86
   1  -6  -5  122.99   15.87
  -1  -6   5   94.48   12.85
  -1   6   4  122.81   13.11
   1  -6  -4  183.66   19.53
  -1  -6   4  179.02   17.51
  -1   6   4  119.13    9.47
  -1  -6   4  135.94   13.91
   1   6  -4  111.08   12.05
  -1  -6   3  266.53   18.88
  -1   6   3  246.41   18.03
  -1   6   3  224.82   11.95
  -1   6   2  197.46   11.22
  -1   6   2  207.73   17.27
  -1  -6   2  218.06   15.52
  -1  -6   2  247.70   17.60
  -1  -6   1  183.07   14.19
  -1  -6   1  163.19   12.90
  -1   6   1  164.11   14.34
   1  -6  -1  163.85   13.23
  -1   6   1  182.49   10.42
  -1  -6   0   12.69    3.76
  -1   6   0    4.47    1.46
   1  -6   0   12.14    3.73
   1   6   1   51.80    8.00
   1  -6   1   52.38    7.86
  -1  -6  -1   60.72    7.05
  -1   6  -1   42.85    5.05
   1  -6   2  558.69   27.42
   1   6   2  492.09   25.15
  -1   6  -2  501.83   17.75
   1  -6   3    2.88    1.98
   1   6   3    2.83    1.36
   1  -6   4  164.16   16.41
   1   6   4  161.18   14.43
   1   6   4  148.88    9.99
  -1  -6  -4  189.92   19.40
   1   6   5   35.94    7.30
  -1  -6  -5   50.33    9.95
   1   6   5   35.11    5.48
   1  -6   5   42.32    8.56
   1   6   6  116.89   10.98
  -1  -6  -6  145.17   18.32
   1  -6   6  115.03   15.37
   1   6   6  120.63   13.84
   1   6   7   97.28   12.80
  -1  -6  -7   97.97   15.40
   1  -6   7  102.98   16.45
   1   6   7   98.09   10.88
  -1  -6  -8    2.19    2.59
   1  -6   8   -1.19    3.38
  -1  -6  -9    1.66    2.79
   1  -6   9   -1.81    1.54
   1  -6  10   84.95   18.83
  -1  -6 -10   43.74   13.37
   1  -6  11    5.97    5.50
   1   6  11    3.50    3.30
   1  -6  12    0.68    4.16
   1  -7 -11   20.77   13.21
  -1  -7  10   14.02    6.62
   1  -7 -10    8.08    7.05
  -1  -7  10    5.01    6.22
  -1  -7   9    6.21    5.24
   1  -7  -9   12.23    6.23
  -1  -7   9   24.85   10.00
   1  -7  -8  208.24   30.53
  -1   7   8  257.21   26.22
   1  -7  -7    2.86    3.78
  -1  -7   7    1.12    2.53
  -1  -7   7    2.45    2.58
  -1   7   7    2.28    0.63
   1  -7  -6    1.64    0.80
  -1  -7   6    0.46    0.70
  -1  -7   6    0.74    3.10
  -1   7   6    1.95    1.90
   1   7  -6    1.29    2.10
  -1   7   5   39.25    8.31
  -1  -7   5   65.67   12.21
   1   7  -5   37.75    8.27
  -1  -7   5   20.00    7.09
   1  -7  -5   68.22   14.31
  -1  -7   4   33.98    8.79
   1   7  -4   29.15    7.29
  -1   7   4   38.28    8.03
  -1  -7   4   52.21   10.02
  -1  -7   3  237.34   20.65
  -1   7   3  302.86   22.36
  -1  -7   2   87.82   12.03
  -1  -7   2   52.65    9.22
  -1   7   2   73.14   11.45
   1  -7  -1    6.78    2.88
  -1  -7   1   14.20    5.43
  -1   7   1   10.38    4.60
  -1  -7   1    7.28    3.23
   1  -7   0   77.83   11.61
   1   7   0   83.65   11.25
  -1  -7   0   92.40   11.15
   1  -7   1  198.08   19.01
   1  -7   1  199.40   18.58
   1   7   1  153.17   15.73
   1   7   2   27.88    6.74
   1  -7   2   30.53    7.61
   1   7   3  116.14   13.64
   1  -7   3  173.20   18.48
   1  -7   4    3.69    1.44
   1   7   4    0.29    1.70
  -1  -7  -5  138.43   20.35
   1   7   5  245.30   20.91
  -1  -7  -6    0.15    1.34
   1   7   6   -0.79    1.67
  -1  -7  -7    3.39    3.75
   1  -7   7    0.05    4.46
   1   7   7    5.15    3.06
  -1  -7  -8   11.60    6.61
   1  -7   8   18.07    8.30
   1  -7   9   11.07    7.62
  -1  -7  -9    2.54    3.18
  -1  -7 -10   49.17   16.54
   1  -7  10   26.21   12.36
   1  -7  11   16.71   10.39
   1   7  11   13.70    7.63
  -1  -7 -11   11.99    9.88
   1  -8  -9    7.77    6.30
   1  -8  -8    3.78    8.22
  -1   8   8   -0.35    3.07
  -1  -8   8   14.81    8.51
   1  -8  -7   17.75   10.88
  -1   8   7   29.22   10.39
  -1  -8   7   16.43    7.87
  -1   8   6   10.83    5.54
  -1  -8   6    8.28    6.62
   1   8  -5   10.07    4.92
  -1  -8   5   21.34    7.42
  -1   8   5   17.52    6.23
  -1   8   4   33.66    8.94
   1   8  -4   26.52    7.31
  -1  -8   4   29.93    9.57
   1   8  -3   30.55    7.97
  -1   8   3   47.00    9.99
  -1  -8   3   31.04    8.92
  -1  -8   2   21.12    7.10
  -1   8   2   44.11   10.13
  -1   8   1   87.81   13.97
  -1  -8   1   38.06    9.08
  -1  -8   0    3.77    3.33
   1  -8   0    1.86    2.58
   1   8   0    7.90    4.20
  -1   8   0    4.55    3.53
   1  -8   1   11.11    5.43
   1  -8   1   10.41    4.16
   1   8   1   25.45    7.47
   1  -8   2  104.21   17.62
   1  -8   2  104.81   16.91
   1  -8   3    2.14    2.95
   1  -8   3    3.17    3.94
   1   8   3    5.09    3.95
   1  -8   4   17.00    6.68
   1   8   4   29.44    7.49
   1   8   5   20.38    6.97
   1  -8   5   10.89    6.66
   1  -8   6   11.52    7.15
   1   8   6   32.61    9.47
   1  -8   7    9.10    6.45
  -1  -8  -7   14.29    9.59
   1   8   7   22.31    7.46
  -1  -8  -8    0.25    1.68
   1  -8   8    1.36    0.58
   1  -8   9    1.76    3.44
   1  -8  10   16.36    9.44
  -1  -9   6   -4.24    4.75
  -1  -9   5    8.12    4.94
  -1   9   5   13.17    6.91
   1   9  -4    8.05    3.49
  -1  -9   4    8.00    6.11
  -1   9   4   11.75    6.04
  -1   9   3   70.13   14.29
  -1  -9   3   39.77   12.63
   1   9  -3   60.76   12.36
   1   9  -2    9.11    3.84
  -1  -9   2   11.78    5.67
  -1   9   2   19.74    7.99
  -1  -9   1    0.96    3.21
  -1   9   1   -1.33    2.89
   1   9  -1    0.98    2.57
  -1   9   0   16.09    7.26
   1   9   0   11.55    5.64
  -1   9  -1   19.48    7.62
   1   9   1   16.10    6.78
   1  -9   2    7.24    5.91
   1   9   2    1.36    1.71
   1  -9   3   12.78    8.41
   1   9   3   29.42    9.10
   1  -9   4    3.58    4.32
   1   9   4    1.53    2.61
   1  -9   5   57.10   18.49
   1  -9   6   -7.77    4.63
   1  10  -3    5.40    4.31
   1  10  -2    5.36    4.32
  -2   0  15   30.72    8.87
  -2   0  14    0.30    2.32
  -2   0  13    7.10    4.57
  -2   0  12    4.97    3.19
  -2   0  12   -0.36    1.17
  -2   0  11  773.45   32.97
  -2   0  11  894.89   35.57
  -2   0  10   99.72   10.78
  -2   0  10  107.60   11.22
  -2   0   9   27.91    5.29
  -2   0   9   21.27    4.53
  -2   0   8  362.67   17.15
  -2   0   8  303.50   15.63
  -2   0   7  710.81   21.87
  -2   0   7  830.18   23.20
   2   0  -6  507.24   12.72
  -2   0   6  532.76   17.31
  -2   0   5 2677.76   33.73
  -2   0   5 2658.61   37.83
  -2   0   4  492.14   14.96
  -2   0   4  570.97   14.07
  -2   0   3 3012.95   33.42
   2   0  -3 2908.59   37.64
   2   0  -3 2999.95   32.64
  -2   0   2   68.33    4.67
   2   0  -2   51.77    4.52
   2   0  -2   50.45    4.95
  -2   0   2   65.49    4.49
  -2   0   1   38.83    3.36
  -2   0   1   38.41    3.81
  -2   0   1   41.97    4.14
  -2   0   0 1497.84   18.01
   2   0   0 1465.32   19.09
   2   0   1  337.88   10.45
  -2   0  -1  327.26   21.22
  -2   0  -1  366.65   13.39
  -2   0  -2 4252.27   71.19
  -2   0  -2 5137.56   63.83
  -2   0  -3 1218.52   35.71
   2   0   3 1111.35   25.23
  -2   0  -4  453.94   21.30
   2   0   4  448.84   16.56
  -2   0  -5  536.17   22.67
   2   0   5  459.64   17.52
   2   0   6  173.10   11.30
   2   0   7   21.13    4.16
   2   0   8  680.20   25.75
   2   0   8  563.43   15.62
   2   0   9   37.60    6.36
   2   0  10  320.90   20.13
   2   0  11   -1.68    1.00
   2   0  12   70.73   10.53
   2   0  13   72.89   11.71
   2   0  14    3.81    2.97
  -2   1  15   30.23    7.81
  -2  -1  15   27.25    9.50
  -2  -1  14   54.32   11.36
  -2   1  14   47.77    9.32
  -2  -1  13    3.34    3.61
  -2   1  13    0.59    0.66
  -2  -1  13   -1.14    2.35
  -2  -1  12  195.92   17.84
  -2  -1  12  174.91   18.53
  -2   1  12  159.28   15.84
  -2   1  11  103.43   11.53
  -2  -1  11  132.92   15.09
  -2  -1  11  115.25   13.27
  -2   1  11  116.11   10.57
  -2  -1  10  118.00   12.21
  -2   1  10  106.53   10.37
  -2   1  10  104.59    9.19
  -2   1   9  102.23    8.33
  -2  -1   9  113.89   11.53
  -2   1   9   78.22    8.76
  -2  -1   9   90.40    9.72
  -2  -1   8   45.22    7.64
  -2  -1   8   64.05    7.25
  -2  -1   8   73.58    8.53
  -2   1   8   54.05    5.50
  -2   1   8   50.31    6.38
  -2   1   7   72.60    5.58
  -2  -1   7   90.82    8.54
  -2  -1   7   99.61   12.25
  -2   1   7   66.54    6.30
  -2  -1   7   69.88    7.13
  -2  -1   6 2027.82   34.71
  -2   1   6 2016.89   34.13
  -2   1   5   16.19    3.27
  -2  -1   5   18.20    3.19
  -2  -1   5    8.37    3.83
  -2  -1   5   14.05    2.76
  -2  -1   4  810.91   19.25
  -2   1   4  858.31   20.30
  -2   1   3   70.22    5.39
  -2  -1   3   63.67    5.01
  -2  -1   3   71.68    5.32
   2  -1  -3   79.18    4.81
  -2  -1   3   20.97    5.53
   2   1  -3   31.03    3.87
   2  -1  -3   68.44    6.99
   2   1  -3   73.82    7.10
   2   1  -2 2165.67   31.43
  -2   1   2 2007.73   26.79
  -2  -1   2 2431.61   26.66
  -2  -1   2 1900.60   24.59
  -2  -1   2 1650.44   46.04
   2   1  -2 2175.90   34.67
  -2   1   2 2152.93   28.62
   2  -1  -2 2538.39   33.48
   2  -1  -2 2613.20   38.49
  -2   1   1 3518.65   44.11
  -2  -1   1 2761.86   31.25
   2   1  -1 2508.03   46.75
  -2  -1   1 2526.01   53.70
  -2   1   1 3271.15   29.59
   2   1  -1 3576.38   43.98
   2  -1  -1 2954.34   31.08
   2   1  -1 2877.08   34.93
  -2   1   1 2998.99   32.17
  -2  -1   1 3350.53   28.75
   2   1   0  228.48   12.33
  -2  -1   0  301.65    6.58
  -2   1   0  270.90   11.63
  -2  -1   0  225.76   16.16
  -2   1   0  268.24   12.23
  -2  -1   0  248.70   10.69
   2   1   0  255.51   12.01
   2  -1   0  229.35    9.09
   2   1   0  258.62    7.64
  -2  -1  -1 1049.78   24.13
   2   1   1  965.16   25.06
  -2  -1  -1  717.90   21.99
  -2  -1  -1 1043.10   32.55
   2   1   1 1074.22   27.58
  -2  -1  -1  872.10   23.04
   2   1   1 1133.44   19.49
   2   1   1  944.62   14.02
  -2  -1  -1  715.07   17.92
  -2   1  -1 1048.21   26.06
   2  -1   1  870.84   18.31
  -2  -1  -2 2141.00   34.42
   2   1   2 2166.30   33.27
  -2  -1  -2 2495.81   52.59
   2   1   2 2230.35   38.06
   2  -1   2 1883.60   30.65
  -2  -1  -2 2005.42   35.51
  -2  -1  -2 1589.45   36.56
  -2  -1  -2 2241.79   40.62
   2   1   3  778.67   25.64
   2   1   3  658.10   18.46
  -2  -1  -3  575.23   21.00
   2  -1   3  558.60   19.73
   2   1   3  754.05   23.06
  -2   1  -4   47.82    8.32
   2   1   4   34.75    5.48
  -2  -1  -4   25.89    4.69
   2  -1   4   32.55    4.74
   2   1   4   41.90    5.47
   2   1   4   31.84    4.25
   2   1   5   -0.37    0.96
  -2   1  -5    2.80    1.67
   2  -1   5    1.31    0.63
   2   1   5    0.67    0.34
   2   1   5    2.76    1.09
   2   1   6   33.59    5.85
   2  -1   6   52.14    6.42
  -2   1  -6   70.82    7.22
   2   1   6   64.09    7.33
   2   1   6   48.02    5.91
   2   1   7 1855.63   40.35
   2  -1   7 1830.13   41.62
   2  -1   8   12.43    3.38
   2   1   8   12.76    3.78
   2   1   8   10.81    3.55
   2   1   8   10.40    3.46
   2  -1   9   15.70    4.49
   2   1   9   16.03    4.50
   2   1   9   20.33    4.94
  -2  -1 -10   76.45   12.90
   2   1  10   75.06   10.06
   2  -1  10   70.38   10.02
   2   1  11   81.01   11.06
  -2  -1 -11   82.53   13.61
   2  -1  11   83.54   11.21
   2  -1  12   86.70   12.66
   2   1  12   71.89   11.15
   2  -1  13   52.54   10.98
   2   1  13   48.65    9.77
   2  -1  14   22.25    7.04
   2   1  14   13.97    5.93
  -2  -2  15   36.54   12.02
  -2   2  14   -3.72    3.39
  -2  -2  14   -0.85    3.00
  -2  -2  14    0.06    3.79
  -2   2  13   14.07    4.50
  -2  -2  13   21.94    7.93
  -2  -2  13   18.28    6.68
  -2  -2  12    1.97    3.49
  -2   2  12    2.59    2.91
  -2  -2  12    4.25    3.26
  -2   2  11  580.04   28.24
  -2  -2  11  643.70   32.20
  -2   2  10  109.93   11.27
  -2  -2  10  160.20   16.62
  -2  -2  10  135.79   13.36
  -2  -2   9   18.37    4.93
  -2  -2   9   19.71    5.51
  -2   2   9   18.68    4.07
  -2   2   9   15.93    2.70
  -2  -2   8  173.10   14.68
  -2  -2   8  170.61   13.15
  -2   2   8  140.13   10.89
  -2  -2   7  541.42   23.32
  -2   2   7  474.13   18.90
  -2  -2   7  508.46   19.87
  -2   2   6  642.47   20.52
  -2  -2   6  691.49   21.53
  -2  -2   5 1491.50   28.52
  -2   2   5 1436.86   29.25
  -2   2   4  228.28   12.56
  -2  -2   4  252.21   10.54
   2   2  -4  195.57   14.58
  -2   2   4  245.63   12.07
  -2  -2   4  213.36   17.10
  -2  -2   4  214.16   10.95
  -2   2   3 3078.83   37.36
  -2   2   3 2968.10   40.84
  -2  -2   3 3075.13   38.47
  -2  -2   2   40.23    6.15
  -2   2   2   51.94    5.03
  -2   2   2   57.35    4.85
   2   2  -2   59.53    4.99
   2   2  -2   52.01    6.01
  -2  -2   2   48.27    4.44
   2  -2  -2   51.03    4.97
[truncated: 132,978 more chars]
