# Supplementary material for: Crystal structures and Hirshfeld analysis of 4,6-di­bromo­indole­nine and its quaternized salt
Source: Acta Crystallogr E Crystallogr Commun. 2021 Nov 2;77(Pt 12):1203–7. doi: 10.1107/S2056989021011385 (PMC8647734; doi:10.1107/S2056989021011385)
Supplement: Supplementary file 2 [file e-77-01203-1sup4.hkl]

data_1                                                                          
_shelx_title ' pats13_b.res in P2(1)2(1)2(1)'                                   
_shelx_refln_list_code          4                                               
_shelx_F_calc_maximum      196.89                                               
_exptl_crystal_F_000       616.00                                               
_reflns_d_resolution_high  0.8410                                               
                                                                                
loop_                                                                           
 _space_group_symop_operation_xyz                                               
 'x, y, z'                                                                      
 '-x+1/2, -y, z+1/2'                                                            
 '-x, y+1/2, -z+1/2'                                                            
 'x+1/2, -y+1/2, -z'                                                            
                                                                                
_cell_length_a     8.7761                                                       
_cell_length_b    11.3876                                                       
_cell_length_c    11.8654                                                       
_cell_angle_alpha  90.000                                                       
_cell_angle_beta   90.000                                                       
_cell_angle_gamma  90.000                                                       
                                                                                
_shelx_F_squared_multiplier     1.000                                           
                                                                                
loop_                                                                           
 _refln_index_h                                                                 
 _refln_index_k                                                                 
 _refln_index_l                                                                 
 _refln_F_squared_calc                                                          
 _refln_F_squared_meas                                                          
 _refln_F_squared_sigma                                                         
 _refln_observed_status                                                         
   2   0   0      38767.63      38202.48      1343.26 o                         
   4   0   0      14692.15      13980.08       166.36 o                         
   6   0   0       4860.27       5290.94       132.51 o                         
   8   0   0       3316.43       3841.84       173.48 o                         
  10   0   0         18.90         45.73        28.14 o                         
   1   1   0       1739.64       1515.45       222.98 o                         
   2   1   0        196.04        258.30         9.17 o                         
   3   1   0       7753.14       8474.38       278.11 o                         
   4   1   0       1122.86       1145.11        37.29 o                         
   5   1   0       3403.83       3465.86        46.41 o                         
   6   1   0       1093.09       1262.38        49.62 o                         
   7   1   0        781.84        899.00        47.14 o                         
   8   1   0        691.20        908.21        53.28 o                         
   9   1   0        255.11        318.69        38.93 o                         
  10   1   0         57.85         19.72        10.65 o                         
   0   2   0       4283.94       4182.16       204.21 o                         
   1   2   0          1.39          9.87         2.78 o                         
   2   2   0      10922.30      10802.33        94.40 o                         
   3   2   0        122.70        139.12         8.52 o                         
   4   2   0       8797.25       9145.32       190.21 o                         
   5   2   0       2451.01       2653.96        59.05 o                         
   6   2   0       1717.20       1674.32        57.12 o                         
   7   2   0        280.17        345.77        28.95 o                         
   8   2   0        192.52        196.60        27.48 o                         
   9   2   0        142.25        172.59        27.38 o                         
  10   2   0        106.86         58.23        20.86 o                         
   1   3   0      29357.81      29237.06       773.46 o                         
   2   3   0        143.28        154.73        14.60 o                         
   3   3   0      19775.35      19643.79       800.46 o                         
   4   3   0         30.32         45.89         6.05 o                         
   5   3   0       5630.54       5950.57       234.98 o                         
   6   3   0         24.89         21.61         6.96 o                         
   7   3   0       1224.66       1326.51        89.77 o                         
   8   3   0          8.30          9.71         6.27 o                         
   9   3   0        276.36        295.32        46.80 o                         
  10   3   0         13.30         11.52        11.62 o                         
   0   4   0        401.55        320.16        21.92 o                         
   1   4   0         92.70         84.81        10.03 o                         
   2   4   0        226.48        180.68        22.44 o                         
   3   4   0       2910.89       2929.34        76.67 o                         
   4   4   0        509.17        492.11        27.03 o                         
   5   4   0        473.48        474.75        23.48 o                         
   6   4   0        523.87        409.92        64.06 o                         
   7   4   0        476.58        604.16        40.68 o                         
   8   4   0        132.28        160.48        24.96 o                         
   9   4   0         61.59         71.45        19.60 o                         
   1   5   0       1639.23       1404.26       112.81 o                         
   2   5   0         35.31         29.37         9.01 o                         
   3   5   0        939.62        899.13        28.35 o                         
   4   5   0        238.08        230.41        20.08 o                         
   5   5   0        827.89        813.88        36.74 o                         
   6   5   0        161.48        152.35        14.72 o                         
   7   5   0        112.40        132.84        19.49 o                         
   8   5   0         83.65         85.62        16.26 o                         
   9   5   0         44.30         25.81         9.40 o                         
   0   6   0       3019.83       3214.60       101.83 o                         
   1   6   0        170.77        200.00        26.85 o                         
   2   6   0        549.34        481.54        42.89 o                         
   3   6   0        198.49        198.05        30.61 o                         
   4   6   0        646.64        551.91        59.14 o                         
   5   6   0         48.96         63.85        11.64 o                         
   6   6   0         48.02         40.29         7.59 o                         
   7   6   0         47.98         46.41        11.35 o                         
   8   6   0         51.47         48.55        10.23 o                         
   9   6   0          0.84         11.49         6.49 o                         
   1   7   0         54.04         51.95        11.78 o                         
   2   7   0        889.77        929.76        65.21 o                         
   3   7   0          4.76         -4.28         7.69 o                         
   4   7   0         23.75         31.55        12.48 o                         
   5   7   0          0.66          4.88         4.12 o                         
   6   7   0          1.87          7.76         4.36 o                         
   7   7   0         48.38         58.27        15.50 o                         
   8   7   0         59.22         46.45        18.09 o                         
   0   8   0        516.15        470.38        69.49 o                         
   1   8   0          6.21          2.23         2.82 o                         
   2   8   0        107.78        113.44        24.02 o                         
   3   8   0        154.49        169.78        32.33 o                         
   4   8   0         93.38         61.11        25.42 o                         
   5   8   0         12.16         15.33         5.82 o                         
   6   8   0         67.60         59.81        13.92 o                         
   7   8   0         14.78         33.91        13.88 o                         
   8   8   0        160.60        144.48        28.29 o                         
   1   9   0        499.01        594.45        47.83 o                         
   2   9   0         16.38         21.89         7.74 o                         
   3   9   0         66.13         63.84        19.94 o                         
   4   9   0         26.06         25.21        10.66 o                         
   5   9   0        188.30        136.10        47.55 o                         
   6   9   0         15.20         15.81         9.95 o                         
   7   9   0        232.22        196.82        44.54 o                         
   0  10   0         61.05         39.42        24.00 o                         
   1  10   0        180.87        208.99        31.51 o                         
   2  10   0          5.95         13.19         8.15 o                         
   3  10   0         12.08          1.62         4.59 o                         
   4  10   0         63.39         56.98        22.04 o                         
   5  10   0         16.63          5.94         8.22 o                         
   6  10   0         65.13         80.53        23.79 o                         
   7  10   0          1.66          1.36        10.35 o                         
   1  11   0        682.34        765.32        81.78 o                         
   2  11   0         23.63         11.40         6.98 o                         
   3  11   0        758.52        909.74        73.39 o                         
   4  11   0         63.59        108.86        31.18 o                         
   5  11   0        360.55        356.30        74.89 o                         
   6  11   0         94.64        108.87        30.15 o                         
   0  12   0        379.23        536.99       103.87 o                         
   1  12   0          0.58         -7.53        12.68 o                         
   2  12   0        185.90        222.63        37.16 o                         
   3  12   0          6.20         16.48         9.74 o                         
   4  12   0        275.05        366.33        51.78 o                         
   1  13   0         16.83          4.49        15.14 o                         
   2  13   0          5.79        -18.73        18.73 o                         
   2   0   1       3365.71       3622.41        52.36 o                         
   3   0   1       1372.29       1623.50        37.70 o                         
   4   0   1        693.25        796.55        21.03 o                         
   5   0   1        383.22        409.37        12.83 o                         
   6   0   1        323.83        307.34        32.52 o                         
   7   0   1        193.81        208.43        22.22 o                         
   8   0   1        241.00        262.35        31.30 o                         
   9   0   1         42.75          0.98        29.55 o                         
  10   0   1          0.19        -11.37        11.37 o                         
 -10   1   1          2.57         15.71        18.59 o                         
  -9   1   1        135.15        152.73        26.16 o                         
  -8   1   1         27.50         23.60         7.46 o                         
  -7   1   1        135.53        170.11        22.06 o                         
  -6   1   1        561.45        546.34        28.85 o                         
  -5   1   1        547.31        575.23        23.00 o                         
  -4   1   1        538.48        547.94        18.76 o                         
  -3   1   1        887.45        914.64        30.24 o                         
  -2   1   1       4463.11       4556.36       125.33 o                         
  -1   1   1       5169.15       4830.19       472.68 o                         
   1   1   1       5897.44       6147.06       590.71 o                         
   2   1   1       3783.50       3853.33       118.48 o                         
   3   1   1        894.32        908.00        40.18 o                         
   4   1   1        456.36        453.68        20.68 o                         
   5   1   1        638.57        603.44        34.08 o                         
   6   1   1        550.68        518.40        31.95 o                         
   7   1   1        132.14         93.22        22.95 o                         
   8   1   1         34.27         39.04         8.63 o                         
   9   1   1        169.64        213.69        33.13 o                         
  10   1   1          6.49          4.49        23.28 o                         
 -10   2   1         61.92         55.47        20.13 o                         
  -9   2   1          2.76          7.79         6.44 o                         
  -8   2   1        541.87        623.40        45.08 o                         
  -7   2   1        179.69        207.20        22.68 o                         
  -6   2   1       1423.53       1488.38        53.43 o                         
  -5   2   1        440.67        467.98        24.38 o                         
  -4   2   1       1185.47       1179.21        42.34 o                         
  -3   2   1        158.79        153.88         8.58 o                         
  -2   2   1       3766.24       3928.55       105.60 o                         
  -1   2   1        158.51        174.67         8.82 o                         
   0   2   1      12067.29      11712.21       379.13 o                         
   1   2   1        182.69        205.01         9.33 o                         
   2   2   1       4247.36       4302.20        78.14 o                         
   3   2   1        205.55        204.80        14.17 o                         
   4   2   1       1170.35       1169.33        50.49 o                         
   5   2   1        400.44        481.04        37.12 o                         
   6   2   1       1242.31       1275.77        57.94 o                         
   7   2   1        168.55        180.74        23.75 o                         
   8   2   1        477.17        528.40        45.82 o                         
   9   2   1          7.22          6.90         9.06 o                         
  10   2   1         82.79         59.71        16.44 o                         
 -10   3   1         52.98         32.53        19.43 o                         
  -9   3   1         85.46         78.40        34.20 o                         
  -8   3   1        520.99        587.01        48.42 o                         
  -7   3   1        619.09        684.80        47.35 o                         
  -6   3   1        734.22        697.32        37.80 o                         
  -5   3   1       1230.47       1216.96        44.89 o                         
  -4   3   1       4938.48       5015.59       173.93 o                         
  -3   3   1       3140.19       2848.81        88.43 o                         
  -2   3   1       3778.25       3482.20       242.49 o                         
  -1   3   1       9901.24       9683.57       284.70 o                         
   0   3   1       9522.45       9536.45       231.57 o                         
   1   3   1       9306.25       9224.18       324.19 o                         
   2   3   1       4086.74       3798.84       112.97 o                         
   3   3   1       3133.18       2940.44       102.91 o                         
   4   3   1       4856.38       5276.19       409.59 o                         
   5   3   1       1401.92       1378.74        42.33 o                         
   6   3   1        715.74        555.10        62.43 o                         
   7   3   1        683.42        744.15        50.20 o                         
   8   3   1        528.33        566.73        48.53 o                         
   9   3   1         80.91         72.80        21.55 o                         
  10   3   1         54.99         18.60        14.59 o                         
  -9   4   1         54.08         44.58        13.36 o                         
  -8   4   1         69.80         77.46        17.34 o                         
  -7   4   1         59.45         46.00        15.02 o                         
  -6   4   1        348.05        209.37        51.56 o                         
  -5   4   1        561.05        509.99        25.84 o                         
  -4   4   1        547.22        615.28        29.88 o                         
  -3   4   1       1456.10       1438.37        57.96 o                         
  -2   4   1        197.25        200.07        23.66 o                         
  -1   4   1       3895.58       3834.12       255.51 o                         
   0   4   1       1277.95       1428.50        34.62 o                         
   1   4   1       3915.59       3991.87       100.41 o                         
   2   4   1        188.22        215.61        16.16 o                         
   3   4   1       1349.15       1370.39        39.15 o                         
   4   4   1        537.88        531.42        55.91 o                         
   5   4   1        580.78        572.55        29.36 o                         
   6   4   1        398.42        262.63        56.22 o                         
   7   4   1         72.08         78.13        15.59 o                         
   8   4   1         74.30         55.75        18.42 o                         
   9   4   1         58.54         38.40        17.05 o                         
  -9   5   1        271.10        253.77        66.90 o                         
  -8   5   1        285.50        266.11        35.54 o                         
  -7   5   1        749.84        801.68        47.13 o                         
  -6   5   1       1057.62        903.46        99.19 o                         
  -5   5   1       2093.99       1874.85       103.16 o                         
  -4   5   1       2195.21       2006.83        92.40 o                         
  -3   5   1       3991.97       4084.01       261.64 o                         
  -2   5   1       2886.96       2537.51       234.75 o                         
  -1   5   1       5494.20       5432.74       280.47 o                         
   0   5   1       5099.71       4758.74       321.86 o                         
   1   5   1       5529.83       4852.48       121.14 o                         
   2   5   1       2865.81       2985.88       138.75 o                         
   3   5   1       4035.53       3847.27        54.90 o                         
   4   5   1       2157.69       1705.72       195.27 o                         
   5   5   1       1886.07       1875.32        61.57 o                         
   6   5   1       1007.30        888.54        72.29 o                         
   7   5   1        691.21        780.68        47.69 o                         
   8   5   1        314.42        343.94        43.66 o                         
   9   5   1        268.87        224.55        66.33 o                         
  -9   6   1         99.66         91.71        21.89 o                         
  -8   6   1        274.05        284.90        36.30 o                         
  -7   6   1        379.66        359.52        42.39 o                         
  -6   6   1       1151.75       1076.20       106.90 o                         
  -5   6   1       1733.01       1398.73       216.99 o                         
  -4   6   1       1820.63       1772.82        72.39 o                         
  -3   6   1       6195.75       6088.58       183.39 o                         
  -2   6   1       4890.39       4126.69       405.74 o                         
  -1   6   1       6914.41       6288.38       466.97 o                         
   0   6   1       5604.60       5250.44       104.45 o                         
   1   6   1       6469.93       5664.39       204.88 o                         
   2   6   1       4662.74       4408.41       131.84 o                         
   3   6   1       6242.90       5304.96       693.80 o                         
   4   6   1       1882.72       1270.48       216.56 o                         
   5   6   1       1732.66       1616.33       100.86 o                         
   6   6   1       1249.81       1085.77       120.46 o                         
   7   6   1        416.90        426.92        35.12 o                         
   8   6   1        299.19        356.17        40.96 o                         
   9   6   1         87.57         62.29        25.13 o                         
  -8   7   1         26.50         24.49        12.26 o                         
  -7   7   1        121.74        146.14        24.25 o                         
  -6   7   1        221.87        255.70        30.42 o                         
  -5   7   1        376.05        365.62        48.26 o                         
  -4   7   1        228.11        204.29        39.38 o                         
  -3   7   1         36.49         66.83        17.71 o                         
  -2   7   1         67.17         69.96        18.78 o                         
  -1   7   1        235.05        258.85        19.18 o                         
   0   7   1        493.15        528.88        37.01 o                         
   1   7   1        232.54        240.81        26.44 o                         
   2   7   1         71.52         65.92        17.80 o                         
   3   7   1         11.84         18.20        10.17 o                         
   4   7   1        262.82        246.73        20.09 o                         
   5   7   1        368.46        425.28        34.36 o                         
   6   7   1        204.12        176.31        31.42 o                         
   7   7   1        143.01        159.77        22.27 o                         
   8   7   1         23.82         23.67         7.41 o                         
  -8   8   1        159.82        152.81        32.33 o                         
  -7   8   1        386.07        380.77        65.89 o                         
  -6   8   1        659.68        738.41        75.26 o                         
  -5   8   1        983.70       1176.23        77.88 o                         
  -4   8   1       1131.53       1167.53        71.89 o                         
  -3   8   1       1455.24       1563.74        98.19 o                         
  -2   8   1       2048.94       2141.93       106.45 o                         
  -1   8   1       3256.95       3476.31       105.43 o                         
   0   8   1       1356.16       1344.64        64.66 o                         
   1   8   1       3318.31       3417.65       108.59 o                         
   2   8   1       2146.95       2266.50       112.28 o                         
   3   8   1       1553.43       1791.09       104.41 o                         
   4   8   1       1099.09       1134.17        56.82 o                         
   5   8   1        947.38        909.71       132.79 o                         
   6   8   1        579.59        507.67       102.15 o                         
   7   8   1        377.52        394.68        44.45 o                         
   8   8   1        183.65        198.35        41.81 o                         
  -7   9   1        172.67        168.49        37.18 o                         
  -6   9   1        154.09        187.21        33.47 o                         
  -5   9   1        371.05        452.35        50.30 o                         
  -4   9   1        782.83        889.32        67.46 o                         
  -3   9   1        981.57       1198.69        89.95 o                         
  -2   9   1        597.45        564.30        59.53 o                         
  -1   9   1       1387.71       1473.30        74.07 o                         
   0   9   1       2446.99       2643.86       132.27 o                         
   1   9   1       1442.18       1511.32        78.65 o                         
   2   9   1        775.87        761.72        56.19 o                         
   3   9   1        997.24       1095.75        88.35 o                         
   4   9   1        750.21        707.68        84.06 o                         
   5   9   1        428.71        382.78        92.99 o                         
   6   9   1        110.75        118.43        26.65 o                         
   7   9   1        157.80        160.27        33.68 o                         
  -6  10   1        163.95        253.50        43.53 o                         
  -5  10   1         45.84         77.24        22.69 o                         
  -4  10   1        224.24        273.60        38.69 o                         
  -3  10   1         32.48         27.02        15.19 o                         
  -2  10   1         90.35        105.60        22.11 o                         
  -1  10   1        213.42        224.50        31.21 o                         
   0  10   1          6.62         15.11        11.26 o                         
   1  10   1        203.91        226.33        40.78 o                         
   2  10   1        110.94        144.59        26.90 o                         
   3  10   1         19.96         26.69        16.69 o                         
   4  10   1        198.72        197.00        25.53 o                         
   5  10   1         42.82         40.35        16.79 o                         
   6  10   1        166.31        256.34        50.84 o                         
  -6  11   1         73.88         72.88        24.59 o                         
  -5  11   1         81.03         48.87        39.21 o                         
  -4  11   1        237.95        285.69        43.42 o                         
  -3  11   1        233.16        254.13        39.59 o                         
  -2  11   1        469.78        570.91        55.37 o                         
  -1  11   1        177.57        176.87        32.09 o                         
   0  11   1        102.26        124.10        34.54 o                         
   1  11   1        189.68        200.57        42.42 o                         
   2  11   1        450.26        529.30        55.74 o                         
   3  11   1        206.35        221.03        36.78 o                         
   4  11   1        245.64        214.30        74.73 o                         
   5  11   1         83.23         61.57        20.95 o                         
   6  11   1         80.60        105.06        34.69 o                         
  -4  12   1         77.89         94.18        24.75 o                         
  -3  12   1         10.65         -4.93        10.81 o                         
  -2  12   1        131.34        147.35        28.25 o                         
  -1  12   1         55.89         78.90        31.70 o                         
   0  12   1         77.36        107.08        34.12 o                         
   1  12   1         53.56         96.06        30.52 o                         
   2  12   1        124.43        165.16        41.78 o                         
   3  12   1          5.58         10.65         6.11 o                         
   4  12   1         82.25         68.38        23.53 o                         
  -2  13   1         17.65         22.48        11.92 o                         
  -1  13   1          7.36         11.45        23.57 o                         
   0  13   1         14.98          8.94         9.09 o                         
   1  13   1          9.18         19.12        15.31 o                         
   2  13   1         16.81         39.69        24.11 o                         
   0   0   2       6293.68       6586.36       113.61 o                         
   1   0   2      20153.86      19840.52       323.64 o                         
   2   0   2        165.99        162.41         5.72 o                         
   3   0   2      19279.54      18443.38       329.03 o                         
   4   0   2         25.33         19.62         3.08 o                         
   5   0   2      10382.65      10229.51        96.05 o                         
   6   0   2         17.64         12.32         4.28 o                         
   7   0   2       3284.31       3593.54        94.97 o                         
   8   0   2          0.33         -0.06         7.16 o                         
   9   0   2        355.46        468.67        54.84 o                         
  10   0   2         17.23         23.75        43.48 o                         
 -10   1   2        133.81         87.65        25.94 o                         
  -9   1   2        190.71        211.15        32.45 o                         
  -8   1   2         75.02         87.78        15.25 o                         
  -7   1   2        456.68        536.98        36.47 o                         
  -6   1   2        799.84        697.79        60.47 o                         
  -5   1   2        211.47        218.34        13.83 o                         
  -4   1   2       3069.09       2965.14        58.82 o                         
  -3   1   2       1898.62       2024.37        43.37 o                         
  -2   1   2      15834.93      15942.72       267.85 o                         
  -1   1   2       7892.63       8798.31       115.16 o                         
   0   1   2       3624.92       3440.63        39.22 o                         
   1   1   2       7922.65       8733.10       158.74 o                         
   2   1   2      15801.67      17072.24       602.06 o                         
   3   1   2       1565.48       1718.56       104.27 o                         
   4   1   2       3180.48       2599.53       203.52 o                         
   5   1   2        132.34        145.53        15.53 o                         
   6   1   2        813.57        804.84        45.30 o                         
   7   1   2        536.75        538.28        37.97 o                         
   8   1   2         43.47         55.41        13.75 o                         
   9   1   2        190.18        241.77        32.03 o                         
  10   1   2        134.91        105.97        47.11 o                         
 -10   2   2         62.41         53.41        16.98 o                         
  -9   2   2         92.57         67.54        21.44 o                         
  -8   2   2         99.82        126.82        19.74 o                         
  -7   2   2        726.99        729.00        35.34 o                         
  -6   2   2       1115.52       1186.95        43.94 o                         
  -5   2   2       1766.27       1751.86        47.55 o                         
  -4   2   2       1471.64       1517.95        41.72 o                         
  -3   2   2       4270.98       4654.27       270.42 o                         
  -2   2   2       2813.49       3055.70        83.17 o                         
  -1   2   2      12208.82      13020.86       234.39 o                         
   0   2   2        142.84        154.49         6.40 o                         
   1   2   2      13473.65      13355.82       348.56 o                         
   2   2   2       3099.77       3320.51        94.41 o                         
   3   2   2       4013.02       3916.58        66.70 o                         
   4   2   2       1371.85       1457.60        55.98 o                         
   5   2   2       1863.17       1894.19        67.74 o                         
   6   2   2       1139.13       1170.64        43.77 o                         
   7   2   2        627.15        663.14        46.78 o                         
   8   2   2         99.33        133.92        22.82 o                         
   9   2   2        124.74        130.73        23.72 o                         
  10   2   2         69.53        123.89        26.59 o                         
 -10   3   2        144.18        106.60        45.29 o                         
  -9   3   2         36.43         14.89        12.59 o                         
  -8   3   2        699.77        700.29       131.01 o                         
  -7   3   2         34.17         17.84        12.01 o                         
  -6   3   2       2299.69       2365.11        62.62 o                         
  -5   3   2        527.05        501.07        25.35 o                         
  -4   3   2       6018.77       5906.60       155.36 o                         
  -3   3   2          3.68          6.97         2.81 o                         
  -2   3   2      14417.81      14197.86       350.15 o                         
  -1   3   2        689.86        693.24        18.76 o                         
   0   3   2      19342.72      19613.25       687.98 o                         
   1   3   2        699.62        648.48        23.03 o                         
   2   3   2      14706.89      14176.89       541.13 o                         
   3   3   2          3.70         14.53         3.34 o                         
   4   3   2       5877.80       5757.98       198.11 o                         
   5   3   2        492.18        509.52        27.30 o                         
   6   3   2       2186.80       1974.79       253.88 o                         
   7   3   2         42.01         34.99         7.89 o                         
   8   3   2        759.51        899.19        62.15 o                         
   9   3   2         41.06         43.12        14.94 o                         
  10   3   2        144.06        118.20        27.23 o                         
  -9   4   2         67.22         40.33        15.34 o                         
  -8   4   2        170.15        166.54        34.30 o                         
  -7   4   2        173.42        223.89        24.18 o                         
  -6   4   2        904.51        825.59        54.81 o                         
  -5   4   2        619.07        558.95        47.68 o                         
  -4   4   2       1311.80       1293.73        47.75 o                         
  -3   4   2        584.26        548.75        36.38 o                         
  -2   4   2       6419.05       6975.83       186.60 o                         
  -1   4   2       2720.07       2597.73       167.70 o                         
   0   4   2       5130.73       5252.39       135.84 o                         
   1   4   2       2653.24       2086.74       350.18 o                         
   2   4   2       6810.05       6934.53        91.62 o                         
   3   4   2        637.20        590.87        35.00 o                         
   4   4   2       1428.28       1357.08        47.74 o                         
   5   4   2        594.80        559.27        32.69 o                         
   6   4   2        899.01        710.12       115.47 o                         
   7   4   2        165.30        169.99        18.80 o                         
   8   4   2        158.90        176.52        26.84 o                         
   9   4   2         64.23         68.66        27.40 o                         
  -9   5   2         68.51         59.16        25.92 o                         
  -8   5   2         43.10         25.78         8.31 o                         
  -7   5   2        312.95        306.95        27.85 o                         
  -6   5   2        108.20         74.86        12.88 o                         
  -5   5   2        772.89        832.09        40.10 o                         
  -4   5   2        379.84        355.32        27.73 o                         
  -3   5   2       1148.18       1031.98        36.37 o                         
  -2   5   2       2253.77       2412.30        72.76 o                         
  -1   5   2       2495.43       2582.04       117.63 o                         
   0   5   2        446.12        390.90        19.72 o                         
   1   5   2       2334.39       1730.69       313.63 o                         
   2   5   2       2209.66       2390.82        71.79 o                         
   3   5   2       1091.89        936.44        76.95 o                         
   4   5   2        417.21        349.88        32.49 o                         
   5   5   2        760.90        814.05        41.97 o                         
   6   5   2        113.72         62.50        26.38 o                         
   7   5   2        333.28        370.88        33.56 o                         
   8   5   2         25.73         12.08         7.11 o                         
   9   5   2         70.18         43.28        13.41 o                         
  -9   6   2         23.88         35.33        12.96 o                         
  -8   6   2         84.14         62.50        15.80 o                         
  -7   6   2        302.58        310.21        29.11 o                         
  -6   6   2        281.52        263.11        24.28 o                         
  -5   6   2        866.97        912.54        51.20 o                         
  -4   6   2        268.13        179.29        32.39 o                         
  -3   6   2        526.74        472.23        31.55 o                         
  -2   6   2        252.34        198.47        35.21 o                         
  -1   6   2        951.81        839.38        36.20 o                         
   0   6   2        196.96        193.99        17.55 o                         
   1   6   2       1138.72        634.20       170.45 o                         
   2   6   2        305.19        282.39        33.78 o                         
   3   6   2        574.99        578.45        39.38 o                         
   4   6   2        262.35        251.91        19.40 o                         
   5   6   2        802.00        878.74        46.39 o                         
   6   6   2        284.70        243.44        27.18 o                         
   7   6   2        300.94        323.28        34.91 o                         
   8   6   2         83.56         69.74        17.82 o                         
   9   6   2         27.69         15.37        12.33 o                         
  -8   7   2         12.57         21.04         8.63 o                         
  -7   7   2        323.14        314.75        35.52 o                         
  -6   7   2        152.03        183.20        25.61 o                         
  -5   7   2        708.36        769.66        50.11 o                         
  -4   7   2        143.52        121.38        31.39 o                         
  -3   7   2       1989.74       1489.21       238.33 o                         
  -2   7   2        214.80        192.75        20.09 o                         
  -1   7   2       4318.48       4183.75       265.81 o                         
   0   7   2         19.89         11.50         9.77 o                         
   1   7   2       4294.38       4336.90       139.47 o                         
   2   7   2        197.52        222.67        33.84 o                         
   3   7   2       1992.48       2095.24        82.20 o                         
   4   7   2        158.37        175.85        21.19 o                         
   5   7   2        725.87        797.22        47.88 o                         
   6   7   2        164.30        164.05        33.31 o                         
   7   7   2        300.18        266.81        77.69 o                         
   8   7   2         12.89         15.07         7.70 o                         
  -8   8   2          3.31         -4.19         9.09 o                         
  -7   8   2         31.99         19.63        18.39 o                         
  -6   8   2        221.56        232.88        47.58 o                         
  -5   8   2        193.00        213.23        32.80 o                         
  -4   8   2         53.50         52.40        14.68 o                         
  -3   8   2        658.14        756.20        53.73 o                         
  -2   8   2        532.63        478.48        51.80 o                         
  -1   8   2         94.40         84.73        13.91 o                         
   0   8   2        167.82        159.53        22.13 o                         
   1   8   2        120.13         93.64        22.14 o                         
   2   8   2        552.57        613.21        57.99 o                         
   3   8   2        672.87        738.26        52.67 o                         
   4   8   2         23.02         22.74         9.32 o                         
   5   8   2        159.39        154.69        22.58 o                         
   6   8   2        219.37        149.57        55.20 o                         
   7   8   2         56.83         86.71        23.50 o                         
   8   8   2          4.91         -5.47         5.63 o                         
  -7   9   2         40.19         26.08        11.90 o                         
  -6   9   2        203.32        216.33        49.73 o                         
  -5   9   2        375.89        435.78        51.44 o                         
  -4   9   2        153.29        191.10        30.46 o                         
  -3   9   2        392.50        411.16        42.66 o                         
  -2   9   2        323.52        325.32        36.02 o                         
  -1   9   2        269.43        207.60        83.65 o                         
   0   9   2        317.88        320.24        45.42 o                         
   1   9   2        180.35        209.83        36.56 o                         
   2   9   2        323.21        306.66        36.20 o                         
   3   9   2        444.56        450.74        44.58 o                         
   4   9   2        160.67        156.53        24.49 o                         
   5   9   2        353.73        224.40        49.66 o                         
   6   9   2        191.30        178.98        37.60 o                         
   7   9   2         53.01         47.93        23.75 o                         
  -6  10   2         52.38         87.50        24.87 o                         
  -5  10   2         24.25         32.72        12.28 o                         
  -4  10   2        276.66        344.10        45.71 o                         
  -3  10   2         20.04         23.14        19.61 o                         
  -2  10   2        791.48        865.28        54.78 o                         
  -1  10   2        159.59        162.36        25.77 o                         
   0  10   2        424.24        509.93        63.10 o                         
   1  10   2        181.78        189.82        37.77 o                         
   2  10   2        794.00        929.21        68.58 o                         
   3  10   2         10.15         11.89         6.04 o                         
   4  10   2        254.44        249.55        49.95 o                         
   5  10   2         17.69         18.50         8.13 o                         
   6  10   2         46.78         65.18        26.57 o                         
  -5  11   2         37.71         31.44        14.98 o                         
  -4  11   2        237.79        292.84        40.73 o                         
  -3  11   2         65.21         69.68        17.11 o                         
  -2  11   2        422.64        483.67        43.23 o                         
  -1  11   2          0.44        -11.84        12.45 o                         
   0  11   2        656.48        573.63       171.02 o                         
   1  11   2          0.16         -5.56        38.84 o                         
   2  11   2        421.98        472.27        51.08 o                         
   3  11   2         68.24         93.21        18.68 o                         
   4  11   2        256.85        249.73        76.81 o                         
   5  11   2         33.09         47.56        16.03 o                         
  -4  12   2         29.95          2.21        28.43 o                         
  -3  12   2        179.22        150.99        42.74 o                         
  -2  12   2         26.41         32.10        12.48 o                         
  -1  12   2        207.18        233.62        49.91 o                         
   0  12   2         78.91        114.46        33.57 o                         
   1  12   2        239.27        283.38        54.96 o                         
   2  12   2         21.58         27.13        10.95 o                         
   3  12   2        176.39        184.74        28.51 o                         
   4  12   2         31.99         19.45        12.54 o                         
  -2  13   2         14.20         20.29        17.30 o                         
  -1  13   2         22.39         35.63        16.68 o                         
   0  13   2         24.19         21.30        13.48 o                         
   1  13   2         24.52         11.08        13.98 o                         
   2  13   2         12.39         17.38        12.45 o                         
   1   0   3        346.77        409.23        12.79 o                         
   2   0   3        699.43        799.90        23.28 o                         
   3   0   3        159.53        169.12        10.90 o                         
   4   0   3        264.44        319.50        14.45 o                         
   5   0   3        485.01        518.20        21.31 o                         
   6   0   3        576.56        604.91        28.32 o                         
   7   0   3        316.54        383.66        35.13 o                         
   8   0   3        446.01        498.03        44.24 o                         
   9   0   3        168.23        212.06        32.65 o                         
  10   0   3        180.60        119.55        32.32 o                         
 -10   1   3        137.96         72.23        23.17 o                         
  -9   1   3         73.03         56.61        21.96 o                         
  -8   1   3        161.29        160.23        23.49 o                         
  -7   1   3        620.85        617.40        44.34 o                         
  -6   1   3       2288.45       2246.96        86.91 o                         
  -5   1   3       1223.28       1130.64        31.76 o                         
  -4   1   3       4753.84       4887.57        76.15 o                         
  -3   1   3       2843.09       3012.81       165.90 o                         
  -2   1   3      15827.04      16258.92       423.68 o                         
  -1   1   3      15890.23      16611.17       216.34 o                         
   0   1   3       6017.27       5990.97       159.85 o                         
   1   1   3      16500.22      16911.50       356.56 o                         
   2   1   3      16285.75      18075.53       370.96 o                         
   3   1   3       3456.74       3375.78       162.81 o                         
   4   1   3       4287.52       4773.66       350.22 o                         
   5   1   3       1091.48       1073.77        44.80 o                         
   6   1   3       2141.30       2266.73        67.19 o                         
   7   1   3        536.36        540.81        31.89 o                         
   8   1   3        195.28        217.72        30.17 o                         
   9   1   3         78.79         52.68        28.58 o                         
  10   1   3        144.71        122.60        33.64 o                         
 -10   2   3         11.15         24.47        17.04 o                         
  -9   2   3        258.13        166.81        55.47 o                         
  -8   2   3         10.51         14.90        14.19 o                         
  -7   2   3       1177.68       1247.61        61.75 o                         
  -6   2   3        160.04        180.07        14.85 o                         
  -5   2   3       3122.55       3178.44        56.92 o                         
  -4   2   3       1413.42       1492.48        31.71 o                         
  -3   2   3       8149.90       7863.53       123.12 o                         
  -2   2   3        445.72        445.06        21.90 o                         
  -1   2   3      16681.62      17029.95       354.67 o                         
   0   2   3       1782.85       1761.36        54.26 o                         
   1   2   3      15881.30      15791.98       464.23 o                         
   2   2   3        590.54        623.73        34.77 o                         
   3   2   3       8741.59       8612.17       258.03 o                         
   4   2   3       1506.24       1557.82        62.96 o                         
   5   2   3       2982.15       2971.44        82.47 o                         
   6   2   3        110.87        112.79        16.07 o                         
   7   2   3       1271.31       1411.10        69.46 o                         
   8   2   3         23.37         21.86        12.27 o                         
   9   2   3        245.40        315.29        40.41 o                         
  10   2   3         11.41         -3.98        12.99 o                         
  -9   3   3        117.83         68.55        20.08 o                         
  -8   3   3        134.93        110.57        37.58 o                         
  -7   3   3        551.38        549.31        30.80 o                         
  -6   3   3        514.12        546.45        26.07 o                         
  -5   3   3       1948.62       1864.41        43.21 o                         
  -4   3   3       1284.24       1332.94        38.97 o                         
  -3   3   3       5367.98       4579.62       340.02 o                         
  -2   3   3        286.51        250.24        12.06 o                         
  -1   3   3       4442.35       4449.09        75.31 o                         
   0   3   3         47.40         79.65         6.97 o                         
   1   3   3       4175.74       4454.68        74.01 o                         
   2   3   3        256.73        194.59        18.45 o                         
   3   3   3       5203.80       5026.60       106.03 o                         
   4   3   3       1248.15       1131.34        38.12 o                         
   5   3   3       2061.54       2185.64        74.18 o                         
   6   3   3        457.91        489.01        33.94 o                         
   7   3   3        695.63        667.82        66.80 o                         
   8   3   3        147.52        191.52        28.89 o                         
   9   3   3        109.95        132.84        32.31 o                         
  -9   4   3         12.78         28.78        13.73 o                         
  -8   4   3         82.70         91.09        18.71 o                         
  -7   4   3        402.73        386.08        26.99 o                         
  -6   4   3        496.41        471.89        43.33 o                         
  -5   4   3        923.73        778.99        76.64 o                         
  -4   4   3       1543.01       1563.81        47.01 o                         
  -3   4   3       1205.16       1204.48        32.65 o                         
  -2   4   3       2762.91       2577.18       142.27 o                         
  -1   4   3       1769.62       1763.27       122.07 o                         
   0   4   3       3170.92       2942.48       106.14 o                         
   1   4   3       1790.27       1794.37        55.82 o                         
   2   4   3       2879.04       2740.57        80.80 o                         
   3   4   3       1170.55       1108.50        42.48 o                         
   4   4   3       1484.76       1458.27        58.31 o                         
   5   4   3        853.42        805.43        41.58 o                         
   6   4   3        425.23        468.18        34.19 o                         
   7   4   3        385.38        379.72        43.15 o                         
   8   4   3         65.29         58.93        16.20 o                         
   9   4   3         22.28         23.38         9.61 o                         
  -9   5   3         85.18         66.56        18.04 o                         
  -8   5   3        176.09        188.36        39.62 o                         
  -7   5   3        165.41        139.01        19.22 o                         
  -6   5   3        870.89        798.85        99.37 o                         
  -5   5   3        380.59        386.36        32.33 o                         
  -4   5   3       2111.28       2210.94        69.69 o                         
  -3   5   3        512.21        450.09        24.65 o                         
  -2   5   3       5301.18       5459.86       188.38 o                         
  -1   5   3       1282.90       1060.00        98.94 o                         
   0   5   3       2407.69       1797.60       203.10 o                         
   1   5   3       1537.58       1484.05        55.71 o                         
   2   5   3       5385.40       5561.33       181.83 o                         
   3   5   3        481.11        446.15        32.40 o                         
   4   5   3       2194.83       2195.10        67.09 o                         
   5   5   3        337.71        353.73        28.87 o                         
   6   5   3        911.31        993.81        51.11 o                         
   7   5   3        108.54        100.15        16.65 o                         
   8   5   3        189.56        182.39        39.62 o                         
   9   5   3        100.85         65.16        18.98 o                         
  -9   6   3        101.03        101.08        25.48 o                         
  -8   6   3        166.48        157.03        29.28 o                         
  -7   6   3        194.36        184.63        31.17 o                         
  -6   6   3        483.28        485.59        39.92 o                         
  -5   6   3        527.27        486.83        40.00 o                         
  -4   6   3       2093.22       2040.53        53.52 o                         
  -3   6   3        610.64        578.43        42.03 o                         
  -2   6   3       2633.97       2677.62        95.22 o                         
  -1   6   3       1242.45       1217.84        43.42 o                         
   0   6   3       2878.53       2578.12        95.64 o                         
   1   6   3       1355.71       1301.78        50.13 o                         
   2   6   3       2653.48       2646.78        83.56 o                         
   3   6   3        613.85        608.07        41.78 o                         
   4   6   3       2154.06       2165.25        72.35 o                         
   5   6   3        504.75        512.78        36.51 o                         
   6   6   3        554.08        495.71        67.50 o                         
   7   6   3        170.28        134.60        54.37 o                         
   8   6   3        165.48        150.29        26.75 o                         
   9   6   3        107.27         82.55        21.52 o                         
  -8   7   3          5.10         -5.93         7.19 o                         
  -7   7   3         13.09         12.59         4.20 o                         
  -6   7   3         34.40         35.67         9.56 o                         
  -5   7   3        195.44        225.97        26.36 o                         
  -4   7   3         77.92         60.81        12.29 o                         
  -3   7   3         52.21         43.17         7.91 o                         
  -2   7   3         12.06          7.76         6.78 o                         
  -1   7   3         86.79         86.87         9.54 o                         
   0   7   3         38.61         35.78         5.38 o                         
   1   7   3         67.93         66.15         8.25 o                         
   2   7   3         12.10          8.08         4.30 o                         
   3   7   3         62.70         65.47        14.65 o                         
   4   7   3         86.31         97.65        16.33 o                         
   5   7   3        175.72        199.71        23.93 o                         
   6   7   3         33.31         37.92        10.30 o                         
   7   7   3         16.39         11.26        12.27 o                         
   8   7   3          3.98          3.71         7.69 o                         
  -8   8   3         82.53        133.62        33.25 o                         
  -7   8   3        181.89        235.45        33.20 o                         
  -6   8   3        473.17        478.37        53.84 o                         
  -5   8   3        191.67        193.83        24.79 o                         
  -4   8   3        382.24        364.38        40.71 o                         
  -3   8   3        534.89        550.47        45.47 o                         
  -2   8   3       1280.91       1220.15        64.09 o                         
  -1   8   3        564.32        485.07        39.94 o                         
   0   8   3        944.27        888.31        40.71 o                         
   1   8   3        585.67        427.86        68.34 o                         
   2   8   3       1129.60       1119.84        55.93 o                         
   3   8   3        629.97        614.91        48.07 o                         
   4   8   3        345.43        344.81        32.68 o                         
   5   8   3        118.96        135.25        20.66 o                         
   6   8   3        486.35        305.48       100.13 o                         
   7   8   3        194.25        208.20        51.32 o                         
   8   8   3         71.71         89.68        26.15 o                         
  -7   9   3         16.68         12.17         6.70 o                         
  -6   9   3        189.02        229.40        39.07 o                         
  -5   9   3         66.27         51.86        23.41 o                         
  -4   9   3        452.28        472.65        47.75 o                         
  -3   9   3        235.70        273.96        34.85 o                         
  -2   9   3        660.81        682.99        44.18 o                         
  -1   9   3        458.58        416.45        36.29 o                         
   0   9   3        633.76        513.91        49.02 o                         
   1   9   3        451.80        262.13        64.16 o                         
   2   9   3        588.36        587.89        43.51 o                         
   3   9   3        224.77        231.78        43.46 o                         
   4   9   3        445.27        532.39        50.07 o                         
   5   9   3         94.28         34.53        15.04 o                         
   6   9   3        193.84        131.38        35.01 o                         
   7   9   3         21.89         27.92        19.54 o                         
  -6  10   3         54.88         47.19        20.99 o                         
  -5  10   3        191.77        241.20        37.97 o                         
  -4  10   3        105.17         35.47        25.17 o                         
  -3  10   3        141.87        164.96        27.55 o                         
  -2  10   3         37.85         24.45        17.96 o                         
  -1  10   3        217.09        201.06        24.21 o                         
   0  10   3        316.42        284.94        43.15 o                         
   1  10   3        273.40        345.64        53.28 o                         
   2  10   3         66.30         61.65        16.06 o                         
   3  10   3        161.34        135.89        39.23 o                         
   4  10   3        105.61         88.28        45.96 o                         
   5  10   3        186.44        140.30        39.52 o                         
   6  10   3         50.89         11.37        14.25 o                         
  -5  11   3         68.03         53.85        18.43 o                         
  -4  11   3         14.95         11.54        10.49 o                         
  -3  11   3        160.59        183.40        27.21 o                         
  -2  11   3          0.44         -2.88        20.51 o                         
  -1  11   3        251.99        270.66        37.08 o                         
   0  11   3         28.08         -4.42        18.09 o                         
   1  11   3        301.88        292.01        63.72 o                         
   2  11   3          1.84          0.76         5.96 o                         
   3  11   3        146.98        175.56        27.01 o                         
   4  11   3         17.22         10.64         8.33 o                         
   5  11   3         58.12         49.13        16.94 o                         
  -4  12   3          8.96          6.70         8.99 o                         
  -3  12   3        164.90        147.70        39.62 o                         
  -2  12   3         25.41         24.94        13.35 o                         
  -1  12   3        187.82        193.75        41.15 o                         
   0  12   3         15.89         33.53        10.48 o                         
   1  12   3        192.98        247.38        51.18 o                         
   2  12   3         21.37         13.22         8.23 o                         
   3  12   3        179.49        190.97        35.26 o                         
   4  12   3          5.91          3.64         9.53 o                         
  -1  13   3         61.08         61.87        24.81 o                         
   0  13   3        125.60        138.03        40.45 o                         
   1  13   3         57.93         74.77        29.48 o                         
   0   0   4       4353.87       3891.18        70.34 o                         
   1   0   4       1013.84       1047.55        22.27 o                         
   2   0   4       5443.19       4986.29       354.78 o                         
   3   0   4        414.52        478.43        17.44 o                         
   4   0   4       2494.50       2498.28        57.24 o                         
   5   0   4          4.11          2.36         2.58 o                         
   6   0   4       1099.74       1158.83        48.99 o                         
   7   0   4         17.71         11.88         9.65 o                         
   8   0   4        187.25        247.83        31.63 o                         
   9   0   4         13.70         12.66         6.77 o                         
  10   0   4         89.86         79.78        28.74 o                         
  -9   1   4        114.36        102.48        25.97 o                         
  -8   1   4         87.22         84.06        18.20 o                         
  -7   1   4        272.91        309.22        31.26 o                         
  -6   1   4        158.07        158.99        15.14 o                         
  -5   1   4        385.98        398.54        22.87 o                         
  -4   1   4       1248.46       1301.75        46.43 o                         
  -3   1   4       1856.94       1868.64        68.02 o                         
  -2   1   4        240.44        215.18        16.49 o                         
  -1   1   4       1971.97       2103.86        60.71 o                         
   0   1   4        827.64        910.08        22.60 o                         
   1   1   4       2135.59       2020.49        45.79 o                         
   2   1   4        132.29        111.42         9.57 o                         
   3   1   4       1568.27       1686.55        48.54 o                         
   4   1   4       1305.93       1340.92        41.77 o                         
   5   1   4        504.21        530.53        27.96 o                         
   6   1   4        183.28        166.87        16.02 o                         
   7   1   4        230.81        273.86        25.50 o                         
   8   1   4         69.72         70.24        15.49 o                         
   9   1   4        123.24        117.07        37.17 o                         
  -9   2   4         18.32          5.10         7.98 o                         
  -8   2   4         82.95         39.45        13.76 o                         
  -7   2   4         16.25         15.11         4.69 o                         
  -6   2   4        161.20        170.25        15.34 o                         
  -5   2   4        965.18        891.13        32.85 o                         
  -4   2   4          7.69          9.51         2.19 o                         
  -3   2   4       3050.45       2972.15       130.67 o                         
  -2   2   4       2222.90       2098.27        94.70 o                         
  -1   2   4       2246.59       2279.37        43.21 o                         
   0   2   4       1810.28       1841.61        32.14 o                         
   1   2   4       2559.41       2278.25       189.16 o                         
   2   2   4       2022.96       2242.07       123.03 o                         
   3   2   4       3005.30       2753.68       224.87 o                         
   4   2   4         30.58         29.61         5.02 o                         
   5   2   4        984.42        983.55        45.93 o                         
   6   2   4        204.33        224.17        24.16 o                         
   7   2   4         10.98          7.46         5.26 o                         
   8   2   4         67.07         47.63        16.05 o                         
   9   2   4         22.37         21.15         8.37 o                         
  -9   3   4        165.22        185.78        60.79 o                         
  -8   3   4         24.33         16.74         9.15 o                         
  -7   3   4        410.28        394.91        47.87 o                         
  -6   3   4        178.66        161.17        15.35 o                         
  -5   3   4       1768.02       1799.15        43.45 o                         
  -4   3   4         88.37         90.25         7.13 o                         
  -3   3   4       2517.04       2182.59       155.18 o                         
  -2   3   4       1065.12       1238.57        33.79 o                         
  -1   3   4        422.98        310.00        17.47 o                         
   0   3   4         46.07         59.02         5.47 o                         
   1   3   4        491.34        349.35        41.81 o                         
   2   3   4       1127.57       1245.32        43.65 o                         
   3   3   4       2733.29       2360.64       149.80 o                         
   4   3   4        119.33        128.92        13.56 o                         
   5   3   4       1730.57       1741.50        70.90 o                         
   6   3   4        161.05        118.35        21.59 o                         
   7   3   4        405.86        410.78        44.85 o                         
   8   3   4         26.33         17.31         9.73 o                         
   9   3   4        172.72        173.77        42.41 o                         
  -9   4   4        236.33        232.17        52.87 o                         
  -8   4   4         88.92        145.71        30.01 o                         
  -7   4   4       1230.41       1142.07       115.95 o                         
  -6   4   4        382.95        333.71        37.45 o                         
  -5   4   4       2310.31       1804.71       184.60 o                         
  -4   4   4        701.21        484.77        43.54 o                         
  -3   4   4       4832.27       3909.90       402.37 o                         
  -2   4   4       2900.77       3117.28       122.76 o                         
  -1   4   4       8116.72       8355.00       208.43 o                         
   0   4   4        402.89        348.56        20.64 o                         
   1   4   4       8337.78       7034.97       904.96 o                         
   2   4   4       2815.17       2858.09        76.30 o                         
   3   4   4       4572.79       4416.52       149.24 o                         
   4   4   4        698.16        682.30        36.73 o                         
   5   4   4       2132.07       1829.40       212.51 o                         
   6   4   4        439.03        545.96        43.85 o                         
   7   4   4       1227.50       1135.61       132.39 o                         
   8   4   4         58.72        102.91        25.10 o                         
   9   4   4        263.99        221.85        60.59 o                         
  -9   5   4         37.05         19.41        21.24 o                         
  -8   5   4         90.63        122.32        29.46 o                         
  -7   5   4         51.01         21.80        12.97 o                         
  -6   5   4        337.31        301.63        32.12 o                         
  -5   5   4         88.08         55.56        17.30 o                         
  -4   5   4       2347.50       2308.69        53.56 o                         
  -3   5   4         88.54         98.21         9.95 o                         
  -2   5   4       3972.38       3922.83        99.51 o                         
  -1   5   4        113.87        112.23         9.52 o                         
   0   5   4       6978.07       7127.54       304.59 o                         
   1   5   4        136.90        151.41        13.79 o                         
   2   5   4       3730.64       3705.32       110.19 o                         
   3   5   4         93.70         95.86        14.47 o                         
   4   5   4       2440.10       2418.41        73.56 o                         
   5   5   4         79.72         91.46        14.15 o                         
   6   5   4        387.51        449.91        42.41 o                         
   7   5   4         53.97         43.03        10.87 o                         
   8   5   4         75.75         87.90        21.35 o                         
   9   5   4         39.31         42.83        16.34 o                         
  -8   6   4        314.23        397.11        53.01 o                         
  -7   6   4        182.55        152.56        21.42 o                         
  -6   6   4        381.30        407.90        44.92 o                         
  -5   6   4        563.73        492.25        52.57 o                         
  -4   6   4        649.41        661.12        60.18 o                         
  -3   6   4       1095.72       1116.83        47.43 o                         
  -2   6   4        259.92        292.64        22.67 o                         
  -1   6   4       1307.32       1269.81        72.93 o                         
   0   6   4        271.57        301.32        24.18 o                         
   1   6   4       1161.74       1219.39        46.67 o                         
   2   6   4        203.60        224.68        24.49 o                         
   3   6   4       1135.04       1157.74        58.36 o                         
   4   6   4        599.10        669.25        41.06 o                         
   5   6   4        495.89        450.69        71.69 o                         
   6   6   4        456.11        461.03        68.62 o                         
   7   6   4        223.65        191.15        25.40 o                         
   8   6   4        334.77        320.04       102.15 o                         
  -8   7   4        326.38        389.23        53.82 o                         
  -7   7   4        160.77        159.32        24.79 o                         
  -6   7   4        752.62        730.27        86.87 o                         
  -5   7   4         69.84         87.27        14.85 o                         
  -4   7   4       4493.33       5082.35       146.59 o                         
  -3   7   4        552.50        624.09        46.62 o                         
  -2   7   4       4115.67       4331.89        94.75 o                         
  -1   7   4       1040.31       1055.97        35.84 o                         
   0   7   4       5755.35       5728.67       197.17 o                         
   1   7   4       1078.93       1100.44        58.31 o                         
   2   7   4       4238.53       4582.30       156.66 o                         
   3   7   4        521.55        576.26        44.46 o                         
   4   7   4       4546.71       4940.26       119.83 o                         
   5   7   4         77.63        103.45        17.05 o                         
   6   7   4        709.78        633.13       117.76 o                         
   7   7   4        133.70        110.06        30.54 o                         
   8   7   4        324.31        226.11        46.69 o                         
  -7   8   4         25.52         38.86        18.14 o                         
  -6   8   4        174.19        214.10        36.16 o                         
  -5   8   4        239.89        265.44        32.98 o                         
  -4   8   4        244.93        221.03        25.75 o                         
  -3   8   4        585.20        573.04        73.16 o                         
  -2   8   4        163.25        153.41        17.64 o                         
  -1   8   4       1457.86       1368.97        62.23 o                         
   0   8   4          4.15          8.04         4.28 o                         
   1   8   4       1483.64       1518.38        74.18 o                         
   2   8   4        151.68        188.95        22.52 o                         
   3   8   4        630.58        677.73        52.40 o                         
   4   8   4        218.01        266.63        29.30 o                         
   5   8   4        212.64        248.21        28.47 o                         
   6   8   4        173.51        131.21        36.30 o                         
   7   8   4         28.53         35.38        16.98 o                         
  -7   9   4        141.66        125.04        88.59 o                         
  -6   9   4        285.11        333.95        47.16 o                         
  -5   9   4        300.60        392.34        47.02 o                         
  -4   9   4        102.19         84.12        16.52 o                         
  -3   9   4        145.33        179.14        27.88 o                         
  -2   9   4        771.99        724.38        54.21 o                         
  -1   9   4        113.59        101.60        13.88 o                         
   0   9   4       1704.93       1600.86        77.19 o                         
   1   9   4        104.84        105.64        19.51 o                         
   2   9   4        769.34        837.86        60.07 o                         
   3   9   4        154.67        192.67        28.55 o                         
   4   9   4         93.82        110.81        22.66 o                         
   5   9   4        304.21        194.86        51.41 o                         
   6   9   4        294.36        222.33        57.99 o                         
   7   9   4        137.24        155.35        55.09 o                         
  -6  10   4         26.69         -2.41        17.86 o                         
  -5  10   4        320.55        392.02        50.02 o                         
  -4  10   4         37.08         46.14        15.65 o                         
  -3  10   4        607.00        705.11        60.08 o                         
  -2  10   4         95.85         92.21        14.09 o                         
  -1  10   4       1003.27       1033.76        54.18 o                         
   0  10   4        142.26        132.25        19.92 o                         
   1  10   4       1049.38       1073.92       105.37 o                         
   2  10   4         99.07        124.49        24.71 o                         
   3  10   4        659.30        779.80        60.03 o                         
   4  10   4         28.96         15.87        28.68 o                         
   5  10   4        308.88        202.27        43.60 o                         
   6  10   4         30.37         11.13         8.48 o                         
  -5  11   4        110.84        138.83        31.58 o                         
  -4  11   4         17.79         12.44        10.00 o                         
  -3  11   4        127.83        104.63        18.48 o                         
  -2  11   4         11.01         -3.62        18.08 o                         
  -1  11   4        131.25         39.82        80.18 o                         
   0  11   4        216.20        221.88        33.29 o                         
   1  11   4         93.46         95.35        23.37 o                         
   2  11   4         10.85         -1.32        18.50 o                         
   3  11   4        145.58        163.87        32.37 o                         
   4  11   4         13.32         24.54        11.30 o                         
   5  11   4         98.40         50.05        14.90 o                         
  -3  12   4         91.97         97.75        31.01 o                         
  -2  12   4         75.07         86.14        28.00 o                         
  -1  12   4         81.76         84.65        28.27 o                         
   0  12   4          8.25        -15.14        15.14 o                         
   1  12   4         66.81         63.49        18.75 o                         
   2  12   4         68.51         26.88        10.11 o                         
   3  12   4         98.21         67.47        22.26 o                         
   1   0   5        855.22        867.99        24.00 o                         
   2   0   5       1989.61       2048.27        46.38 o                         
   3   0   5        235.79        179.86        13.12 o                         
   4   0   5        153.42        139.94        10.96 o                         
   5   0   5       1047.96       1032.19        33.89 o                         
   6   0   5          9.97          3.60         2.55 o                         
   7   0   5        313.80        378.71        41.93 o                         
   8   0   5        199.07        166.56        31.45 o                         
   9   0   5        146.92        151.22        29.55 o                         
  -9   1   5        263.42        219.33        59.19 o                         
  -8   1   5        210.50        164.37        35.71 o                         
  -7   1   5       1295.35       1384.44        93.27 o                         
  -6   1   5       1237.24       1124.10        52.26 o                         
  -5   1   5       3895.11       3898.40        76.72 o                         
  -4   1   5       1666.92       1634.59        46.93 o                         
  -3   1   5       9878.09       9272.91       206.99 o                         
  -2   1   5       3910.95       3515.21       162.01 o                         
  -1   1   5      16275.50      15947.48       242.22 o                         
   0   1   5       3674.45       3409.79        48.67 o                         
   1   1   5      16234.45      13940.28      1004.41 o                         
   2   1   5       3761.11       3667.69       118.48 o                         
   3   1   5       9692.93       8963.39       494.17 o                         
   4   1   5       1766.82       1716.73        46.12 o                         
   5   1   5       3910.16       4081.39        94.70 o                         
   6   1   5       1213.40       1240.18        48.91 o                         
   7   1   5       1264.64       1377.98        65.06 o                         
   8   1   5        214.42        236.37        31.94 o                         
   9   1   5        249.03        251.48        52.86 o                         
  -9   2   5         53.34         53.84        22.05 o                         
  -8   2   5        384.68        289.27       101.40 o                         
  -7   2   5        182.34        129.43        29.73 o                         
  -6   2   5       1133.11       1207.92        47.31 o                         
  -5   2   5        942.85        817.17        47.33 o                         
  -4   2   5       7407.23       7229.31       265.17 o                         
  -3   2   5       3620.35       3685.69        77.77 o                         
  -2   2   5       6741.25       6397.51       218.11 o                         
  -1   2   5       1458.14       1526.95        31.32 o                         
   0   2   5       8394.90       7722.57       177.40 o                         
   1   2   5       1463.52       1430.14        56.20 o                         
   2   2   5       6701.85       6085.03       158.42 o                         
   3   2   5       3578.46       3548.74        74.29 o                         
   4   2   5       7414.99       7827.88       291.87 o                         
   5   2   5        915.27        934.25        54.19 o                         
   6   2   5       1337.80       1458.84        55.00 o                         
   7   2   5        151.48        137.38        16.96 o                         
   8   2   5        374.13        478.61        52.94 o                         
   9   2   5         51.23         38.47        14.52 o                         
  -9   3   5        107.34        108.44        48.17 o                         
  -8   3   5        278.55        296.46        74.32 o                         
  -7   3   5         13.96         12.00         6.25 o                         
  -6   3   5        242.02        252.37        24.11 o                         
  -5   3   5        586.19        524.94        40.00 o                         
  -4   3   5        237.63        202.51        13.62 o                         
  -3   3   5        177.27        176.32        13.27 o                         
  -2   3   5        841.68        839.19        41.70 o                         
  -1   3   5        460.90        474.77        23.03 o                         
   0   3   5         23.94         14.06         4.32 o                         
   1   3   5        368.42        413.50        17.38 o                         
   2   3   5        911.03        892.16        34.63 o                         
   3   3   5        265.81        303.27        21.42 o                         
   4   3   5        221.10        190.83        22.62 o                         
   5   3   5        604.40        675.95        37.11 o                         
   6   3   5        163.25        180.00        22.14 o                         
   7   3   5          1.23         -2.75         4.76 o                         
   8   3   5        287.02        351.40        47.11 o                         
   9   3   5        114.25        123.83        26.70 o                         
  -9   4   5         61.65         75.14        42.57 o                         
  -8   4   5        261.37        357.04        60.59 o                         
  -7   4   5        121.95        128.68        22.53 o                         
  -6   4   5        863.14        723.14       102.18 o                         
  -5   4   5        375.74        324.28        47.75 o                         
  -4   4   5       1228.51       1046.44       148.47 o                         
  -3   4   5       1330.25       1418.08        50.93 o                         
  -2   4   5       3687.60       3710.61        70.17 o                         
  -1   4   5       1856.51       1866.01        47.55 o                         
   0   4   5       9125.26       8801.34       557.41 o                         
   1   4   5       2028.79       2025.04        77.52 o                         
   2   4   5       3832.34       3737.30        84.43 o                         
   3   4   5       1339.11       1326.94        49.97 o                         
   4   4   5       1208.24       1364.44        66.33 o                         
   5   4   5        437.62        471.22        40.66 o                         
   6   4   5        804.50        850.22        81.10 o                         
   7   4   5        125.57        125.54        20.37 o                         
   8   4   5        248.32        319.04        46.22 o                         
   9   4   5         67.49         36.66        18.66 o                         
  -8   5   5         47.83         59.08        26.19 o                         
  -7   5   5        150.69        187.86        25.85 o                         
  -6   5   5        413.22        385.39        33.23 o                         
  -5   5   5        381.67        448.85        31.37 o                         
  -4   5   5        359.30        353.01        24.64 o                         
  -3   5   5       1260.14       1321.62        50.19 o                         
  -2   5   5         25.53         23.31         8.57 o                         
  -1   5   5       1060.03       1068.72        42.86 o                         
   0   5   5        815.56        855.23        27.82 o                         
   1   5   5        918.50        619.78       108.20 o                         
   2   5   5         33.18         24.18         9.05 o                         
   3   5   5       1199.58       1265.00        56.38 o                         
   4   5   5        356.00        361.91        29.39 o                         
   5   5   5        420.92        486.12        42.80 o                         
   6   5   5        382.12        421.34        42.02 o                         
   7   5   5        178.73        200.08        27.83 o                         
   8   5   5         53.80         56.85        18.34 o                         
  -8   6   5         51.48         97.62        27.24 o                         
  -7   6   5         47.58         54.21        13.62 o                         
  -6   6   5         40.33         46.14         8.87 o                         
  -5   6   5         97.90        115.30        13.40 o                         
  -4   6   5        116.27        105.56        11.67 o                         
  -3   6   5        101.17         81.50        13.44 o                         
  -2   6   5        131.17        111.21        26.48 o                         
  -1   6   5        338.06        270.21        32.29 o                         
   0   6   5          6.62          8.63         2.41 o                         
   1   6   5        289.33        254.80        25.77 o                         
   2   6   5        139.37        169.18        25.19 o                         
   3   6   5         62.76         40.04        18.04 o                         
   4   6   5         84.70         85.88        14.55 o                         
   5   6   5        122.71        149.22        20.91 o                         
   6   6   5         28.30         24.91         9.87 o                         
   7   6   5         38.13         54.30        17.22 o                         
   8   6   5         60.20         72.23        24.51 o                         
  -8   7   5          0.66          1.33        12.64 o                         
  -7   7   5         58.49         64.82        17.44 o                         
  -6   7   5         84.92        105.04        22.38 o                         
  -5   7   5         28.44         29.07         8.19 o                         
  -4   7   5         75.55         72.81        10.17 o                         
  -3   7   5        122.49         67.77        23.97 o                         
  -2   7   5        134.12        100.72        14.46 o                         
  -1   7   5          8.29         12.44         4.12 o                         
   0   7   5          9.53          4.51         6.45 o                         
   1   7   5          6.99         17.48         5.42 o                         
   2   7   5        162.30        173.82        23.52 o                         
   3   7   5        118.52        122.45        20.50 o                         
   4   7   5         54.13         39.37        12.33 o                         
   5   7   5         35.59         32.03         9.47 o                         
   6   7   5        102.52         67.58        32.66 o                         
   7   7   5         62.63         30.27        19.01 o                         
   8   7   5          0.27          2.98        13.92 o                         
  -7   8   5         25.56         12.48        22.59 o                         
  -6   8   5         23.22         38.99        12.14 o                         
  -5   8   5         13.31          8.52         7.69 o                         
  -4   8   5          2.03          3.87        10.68 o                         
  -3   8   5        275.19        295.08        29.46 o                         
  -2   8   5          3.55          7.04         6.80 o                         
  -1   8   5         52.65         30.84         7.68 o                         
   0   8   5         17.90         14.90         3.39 o                         
   1   8   5         54.94         45.86        13.06 o                         
   2   8   5          3.84         14.13         6.84 o                         
   3   8   5        295.31        330.63        35.81 o                         
   4   8   5          2.30          5.30         3.50 o                         
   5   8   5          7.54          5.58         4.94 o                         
   6   8   5         25.76         33.51        13.66 o                         
   7   8   5         30.40          3.16        10.12 o                         
  -6   9   5          6.49          9.86         8.65 o                         
  -5   9   5        144.95        170.60        26.38 o                         
  -4   9   5         24.81         30.85        12.18 o                         
  -3   9   5        150.68        153.21        23.09 o                         
  -2   9   5         48.27         48.55         8.90 o                         
  -1   9   5        147.11        142.06        16.55 o                         
   0   9   5         31.13         26.51         4.66 o                         
   1   9   5        117.05        131.92        25.03 o                         
   2   9   5         56.35         71.05        17.06 o                         
   3   9   5        137.34        148.16        23.93 o                         
   4   9   5         25.40          4.16        10.60 o                         
   5   9   5        178.32        133.67        21.88 o                         
   6   9   5          8.38         -0.48         4.19 o                         
  -5  10   5         49.89         67.85        22.66 o                         
  -4  10   5        349.71        330.62        38.09 o                         
  -3  10   5         71.30         72.15        15.27 o                         
  -2  10   5        307.42        357.05        30.50 o                         
  -1  10   5        110.33        107.12        22.73 o                         
   0  10   5        566.38        509.25        41.75 o                         
   1  10   5         88.39         72.88        21.42 o                         
   2  10   5        276.29        375.58        44.44 o                         
   3  10   5         65.59         87.92        22.28 o                         
   4  10   5        352.45        317.66        48.05 o                         
   5  10   5         51.34         12.85         9.22 o                         
  -4  11   5          1.31          2.75        16.98 o                         
  -3  11   5         37.33         27.45         8.48 o                         
  -2  11   5         27.26          9.88        14.67 o                         
  -1  11   5         17.51         18.98         8.31 o                         
   0  11   5         18.41         12.73         8.40 o                         
   1  11   5         13.21         21.35        14.53 o                         
   2  11   5         27.81         22.18        10.81 o                         
   3  11   5         32.94         25.33         8.96 o                         
   4  11   5          2.24         10.39         8.16 o                         
  -3  12   5         29.34         31.25        11.42 o                         
  -2  12   5        108.75         69.93        22.78 o                         
  -1  12   5         81.90         86.09        23.42 o                         
   0  12   5        112.15         41.32        42.55 o                         
   1  12   5         91.45         94.26        22.72 o                         
   2  12   5        121.53         72.01        19.59 o                         
   3  12   5         35.81         36.19        24.41 o                         
   0   0   6        736.25        729.21        37.18 o                         
   1   0   6        315.09        322.98        12.81 o                         
   2   0   6        624.77        628.75        25.66 o                         
   3   0   6        690.89        746.62        31.76 o                         
   4   0   6        124.39        119.30        11.65 o                         
   5   0   6         87.15         69.84         9.71 o                         
   6   0   6         35.63         26.09         7.18 o                         
   7   0   6         50.31         66.95        17.39 o                         
   8   0   6         80.27         74.43        14.74 o                         
   9   0   6          5.54          5.39         6.37 o                         
  -9   1   6        129.09        112.03        29.36 o                         
  -8   1   6         49.16         40.72        12.97 o                         
  -7   1   6        524.91        497.66        54.42 o                         
  -6   1   6         16.40         24.54         7.76 o                         
  -5   1   6        764.58        786.04        36.79 o                         
  -4   1   6         53.52         56.08         9.36 o                         
  -3   1   6        798.27        765.39        29.47 o                         
  -2   1   6        117.09        119.79         8.83 o                         
  -1   1   6        704.45        667.32        21.41 o                         
   0   1   6         66.56         66.52         7.22 o                         
   1   1   6        751.88        741.75        27.96 o                         
   2   1   6        119.46        133.80        13.29 o                         
   3   1   6        842.76        841.88        34.70 o                         
   4   1   6         57.72         60.99         9.51 o                         
   5   1   6        718.63        790.62        39.95 o                         
   6   1   6         17.59         14.37         6.06 o                         
   7   1   6        474.64        495.47        39.54 o                         
   8   1   6         43.87         46.71        18.17 o                         
   9   1   6        151.39        122.31        24.72 o                         
  -9   2   6         47.30         40.71        30.03 o                         
  -8   2   6         69.41         78.87        20.67 o                         
  -7   2   6         32.73         31.22        10.14 o                         
  -6   2   6        414.33        387.62        25.87 o                         
  -5   2   6         91.91         82.41        14.38 o                         
  -4   2   6        121.69        114.36        11.68 o                         
  -3   2   6        936.92        922.62        41.94 o                         
  -2   2   6       2194.87       2112.79        73.40 o                         
  -1   2   6       1618.98       1629.72        37.01 o                         
   0   2   6       2105.64       1953.24        41.32 o                         
   1   2   6       1703.54       1633.14        40.34 o                         
   2   2   6       2131.17       2129.21       125.30 o                         
   3   2   6        940.67        925.10        64.42 o                         
   4   2   6        187.05        189.80        20.37 o                         
   5   2   6         48.64         62.36        11.37 o                         
   6   2   6        408.01        480.32        33.33 o                         
   7   2   6         44.45         46.79        10.48 o                         
   8   2   6         72.96         75.83        19.54 o                         
   9   2   6         50.64         16.48         8.89 o                         
  -9   3   6         57.13         71.00        40.67 o                         
  -8   3   6         42.03         61.18        38.73 o                         
  -7   3   6         60.38         52.55        14.19 o                         
  -6   3   6        235.87        207.96        22.04 o                         
  -5   3   6        578.22        567.21        32.77 o                         
  -4   3   6        227.10        215.95        18.97 o                         
  -3   3   6        924.64        922.53        41.05 o                         
  -2   3   6        308.57        278.46        20.49 o                         
  -1   3   6        887.18        936.64        25.65 o                         
   0   3   6         13.97         12.99         3.14 o                         
   1   3   6        792.84        834.76        35.74 o                         
   2   3   6        305.74        324.64        20.92 o                         
   3   3   6        733.27        813.66        36.20 o                         
   4   3   6        299.53        260.83        22.68 o                         
   5   3   6        666.20        711.34        52.48 o                         
   6   3   6        182.70        202.30        25.13 o                         
   7   3   6         69.64         66.23        15.70 o                         
   8   3   6         40.05         32.60        12.79 o                         
   9   3   6         47.77         29.54        15.98 o                         
  -8   4   6        400.39        502.18        74.79 o                         
  -7   4   6        304.63        375.17        57.25 o                         
  -6   4   6        980.07        871.52       107.55 o                         
  -5   4   6        118.82        113.45        14.54 o                         
  -4   4   6       4949.59       5293.81       100.16 o                         
  -3   4   6        101.64         95.81        12.32 o                         
  -2   4   6       4528.65       3978.26       346.86 o                         
  -1   4   6        699.19        728.34        32.21 o                         
   0   4   6       5330.95       5163.53       157.75 o                         
   1   4   6        712.72        667.65        38.41 o                         
   2   4   6       4992.39       5403.37        94.72 o                         
   3   4   6         85.19         86.72        16.07 o                         
   4   4   6       4855.59       5040.98       227.45 o                         
   5   4   6        120.82        144.52        23.14 o                         
   6   4   6       1000.40       1205.91        74.08 o                         
   7   4   6        316.63        299.81        58.87 o                         
   8   4   6        424.66        386.68        71.05 o                         
  -8   5   6         25.46         22.49        15.31 o                         
  -7   5   6        134.33        167.05        28.04 o                         
  -6   5   6        145.63        153.62        21.82 o                         
  -5   5   6        747.51        820.04        42.12 o                         
  -4   5   6        383.19        427.58        31.89 o                         
  -3   5   6       2046.65       2106.18        67.70 o                         
  -2   5   6        817.05        834.66        36.68 o                         
  -1   5   6       2018.62       1944.64        55.58 o                         
   0   5   6       1447.47       1523.91        46.03 o                         
   1   5   6       1836.28       1740.10        38.40 o                         
   2   5   6        777.11        754.07        54.67 o                         
   3   5   6       2104.71       2193.86        76.27 o                         
   4   5   6        347.72        372.32        37.96 o                         
   5   5   6        738.31        822.99        58.85 o                         
   6   5   6        140.88        172.66        27.65 o                         
   7   5   6        137.49        144.51        31.41 o                         
   8   5   6         30.69         24.51        10.42 o                         
  -8   6   6        149.32        118.17        45.37 o                         
  -7   6   6         58.29         65.07        20.73 o                         
  -6   6   6        313.45        362.81        48.79 o                         
  -5   6   6        399.83        383.05        47.31 o                         
  -4   6   6        318.96        310.54        27.73 o                         
  -3   6   6         59.42         57.17        11.00 o                         
  -2   6   6        927.58       1012.76        49.70 o                         
  -1   6   6        298.49        321.03        21.92 o                         
   0   6   6       1344.48       1390.87        43.24 o                         
   1   6   6        309.85        327.88        30.00 o                         
   2   6   6        931.63        936.30        51.14 o                         
   3   6   6         56.13         60.99        14.43 o                         
   4   6   6        375.09        354.38        30.77 o                         
   5   6   6        390.92        427.59        44.63 o                         
   6   6   6        312.33        286.30        75.20 o                         
   7   6   6         65.90         45.76        14.51 o                         
   8   6   6        132.65        110.29        30.55 o                         
  -7   7   6        566.17        566.12       163.53 o                         
  -6   7   6        143.14        167.33        36.92 o                         
  -5   7   6       1381.26       1648.57        91.45 o                         
  -4   7   6        374.67        426.64        33.19 o                         
  -3   7   6       2802.37       3185.83       114.78 o                         
  -2   7   6        347.42        356.80        29.96 o                         
  -1   7   6       3895.91       3944.43       101.13 o                         
   0   7   6        120.97        119.57        13.68 o                         
   1   7   6       3885.33       3846.97       126.78 o                         
   2   7   6        292.39        305.18        30.95 o                         
   3   7   6       2548.09       2544.33       202.12 o                         
   4   7   6        415.85        457.33        37.12 o                         
   5   7   6       1527.90       1617.17       161.19 o                         
   6   7   6        149.38        131.98        43.81 o                         
   7   7   6        545.83        386.32       128.77 o                         
  -7   8   6         61.50         53.52        20.58 o                         
  -6   8   6        203.21        245.60        39.09 o                         
  -5   8   6         12.70        -11.33        21.02 o                         
  -4   8   6        196.61        236.89        32.38 o                         
  -3   8   6         74.88         98.13        21.73 o                         
  -2   8   6        681.72        681.93        45.88 o                         
  -1   8   6        429.74        430.73        28.81 o                         
   0   8   6       1059.44        979.02        80.30 o                         
   1   8   6        415.97        455.28        42.06 o                         
   2   8   6        680.89        683.56        52.33 o                         
   3   8   6         87.02        106.51        21.84 o                         
   4   8   6        182.12        202.37        26.51 o                         
   5   8   6         20.13         24.31         9.34 o                         
   6   8   6        209.41        168.50        26.70 o                         
   7   8   6         57.66         43.56        25.63 o                         
  -6   9   6         76.36        121.95        36.31 o                         
  -5   9   6        184.53        215.47        30.84 o                         
  -4   9   6        122.59        115.11        25.62 o                         
  -3   9   6        197.73        211.92        33.15 o                         
  -2   9   6        111.63        114.93        16.67 o                         
  -1   9   6        372.28        346.54        28.59 o                         
   0   9   6         40.52         40.26         8.76 o                         
   1   9   6        411.05        474.46        40.23 o                         
   2   9   6        119.11        157.98        26.38 o                         
   3   9   6        172.32        168.81        27.24 o                         
   4   9   6        131.09        119.16        24.08 o                         
   5   9   6        203.72        149.33        36.01 o                         
   6   9   6         75.60         58.67        31.50 o                         
  -5  10   6         29.19         16.37        13.10 o                         
  -4  10   6        479.06        524.98        56.18 o                         
  -3  10   6         97.01         69.65        18.70 o                         
  -2  10   6        696.57        755.07        62.97 o                         
  -1  10   6         17.38          8.07         7.84 o                         
   0  10   6        519.55        556.47        46.16 o                         
   1  10   6         24.38         33.85        11.49 o                         
   2  10   6        681.26        773.37        79.98 o                         
   3  10   6         99.65        113.46        24.70 o                         
   4  10   6        466.96        466.29       132.91 o                         
   5  10   6         32.40         14.69        13.49 o                         
  -4  11   6         15.58         14.89        40.30 o                         
  -3  11   6         75.23         87.50        22.68 o                         
  -2  11   6          0.62         -5.18         9.18 o                         
  -1  11   6         91.46         93.11        21.90 o                         
   0  11   6         11.90          5.62         9.51 o                         
   1  11   6         80.18         86.46        25.13 o                         
   2  11   6          0.19         -6.56        17.30 o                         
   3  11   6         80.76         55.18        17.23 o                         
   4  11   6         14.80        -13.04        13.04 o                         
  -1  12   6         32.71         23.33        48.02 o                         
   0  12   6         35.01         11.21        28.41 o                         
   1  12   6         30.96         49.84        27.92 o                         
   1   0   7          5.38          4.04         1.41 o                         
   2   0   7         16.38          7.88         4.14 o                         
   3   0   7        169.53        171.06        16.43 o                         
   4   0   7         39.56         31.18         6.68 o                         
   5   0   7          0.72          4.60         4.04 o                         
   6   0   7         25.64         19.34         8.55 o                         
   7   0   7         81.92         74.19        26.39 o                         
   8   0   7         60.82         44.13        15.40 o                         
   9   0   7         31.50          3.00        24.34 o                         
  -9   1   7         64.83         53.09        39.05 o                         
  -8   1   7        446.90        462.64       118.23 o                         
  -7   1   7        130.96        115.46        23.99 o                         
  -6   1   7       1295.12       1293.82       128.15 o                         
  -5   1   7        544.68        495.66        30.59 o                         
  -4   1   7       2835.19       3080.63        74.08 o                         
  -3   1   7        637.77        605.84        23.76 o                         
  -2   1   7       4524.52       4317.50        73.70 o                         
  -1   1   7       1397.53       1367.00        33.28 o                         
   0   1   7       8681.04       8128.30        89.40 o                         
   1   1   7       1239.73       1279.61        38.45 o                         
   2   1   7       4954.25       4514.47       226.53 o                         
   3   1   7        670.57        704.80        38.18 o                         
   4   1   7       2979.32       3247.06       108.16 o                         
   5   1   7        605.52        547.91        38.38 o                         
   6   1   7       1229.11       1415.13        59.08 o                         
   7   1   7        167.96        153.50        21.24 o                         
   8   1   7        485.37        461.21       105.21 o                         
   9   1   7         47.93         29.21        11.77 o                         
  -8   2   7        181.52        197.44        45.05 o                         
  -7   2   7        418.22        425.44        64.94 o                         
  -6   2   7        652.83        564.49        56.25 o                         
  -5   2   7       1742.65       1644.82       109.36 o                         
  -4   2   7        903.19        868.87        39.63 o                         
  -3   2   7       2437.45       2193.47        92.76 o                         
  -2   2   7       1555.09       1581.84        41.96 o                         
  -1   2   7       4605.27       4429.52        66.37 o                         
   0   2   7       1210.52       1215.43        35.91 o                         
   1   2   7       4462.32       4285.31        78.66 o                         
   2   2   7       1666.80       1520.68        55.38 o                         
   3   2   7       2479.81       2079.33       231.61 o                         
   4   2   7        852.25        882.52        47.99 o                         
   5   2   7       1451.63       1666.88        68.85 o                         
   6   2   7        595.73        633.86        40.99 o                         
   7   2   7        450.88        505.49        58.67 o                         
   8   2   7        182.76        150.80        50.76 o                         
  -8   3   7         21.49         12.15        25.03 o                         
  -7   3   7         18.42         34.71        18.50 o                         
  -6   3   7         74.38         84.79        16.62 o                         
  -5   3   7        269.28        253.67        21.74 o                         
  -4   3   7        538.22        548.05        29.26 o                         
  -3   3   7        623.13        605.12        29.45 o                         
  -2   3   7        341.33        371.64        20.27 o                         
  -1   3   7        252.40        239.53        12.66 o                         
   0   3   7        329.64        336.79        15.53 o                         
   1   3   7        205.95        183.89        18.04 o                         
   2   3   7        324.11        283.74        50.48 o                         
   3   3   7        641.38        531.97        87.05 o                         
   4   3   7        501.42        507.79        43.92 o                         
   5   3   7        284.73        280.65        28.87 o                         
   6   3   7         51.16         59.58        12.74 o                         
   7   3   7         11.96         16.06         6.06 o                         
   8   3   7         15.58         46.60        15.53 o                         
  -8   4   7         44.14         11.82        30.91 o                         
  -7   4   7        343.20        439.53        63.11 o                         
  -6   4   7         39.75         34.86         8.64 o                         
  -5   4   7        667.59        749.55        41.45 o                         
  -4   4   7        282.34        266.27        26.83 o                         
  -3   4   7       1868.14       1989.60        56.47 o                         
  -2   4   7        253.85        253.04        17.19 o                         
  -1   4   7       1920.89       1888.20        45.12 o                         
   0   4   7         11.57         24.31         7.74 o                         
   1   4   7       1889.11       1942.86        60.61 o                         
   2   4   7        210.48        164.92        32.35 o                         
   3   4   7       1632.79       1647.23        94.14 o                         
   4   4   7        284.79        298.69        34.58 o                         
   5   4   7        899.51       1048.50        68.53 o                         
   6   4   7         62.90         82.19        19.37 o                         
   7   4   7        357.86        369.12        39.38 o                         
   8   4   7         41.51         40.11        12.89 o                         
  -8   5   7        103.53        107.17        33.53 o                         
  -7   5   7        294.88        357.07        60.16 o                         
  -6   5   7        106.95        111.09        16.01 o                         
  -5   5   7        524.98        500.95        34.23 o                         
  -4   5   7        268.31        223.74        29.54 o                         
  -3   5   7        922.27        949.77        47.33 o                         
  -2   5   7        338.99        287.26        30.15 o                         
  -1   5   7       1115.80       1137.19        40.09 o                         
   0   5   7        327.53        290.41        17.80 o                         
   1   5   7       1144.63        906.62       160.42 o                         
   2   5   7        298.39        332.06        41.35 o                         
   3   5   7        826.03        898.24        93.62 o                         
   4   5   7        305.19        319.09        37.70 o                         
   5   5   7        619.99        668.95        56.04 o                         
   6   5   7         84.20        112.15        24.78 o                         
   7   5   7        287.12        269.71        91.68 o                         
   8   5   7         93.98         87.84        42.69 o                         
  -7   6   7         76.60         75.56        29.31 o                         
  -6   6   7        121.96        128.71        22.82 o                         
  -5   6   7         67.85         73.63        14.26 o                         
  -4   6   7        111.91        131.66        19.56 o                         
  -3   6   7        191.32        186.42        21.28 o                         
  -2   6   7       1492.34       1608.28        67.68 o                         
  -1   6   7         64.70         70.37        10.62 o                         
   0   6   7        561.10        552.05        27.74 o                         
   1   6   7         54.91         34.63        10.47 o                         
   2   6   7       1458.60       1304.62       220.64 o                         
   3   6   7        194.02        194.89        32.76 o                         
   4   6   7         73.58         76.86        17.11 o                         
   5   6   7         68.21         65.03        15.18 o                         
   6   6   7        137.86        125.90        38.73 o                         
   7   6   7         69.38         44.72        19.14 o                         
  -7   7   7         31.46         27.83        13.50 o                         
  -6   7   7        195.06        201.09        43.43 o                         
  -5   7   7         70.09         31.86        18.13 o                         
  -4   7   7         88.93         58.45        41.44 o                         
  -3   7   7         85.24        107.10        22.60 o                         
  -2   7   7          4.97          4.73         6.09 o                         
  -1   7   7         26.55         24.93         5.49 o                         
   0   7   7          1.42          7.13         4.42 o                         
   1   7   7         32.18         31.71        10.35 o                         
   2   7   7          9.38         13.62         5.56 o                         
   3   7   7         70.77         84.70        16.42 o                         
   4   7   7         90.04         90.71        15.77 o                         
   5   7   7         62.72         79.28        19.96 o                         
   6   7   7        197.16        154.58        44.28 o                         
   7   7   7         39.70         27.68        29.79 o                         
  -6   8   7         60.26         70.44        18.40 o                         
  -5   8   7         98.35         78.76        21.62 o                         
  -4   8   7        231.51        246.09        49.51 o                         
  -3   8   7         94.58         79.65        18.55 o                         
  -2   8   7        375.27        362.42        37.35 o                         
  -1   8   7        153.34        164.68        18.05 o                         
   0   8   7        342.52        406.03        34.48 o                         
   1   8   7        155.22        164.51        22.03 o                         
   2   8   7        378.94        458.64        56.99 o                         
   3   8   7        106.29        105.00        25.36 o                         
   4   8   7        262.19        309.40        49.70 o                         
   5   8   7        105.89         91.46        23.18 o                         
   6   8   7         61.03         37.08         9.92 o                         
  -5   9   7         79.21        102.69        22.69 o                         
  -4   9   7         12.62         11.23        16.78 o                         
  -3   9   7        203.66        260.81        36.81 o                         
  -2   9   7         51.00         29.81         9.71 o                         
  -1   9   7        330.32        295.54        70.17 o                         
   0   9   7          0.14          0.73         5.61 o                         
   1   9   7        327.34        363.50        45.32 o                         
   2   9   7         52.18         54.01        21.26 o                         
   3   9   7        189.50        242.15        45.78 o                         
   4   9   7         16.16         -2.82         8.91 o                         
   5   9   7         78.32         77.28        24.53 o                         
  -4  10   7         42.92         61.85        21.17 o                         
  -3  10   7        173.28        242.44        49.95 o                         
  -2  10   7         14.77          7.64         8.49 o                         
  -1  10   7        237.45        223.96        38.97 o                         
   0  10   7         12.97         10.19         8.77 o                         
   1  10   7        243.99        216.08        50.22 o                         
   2  10   7         11.24         14.01        12.97 o                         
   3  10   7        171.85        179.15        43.20 o                         
   4  10   7         48.52         31.65        18.53 o                         
  -3  11   7         24.97         -8.93        32.44 o                         
  -2  11   7        109.14        138.11        38.11 o                         
  -1  11   7         48.52         59.51        18.05 o                         
   0  11   7        104.67        108.74        31.84 o                         
   1  11   7         52.09         55.45        14.13 o                         
   2  11   7        127.16         72.02        24.62 o                         
   3  11   7         20.07         15.16         6.46 o                         
   0   0   8       4446.58       4366.54       110.09 o                         
   1   0   8        705.42        571.53        28.14 o                         
   2   0   8       2069.00       2036.50        61.11 o                         
   3   0   8        946.96        948.08        38.03 o                         
   4   0   8       1710.76       1832.32        61.60 o                         
   5   0   8        741.56        771.62        38.26 o                         
   6   0   8        460.87        465.22        74.39 o                         
   7   0   8        127.69        134.92        39.69 o                         
   8   0   8        125.83        115.57        28.48 o                         
  -8   1   8        221.89        245.52        41.83 o                         
  -7   1   8         53.65         67.68        26.78 o                         
  -6   1   8        403.59        391.82        33.84 o                         
  -5   1   8         60.78         49.07        12.11 o                         
  -4   1   8        817.07        844.60        41.34 o                         
  -3   1   8        340.26        309.33        21.61 o                         
  -2   1   8       1163.57        759.36       108.12 o                         
  -1   1   8        667.42        669.87        24.36 o                         
   0   1   8       2269.96       2257.73        51.38 o                         
   1   1   8        775.46        761.93        31.95 o                         
   2   1   8       1149.44       1040.03        38.76 o                         
   3   1   8        334.56        323.15        28.00 o                         
   4   1   8        865.45        877.76        47.13 o                         
   5   1   8         64.52         53.23         9.10 o                         
   6   1   8        428.62        437.68        42.29 o                         
   7   1   8         49.72         65.63        16.68 o                         
   8   1   8        219.54        171.53        45.67 o                         
  -8   2   8         59.63         98.47        34.60 o                         
  -7   2   8        284.07        284.64        54.20 o                         
  -6   2   8        252.38        237.74        27.37 o                         
  -5   2   8        311.37        259.31        26.14 o                         
  -4   2   8       1296.00       1324.25        47.83 o                         
  -3   2   8        364.91        381.12        24.58 o                         
  -2   2   8       1369.34       1374.72        41.35 o                         
  -1   2   8        100.14         92.63         9.46 o                         
   0   2   8       1175.55       1175.68        38.11 o                         
   1   2   8        129.81         95.59        10.95 o                         
   2   2   8       1311.19       1280.91        44.35 o                         
   3   2   8        402.96        420.87        39.19 o                         
   4   2   8       1300.63       1419.90        74.40 o                         
   5   2   8        270.04        297.87        31.18 o                         
   6   2   8        318.89        363.88        32.90 o                         
   7   2   8        259.62        205.37        48.14 o                         
   8   2   8         51.89         22.12         4.61 o                         
  -8   3   8        139.60        171.00        58.59 o                         
  -7   3   8         43.84         34.97        26.56 o                         
  -6   3   8        612.66        641.47        46.25 o                         
  -5   3   8        451.49        448.08        28.92 o                         
  -4   3   8         68.19         50.90        12.25 o                         
  -3   3   8        998.00       1037.24        41.20 o                         
  -2   3   8        891.83        876.28        46.35 o                         
  -1   3   8       1718.22       1677.37        43.61 o                         
   0   3   8        878.45        823.39        34.55 o                         
   1   3   8       1691.52       1639.93        53.61 o                         
   2   3   8        871.99        862.61        34.67 o                         
   3   3   8        984.84       1052.30        62.78 o                         
   4   3   8        139.21        161.17        32.41 o                         
   5   3   8        439.86        534.13        42.84 o                         
   6   3   8        614.84        755.99        53.73 o                         
   7   3   8         44.48         17.54        15.74 o                         
   8   3   8        126.59         75.47        22.05 o                         
  -8   4   8         24.54          7.32         9.13 o                         
  -7   4   8        476.89        463.60       140.34 o                         
  -6   4   8         55.56         51.25        18.29 o                         
  -5   4   8        778.63        790.32        82.09 o                         
  -4   4   8         44.96         52.09         9.88 o                         
  -3   4   8       1581.19       1553.20       108.61 o                         
  -2   4   8         45.47         32.99         7.29 o                         
  -1   4   8       2122.99       2144.12        59.98 o                         
   0   4   8         96.01         77.20        13.10 o                         
   1   4   8       2100.77       2122.85       108.12 o                         
   2   4   8         58.68         55.24        10.49 o                         
   3   4   8       1615.30       1648.37       110.40 o                         
   4   4   8         35.16         43.20        17.85 o                         
   5   4   8        647.87        796.92        63.21 o                         
   6   4   8         43.21         74.20        16.99 o                         
   7   4   8        511.99        421.78        55.22 o                         
   8   4   8         30.83         26.64        17.03 o                         
  -7   5   8        111.12        143.55        38.65 o                         
  -6   5   8        332.92        334.76        30.70 o                         
  -5   5   8        135.56        140.93        23.83 o                         
  -4   5   8        119.27        114.14        16.12 o                         
  -3   5   8        259.58        264.21        24.07 o                         
  -2   5   8        530.93        541.81        34.21 o                         
  -1   5   8       1434.18       1119.49       215.56 o                         
   0   5   8        307.76        353.87        24.54 o                         
   1   5   8       1329.18       1446.53        57.23 o                         
   2   5   8        461.94        506.78        43.98 o                         
   3   5   8        365.37        362.81        48.28 o                         
   4   5   8        202.96        238.48        40.67 o                         
   5   5   8        130.49        204.34        33.18 o                         
   6   5   8        326.32        343.11        59.35 o                         
   7   5   8        117.61         58.26        18.43 o                         
  -7   6   8         24.21         22.71        25.10 o                         
  -6   6   8         14.21         -3.59        10.27 o                         
  -5   6   8        160.65        204.25        24.45 o                         
  -4   6   8         51.51         60.89        12.65 o                         
  -3   6   8        363.37        383.12        33.26 o                         
  -2   6   8         96.02        106.20        17.32 o                         
  -1   6   8        218.73        223.90        23.63 o                         
   0   6   8         56.53         53.14         9.03 o                         
   1   6   8        158.71        183.54        26.81 o                         
   2   6   8         72.99        101.27        25.51 o                         
   3   6   8        350.74        396.57        51.06 o                         
   4   6   8         46.71         51.24        16.66 o                         
   5   6   8        163.48        193.04        32.98 o                         
   6   6   8         17.30          8.11        12.76 o                         
   7   6   8         31.47         29.52        17.06 o                         
  -6   7   8        371.00        413.49        72.26 o                         
  -5   7   8         51.47         54.70        13.97 o                         
  -4   7   8        634.58        595.19        84.02 o                         
  -3   7   8        264.17        332.87        39.14 o                         
  -2   7   8       1068.92       1151.01        62.14 o                         
  -1   7   8        108.09        112.12        17.55 o                         
   0   7   8       1101.40       1255.80        82.05 o                         
   1   7   8        125.35        140.28        25.43 o                         
   2   7   8       1061.17       1245.84        94.21 o                         
   3   7   8        249.59        315.44        49.67 o                         
   4   7   8        655.13        737.29        79.00 o                         
   5   7   8         62.71         61.03        16.62 o                         
   6   7   8        374.73        292.13        72.99 o                         
  -5   8   8        137.54        134.75        29.49 o                         
  -4   8   8         29.63         60.04        16.87 o                         
  -3   8   8        188.08        225.93        34.29 o                         
  -2   8   8          4.32         -1.30         6.96 o                         
  -1   8   8        206.62        238.20        35.44 o                         
   0   8   8         44.77         45.47        15.12 o                         
   1   8   8        229.04        261.52        35.55 o                         
   2   8   8         10.54          1.97        14.01 o                         
   3   8   8        186.05        230.88        41.95 o                         
   4   8   8         28.11         60.52        21.77 o                         
   5   8   8        138.79         79.10        28.68 o                         
  -5   9   8         17.80         15.20        12.08 o                         
  -4   9   8         35.05          9.33        20.33 o                         
  -3   9   8         18.95         -5.11        10.03 o                         
  -2   9   8         16.97         19.75        11.68 o                         
  -1   9   8         84.13         67.63        27.09 o                         
   0   9   8         23.63          0.63        10.55 o                         
   1   9   8         79.32         70.38        18.38 o                         
   2   9   8         19.79         22.80        17.51 o                         
   3   9   8         17.91         -8.16        31.11 o                         
   4   9   8         35.08         26.64        13.18 o                         
   5   9   8         14.31         17.32        15.03 o                         
  -3  10   8        139.71        137.69        41.01 o                         
  -2  10   8          0.48         -7.44        32.33 o                         
  -1  10   8        211.40        209.82        34.43 o                         
   0  10   8         14.78         -2.65         6.30 o                         
   1  10   8        204.74        148.89        29.73 o                         
   2  10   8          2.59          8.46         8.17 o                         
   3  10   8        150.02         97.73        31.49 o                         
  -1  11   8         15.62         -9.58        10.19 o                         
   0  11   8         21.36         30.30        15.24 o                         
   1  11   8         20.72          5.19         9.01 o                         
   1   0   9        111.94         80.19        11.73 o                         
   2   0   9         67.91         60.13        11.50 o                         
   3   0   9          4.63          1.43         5.97 o                         
   4   0   9          4.57          3.54         2.42 o                         
   5   0   9         10.10         16.02         6.56 o                         
   6   0   9          0.73         -0.78         8.47 o                         
   7   0   9         43.10         56.10        24.84 o                         
   8   0   9          1.31        -22.28        22.28 o                         
  -8   1   9         99.99        117.26        32.26 o                         
  -7   1   9        126.74        158.79        41.42 o                         
  -6   1   9        148.42        153.17        35.71 o                         
  -5   1   9        384.78        382.59        43.04 o                         
  -4   1   9        151.32        160.28        17.95 o                         
  -3   1   9        834.77        863.26        40.93 o                         
  -2   1   9         97.93         84.62        12.05 o                         
  -1   1   9        856.20        936.27        40.56 o                         
   0   1   9         84.74         88.74         9.95 o                         
   1   1   9        785.79        856.99        38.70 o                         
   2   1   9         71.72         64.14         9.65 o                         
   3   1   9        748.50        828.62        49.87 o                         
   4   1   9        118.16        117.46        18.65 o                         
   5   1   9        417.46        428.93        32.94 o                         
   6   1   9        154.48        121.85        24.11 o                         
   7   1   9        133.94        171.79        34.12 o                         
   8   1   9         93.52        132.15        39.25 o                         
  -7   2   9        188.59        204.64        45.44 o                         
  -6   2   9        275.83        241.76        52.33 o                         
  -5   2   9        283.90        310.09        27.88 o                         
  -4   2   9         96.80        115.02        15.29 o                         
  -3   2   9        560.15        572.68        31.59 o                         
  -2   2   9        461.80        479.89        26.31 o                         
  -1   2   9        934.39        953.01        37.12 o                         
   0   2   9        143.03        144.14        14.57 o                         
   1   2   9        995.67       1039.41        45.82 o                         
   2   2   9        558.72        536.08        35.46 o                         
   3   2   9        618.49        662.97        45.42 o                         
   4   2   9         83.74        110.31        22.53 o                         
   5   2   9        327.88        385.55        44.55 o                         
   6   2   9        285.32        274.83        45.49 o                         
   7   2   9        195.81        135.59        32.96 o                         
  -7   3   9         26.28         15.27        10.61 o                         
  -6   3   9        192.32        218.51        23.86 o                         
  -5   3   9         58.65         43.69         8.30 o                         
  -4   3   9        495.49        480.39        30.93 o                         
  -3   3   9        196.54        211.31        19.38 o                         
  -2   3   9       1051.42       1063.71        44.76 o                         
  -1   3   9        132.48        142.32        13.07 o                         
   0   3   9       1343.58       1371.14        49.32 o                         
   1   3   9        173.84        178.45        18.97 o                         
   2   3   9       1071.65       1053.73        43.70 o                         
   3   3   9        238.82        260.71        24.16 o                         
   4   3   9        454.21        485.16        47.73 o                         
   5   3   9         41.03         16.25         8.71 o                         
   6   3   9        154.96        181.40        28.97 o                         
   7   3   9         26.88         10.36         5.41 o                         
  -7   4   9          6.91          1.10         5.08 o                         
  -6   4   9        287.66        190.45        55.32 o                         
  -5   4   9        130.26         76.01        23.09 o                         
  -4   4   9        164.99        162.76        19.13 o                         
  -3   4   9         47.25         61.60        13.32 o                         
  -2   4   9        467.73        490.70        31.07 o                         
  -1   4   9        152.74        170.11        17.99 o                         
   0   4   9        132.76        125.61        15.91 o                         
   1   4   9        164.38        150.18        16.61 o                         
   2   4   9        530.32        549.20        33.82 o                         
   3   4   9         54.86         67.47        15.08 o                         
   4   4   9        129.81        136.80        23.49 o                         
   5   4   9        124.00        120.58        22.83 o                         
   6   4   9        278.71        257.21        34.04 o                         
   7   4   9          1.73          3.73         6.75 o                         
  -7   5   9         97.72         51.47        50.13 o                         
  -6   5   9        378.56        299.40        43.42 o                         
  -5   5   9        196.46        162.26        22.39 o                         
  -4   5   9        450.40        572.18        40.50 o                         
  -3   5   9         49.04         54.91        13.00 o                         
  -2   5   9        992.08       1098.92        44.91 o                         
  -1   5   9         36.46         29.38         6.91 o                         
   0   5   9       2421.17       2343.19       154.14 o                         
   1   5   9         29.45         18.82         7.60 o                         
   2   5   9        953.10       1005.37        67.74 o                         
   3   5   9         48.82         44.84        13.51 o                         
   4   5   9        484.39        579.16        68.54 o                         
   5   5   9        201.31        210.84        44.11 o                         
   6   5   9        406.98        357.62        64.51 o                         
   7   5   9        100.73         51.38        19.59 o                         
  -6   6   9         11.94         27.84        13.91 o                         
  -5   6   9        504.53        465.75        69.43 o                         
  -4   6   9         87.24         89.52        16.11 o                         
  -3   6   9        943.36       1024.95        53.57 o                         
  -2   6   9         80.59         67.29        16.56 o                         
  -1   6   9       1163.68       1258.79        69.41 o                         
   0   6   9         46.69         56.06        13.56 o                         
   1   6   9       1093.20       1276.82        81.26 o                         
   2   6   9         54.50         66.84        18.75 o                         
   3   6   9        973.65       1081.74        89.95 o                         
   4   6   9         96.64         89.98        26.90 o                         
   5   6   9        471.12        437.57        81.64 o                         
   6   6   9         17.48         -0.77        21.22 o                         
  -5   7   9        131.21        100.54        20.87 o                         
  -4   7   9         18.63          9.38        14.19 o                         
  -3   7   9        156.40        159.57        29.67 o                         
  -2   7   9          8.52         -2.74         7.46 o                         
  -1   7   9          8.98          3.89         8.49 o                         
   0   7   9         72.53         62.58        13.74 o                         
   1   7   9         10.75          7.67         7.89 o                         
   2   7   9          8.29          5.55        26.52 o                         
   3   7   9        153.85        105.49        49.96 o                         
   4   7   9         21.47         -0.46         6.13 o                         
   5   7   9        127.00        127.77        35.49 o                         
  -5   8   9        305.62        264.29        62.77 o                         
  -4   8   9         49.00         62.17        22.23 o                         
  -3   8   9        509.65        517.03       104.89 o                         
  -2   8   9        114.58        126.41        28.46 o                         
  -1   8   9        518.52        598.68        59.67 o                         
   0   8   9         55.06         68.07        21.49 o                         
   1   8   9        481.50        606.66        59.95 o                         
   2   8   9        110.01        126.59        25.82 o                         
   3   8   9        560.90        607.63       125.72 o                         
   4   8   9         62.26         27.70        20.15 o                         
   5   8   9        279.97        142.62        39.24 o                         
  -4   9   9        185.22        165.89        44.22 o                         
  -3   9   9          3.03         -2.24        11.50 o                         
  -2   9   9        375.89        322.71        52.69 o                         
  -1   9   9          0.18         -1.69        12.79 o                         
   0   9   9        452.91        430.44        50.68 o                         
   1   9   9          0.22        -13.85        13.85 o                         
   2   9   9        366.06        448.05       117.57 o                         
   3   9   9          3.37         10.27        23.39 o                         
   4   9   9        176.91        167.74        36.74 o                         
  -2  10   9         47.80         76.34        28.44 o                         
  -1  10   9         28.05         25.69         9.52 o                         
   0  10   9         97.65         55.60        20.80 o                         
   1  10   9         30.20          7.46        14.84 o                         
   2  10   9         47.05         49.96        21.38 o                         
   0   0  10       1257.76       1263.13        71.34 o                         
   1   0  10       3362.11       3595.20        94.90 o                         
   2   0  10       1603.07       1675.01        73.38 o                         
   3   0  10       1875.59       2120.95        85.61 o                         
   4   0  10        409.28        412.79        40.35 o                         
   5   0  10        645.00        749.70        47.71 o                         
   6   0  10        338.10        439.83        66.62 o                         
   7   0  10        289.63        349.93        62.23 o                         
  -7   1  10        174.42        168.61        40.77 o                         
  -6   1  10        161.65        124.85        50.11 o                         
  -5   1  10        378.36        375.95        36.11 o                         
  -4   1  10        364.21        334.52        26.27 o                         
  -3   1  10        333.84        336.91        28.47 o                         
  -2   1  10        285.30        260.69        26.46 o                         
  -1   1  10        160.33        156.10        14.91 o                         
   0   1  10        187.42        167.27        15.42 o                         
   1   1  10        155.38        147.31        13.70 o                         
   2   1  10        279.31        263.91        21.55 o                         
   3   1  10        268.02        331.13        29.35 o                         
   4   1  10        343.33        327.43        30.37 o                         
   5   1  10        413.84        403.94        33.90 o                         
   6   1  10        152.62        138.69        24.90 o                         
   7   1  10        164.44        196.61        48.82 o                         
  -7   2  10        105.10        119.64        35.91 o                         
  -6   2  10        132.87        142.55        28.40 o                         
  -5   2  10        199.94        185.26        40.35 o                         
  -4   2  10        275.24        226.71        31.67 o                         
  -3   2  10        409.66        412.60        37.91 o                         
  -2   2  10        145.02        126.34        13.59 o                         
  -1   2  10        643.60        619.61        29.33 o                         
   0   2  10         33.85         21.18         3.56 o                         
   1   2  10        697.70        689.78        40.21 o                         
   2   2  10        134.44        116.08        14.16 o                         
   3   2  10        373.93        397.23        33.77 o                         
   4   2  10        288.42        308.51        33.86 o                         
   5   2  10        186.00        219.41        34.42 o                         
   6   2  10        129.15        122.85        23.07 o                         
   7   2  10         92.21         89.54        24.03 o                         
  -6   3  10        292.85        276.79        51.97 o                         
  -5   3  10        288.39        303.13        33.18 o                         
  -4   3  10        646.31        624.71        59.31 o                         
  -3   3  10        424.58        434.97        33.33 o                         
  -2   3  10        924.45        999.49        43.25 o                         
  -1   3  10        835.72        791.02        37.87 o                         
   0   3  10       2286.72       2529.32        80.00 o                         
   1   3  10        851.44        857.01        50.23 o                         
   2   3  10        958.64       1002.18        50.73 o                         
   3   3  10        436.01        450.95        36.87 o                         
   4   3  10        650.05        758.87        65.08 o                         
   5   3  10        266.30        322.79        43.83 o                         
   6   3  10        286.16        301.88        43.84 o                         
  -6   4  10         63.44         26.59        22.56 o                         
  -5   4  10         24.95         12.32         5.48 o                         
  -4   4  10        210.50        185.11        27.08 o                         
  -3   4  10         11.14         14.86         8.67 o                         
  -2   4  10        160.17        170.43        19.35 o                         
  -1   4  10        237.66        223.19        24.11 o                         
   0   4  10        396.91        456.38        34.07 o                         
   1   4  10        203.13        193.88        21.12 o                         
   2   4  10        204.26        206.65        27.00 o                         
   3   4  10          2.60         -4.82         5.52 o                         
   4   4  10        200.90        238.93        36.39 o                         
   5   4  10         18.84         26.85        12.15 o                         
   6   4  10         72.50         75.49        38.30 o                         
  -6   5  10         93.82         87.06        22.71 o                         
  -5   5  10        201.62        156.17        24.21 o                         
  -4   5  10         91.80         93.61        16.98 o                         
  -3   5  10         25.51         30.48         7.79 o                         
  -2   5  10        323.64        338.45        25.97 o                         
  -1   5  10         50.39         34.56         9.14 o                         
   0   5  10         14.51         11.05         6.26 o                         
   1   5  10         56.39         46.97        11.92 o                         
   2   5  10        274.41        286.10        37.20 o                         
   3   5  10         12.61          7.93         3.88 o                         
   4   5  10         92.80         94.64        19.65 o                         
   5   5  10        193.14        178.17        34.12 o                         
   6   5  10        105.88        115.25        51.63 o                         
  -5   6  10         76.33         40.21        21.25 o                         
  -4   6  10         32.33         26.77        12.06 o                         
  -3   6  10        206.25        225.75        30.94 o                         
  -2   6  10        105.14        120.05        20.01 o                         
  -1   6  10         47.57         41.36        13.23 o                         
   0   6  10          1.34         -1.92        10.30 o                         
   1   6  10         67.43         57.43        19.49 o                         
   2   6  10        114.66         89.02        39.03 o                         
   3   6  10        234.64        237.00        44.10 o                         
   4   6  10         35.80         47.80        17.26 o                         
   5   6  10         82.81         83.64        25.67 o                         
  -5   7  10         43.39         36.55        13.21 o                         
  -4   7  10          6.63          2.87        11.56 o                         
  -3   7  10         28.34          4.92        16.27 o                         
  -2   7  10          4.54          5.45         7.65 o                         
  -1   7  10         75.35         84.44        21.10 o                         
   0   7  10          4.37         -3.69         7.72 o                         
   1   7  10         74.43         62.77        22.30 o                         
   2   7  10          3.39         -8.55        13.28 o                         
   3   7  10         42.16         42.84        15.74 o                         
   4   7  10          7.18         19.21        10.50 o                         
   5   7  10         29.34         19.84        14.75 o                         
  -4   8  10         75.49         45.97        16.98 o                         
  -3   8  10          7.59         13.03         6.74 o                         
  -2   8  10         23.86         27.45        12.51 o                         
  -1   8  10         14.62         -5.14         9.28 o                         
   0   8  10         45.50         31.17        18.49 o                         
   1   8  10         14.90          2.85        11.14 o                         
   2   8  10         27.64         32.56        14.05 o                         
   3   8  10          4.27         13.27         7.13 o                         
   4   8  10         70.66         50.70        22.15 o                         
  -2   9  10         12.20          1.74        11.49 o                         
  -1   9  10         17.17         12.78        14.40 o                         
   0   9  10          0.29         -3.70         9.87 o                         
   1   9  10         16.37          3.07         7.47 o                         
   2   9  10         16.64         30.64        15.20 o                         
   1   0  11          3.55          2.87         7.01 o                         
   2   0  11        291.01        293.28        32.89 o                         
   3   0  11        104.00         71.54        31.21 o                         
   4   0  11        207.45        124.04        30.26 o                         
   5   0  11          0.14          0.17        10.49 o                         
   6   0  11        158.70        153.71        31.72 o                         
  -6   1  11          2.47         -7.63         9.21 o                         
  -5   1  11         70.84         70.83        16.32 o                         
  -4   1  11          1.27         -7.06         7.06 o                         
  -3   1  11          8.29         33.40         8.40 o                         
  -2   1  11         90.28         69.76        15.04 o                         
  -1   1  11         19.90          9.88         7.35 o                         
   0   1  11         31.34         18.45         4.81 o                         
   1   1  11         25.06         20.84         5.26 o                         
   2   1  11         95.60         59.40        12.46 o                         
   3   1  11         12.44         14.55         6.50 o                         
   4   1  11          2.30          3.05         8.35 o                         
   5   1  11         59.71         63.40        13.93 o                         
   6   1  11          2.16          7.43        12.07 o                         
  -6   2  11        133.18        135.96        30.64 o                         
  -5   2  11         31.61         15.02         6.04 o                         
  -4   2  11        333.95        309.26        36.10 o                         
  -3   2  11         13.59          9.21         7.01 o                         
  -2   2  11        226.44        248.79        24.62 o                         
  -1   2  11        105.20         84.19        10.79 o                         
   0   2  11        126.28        110.10        14.56 o                         
   1   2  11         85.74         76.31        12.47 o                         
   2   2  11        169.42        183.63        20.22 o                         
   3   2  11         24.54         19.97         8.14 o                         
   4   2  11        311.06        360.54        39.55 o                         
   5   2  11         36.38         28.57         8.87 o                         
   6   2  11        134.97        144.00        27.11 o                         
  -6   3  11         12.28          6.95         5.63 o                         
  -5   3  11        342.13        274.40        54.79 o                         
  -4   3  11          1.69          2.95         5.77 o                         
  -3   3  11        640.98        733.42        53.57 o                         
  -2   3  11          5.91          9.06         7.13 o                         
  -1   3  11        591.19        606.26        39.91 o                         
   0   3  11         51.35         57.35        14.48 o                         
   1   3  11        547.55        569.09        44.01 o                         
   2   3  11          7.16         10.49         8.11 o                         
   3   3  11        661.34        800.14        58.26 o                         
   4   3  11          2.20          1.67         6.20 o                         
   5   3  11        354.16        374.08        41.98 o                         
   6   3  11         12.57          6.94        15.36 o                         
  -5   4  11         22.60          8.87         6.07 o                         
  -4   4  11         15.52         14.05         7.14 o                         
  -3   4  11         23.18         19.85         8.51 o                         
  -2   4  11         16.80          5.11         9.30 o                         
  -1   4  11         93.15         51.71         8.72 o                         
   0   4  11        126.82        135.19        17.90 o                         
   1   4  11        107.15         72.17        15.87 o                         
   2   4  11          7.26          8.37         5.88 o                         
   3   4  11         26.76          9.97         4.59 o                         
   4   4  11         18.29         17.05         6.04 o                         
   5   4  11         25.14          8.05        12.28 o                         
  -5   5  11        289.57        182.94        42.16 o                         
  -4   5  11         15.11         16.06         7.05 o                         
  -3   5  11        310.71        310.91        30.97 o                         
  -2   5  11        101.15         78.84        13.65 o                         
  -1   5  11        639.53        754.20        55.86 o                         
   0   5  11          2.15         -5.62         5.62 o                         
   1   5  11        755.61        916.08        70.60 o                         
   2   5  11        102.12         78.75        17.95 o                         
   3   5  11        287.30        276.97        38.63 o                         
   4   5  11         10.82         11.66         5.57 o                         
   5   5  11        274.26        238.53        41.01 o                         
  -4   6  11        583.47        465.58        73.33 o                         
  -3   6  11         20.41         21.23         9.78 o                         
  -2   6  11        581.25        696.19        68.05 o                         
  -1   6  11         34.70         42.61        16.34 o                         
   0   6  11        938.37       1063.15        80.59 o                         
   1   6  11         30.56         29.25         7.00 o                         
   2   6  11        612.70        763.91        69.43 o                         
   3   6  11         26.60         33.12        13.21 o                         
   4   6  11        588.07        590.75        64.80 o                         
  -3   7  11         10.21          5.93        10.46 o                         
  -2   7  11          3.67         18.04        15.29 o                         
  -1   7  11          7.91          0.95         9.76 o                         
   0   7  11         17.54          7.69        10.81 o                         
   1   7  11          9.74         13.24        12.70 o                         
   2   7  11          1.42          6.60         8.85 o                         
   3   7  11         11.78          7.62         9.86 o                         
  -2   8  11        270.47        235.20        64.91 o                         
  -1   8  11         15.05         14.41        12.27 o                         
   0   8  11        335.13        315.42        85.99 o                         
   1   8  11         12.42         15.84        14.84 o                         
   2   8  11        264.09        190.27        47.59 o                         
   0   0  12        459.97        485.21        90.02 o                         
   1   0  12        440.16        475.23        36.07 o                         
   2   0  12        637.32        808.19        59.73 o                         
   3   0  12        312.19        375.65        39.84 o                         
   4   0  12        509.44        554.03        49.63 o                         
   5   0  12        175.12        151.44        39.76 o                         
  -5   1  12         92.58         73.80        18.40 o                         
  -4   1  12        102.23         48.03        37.70 o                         
  -3   1  12        108.46        115.96        18.03 o                         
  -2   1  12         23.32         32.78        11.16 o                         
  -1   1  12        343.61        369.34        33.96 o                         
   0   1  12         89.36         82.23        13.99 o                         
   1   1  12        359.95        349.69        34.36 o                         
   2   1  12         36.03         42.57         5.92 o                         
   3   1  12        117.04        159.53        23.69 o                         
   4   1  12         99.80        106.85        22.83 o                         
   5   1  12         99.83        103.70        21.79 o                         
  -5   2  12         46.42         36.86        10.94 o                         
  -4   2  12         76.09         85.79        22.24 o                         
  -3   2  12        161.30        180.20        33.22 o                         
  -2   2  12        184.71        225.34        35.80 o                         
  -1   2  12        102.26        114.08        19.75 o                         
   0   2  12         25.26         24.89         7.97 o                         
   1   2  12        104.40         84.55        14.97 o                         
   2   2  12        210.61        263.14        29.16 o                         
   3   2  12        172.20        167.17        27.21 o                         
   4   2  12         81.87        116.93        23.42 o                         
   5   2  12         46.51          9.53        11.34 o                         
  -4   3  12        126.88        183.96        34.91 o                         
  -3   3  12        352.73        415.78        43.32 o                         
  -2   3  12        127.09        156.22        25.90 o                         
  -1   3  12        381.41        473.76        41.15 o                         
   0   3  12        253.95        272.60        33.31 o                         
   1   3  12        438.52        497.04        40.14 o                         
   2   3  12        111.15        122.85        23.64 o                         
   3   3  12        330.39        426.10        45.80 o                         
   4   3  12        133.91        230.24        34.71 o                         
  -4   4  12        113.08        164.31        29.05 o                         
  -3   4  12          3.44         15.65        10.25 o                         
  -2   4  12        291.47        263.05        30.32 o                         
  -1   4  12         32.34         15.36        10.78 o                         
   0   4  12         31.58         27.65        13.29 o                         
   1   4  12         32.41         -5.07        12.72 o                         
   2   4  12        283.49        300.52        37.48 o                         
   3   4  12          3.67         15.02         7.16 o                         
   4   4  12        128.55        142.71        26.60 o                         
  -3   5  12          5.28         11.26         5.27 o                         
  -2   5  12         14.43         14.78        11.49 o                         
  -1   5  12         16.91         35.97        15.81 o                         
   0   5  12        118.79        115.87        23.45 o                         
   1   5  12         18.00         33.63        18.83 o                         
   2   5  12          5.01         -1.22        15.34 o                         
   3   5  12          5.48         18.36         8.44 o                         
  -2   6  12         37.53         28.70        16.56 o                         
  -1   6  12          5.55        -13.60        14.24 o                         
   0   6  12         93.57         50.62        30.47 o                         
   1   6  12          6.00          6.56        10.55 o                         
   2   6  12         43.83         59.28        16.87 o                         
  -1   7  12         96.51         60.07        24.05 o                         
   0   7  12          7.52          4.21        12.33 o                         
   1   7  12        108.36         74.17        21.78 o                         
   1   0  13          0.93         -5.67        11.27 o                         
   2   0  13         40.99         25.32        12.54 o                         
   3   0  13        136.69        106.31        20.24 o                         
   4   0  13          2.47          8.85         6.50 o                         
  -3   1  13        189.27        204.26        32.00 o                         
  -2   1  13          1.21          9.35         4.66 o                         
  -1   1  13        251.05        223.96        29.00 o                         
   0   1  13          0.45         -6.41         6.41 o                         
   1   1  13        226.16        222.11        29.77 o                         
   2   1  13          0.13         15.43         8.37 o                         
   3   1  13        183.58        202.19        32.55 o                         
  -3   2  13         78.89        126.61        29.13 o                         
  -2   2  13        258.02        285.66        42.52 o                         
  -1   2  13         89.73        111.34        22.69 o                         
   0   2  13        138.00        139.92        23.83 o                         
   1   2  13         93.71         79.55        18.38 o                         
   2   2  13        255.43        278.69        36.19 o                         
   3   2  13         68.06         91.20        20.81 o                         
  -3   3  13          5.59          6.39         7.82 o                         
  -2   3  13        232.71        294.77        38.10 o                         
  -1   3  13         34.09         33.68         6.59 o                         
   0   3  13         46.01         32.06        12.31 o                         
   1   3  13         31.06         23.20         8.52 o                         
   2   3  13        263.11        309.18        39.27 o                         
   3   3  13          8.28         -2.46        11.06 o                         
  -2   4  13         51.33         57.83        17.09 o                         
  -1   4  13         20.91         26.70        11.95 o                         
   0   4  13        203.53        186.56        50.87 o                         
   1   4  13         23.42         24.49         5.88 o                         
   2   4  13         58.50         38.16        28.11 o                         
  -1   5  13         41.75         28.70        17.43 o                         
   0   5  13        115.87        185.35        37.41 o                         
   1   5  13         53.95         52.20        13.60 o                         
   0   0  14          2.34          3.66        14.77 o                         
   1   0  14         52.03         53.92        11.86 o                         
  -1   1  14         17.08          6.02        15.49 o                         
   0   1  14         44.57         71.54        16.79 o                         
   1   1  14         16.63         11.02         7.65 o                         
                                                                                
