# Supplementary material for: Crystal structures and Hirshfeld analysis of 4,6-di­bromo­indole­nine and its quaternized salt
Source: Acta Crystallogr E Crystallogr Commun. 2021 Nov 2;77(Pt 12):1203–7. doi: 10.1107/S2056989021011385 (PMC8647734; doi:10.1107/S2056989021011385)
Supplement: Supplementary file 3 [file e-77-01203-2sup5.hkl]

data_2                                                                          
_shelx_title ' pats11_a.res in P2(1)/m'                                         
_shelx_refln_list_code          4                                               
_shelx_F_calc_maximum      287.13                                               
_exptl_crystal_F_000       432.00                                               
_reflns_d_resolution_high  0.8410                                               
                                                                                
loop_                                                                           
 _space_group_symop_operation_xyz                                               
 'x, y, z'                                                                      
 '-x, y+1/2, -z'                                                                
 '-x, -y, -z'                                                                   
 'x, -y-1/2, z'                                                                 
                                                                                
_cell_length_a     8.3507                                                       
_cell_length_b     7.3719                                                       
_cell_length_c    11.7180                                                       
_cell_angle_alpha  90.000                                                       
_cell_angle_beta   92.755                                                       
_cell_angle_gamma  90.000                                                       
                                                                                
_shelx_F_squared_multiplier     1.000                                           
                                                                                
loop_                                                                           
 _refln_index_h                                                                 
 _refln_index_k                                                                 
 _refln_index_l                                                                 
 _refln_F_squared_calc                                                          
 _refln_F_squared_meas                                                          
 _refln_F_squared_sigma                                                         
 _refln_observed_status                                                         
   2   0   0       6886.42       7235.33        79.35 o                         
   3   0   0         28.03         43.22         6.93 o                         
   4   0   0        802.40        903.89        47.97 o                         
   5   0   0         25.29         25.41         7.08 o                         
   6   0   0        139.62        140.08        18.27 o                         
   7   0   0       1187.00       1064.97       104.33 o                         
   8   0   0       2087.87       2230.76       164.35 o                         
   9   0   0          4.97          1.92         4.86 o                         
   1   1   0       2521.38       2579.25       165.19 o                         
   2   1   0       1042.19       1294.09        36.41 o                         
   3   1   0      16160.52      16634.74      1012.47 o                         
   4   1   0       1986.08       1774.49       100.21 o                         
   5   1   0        442.15        484.40        33.57 o                         
   6   1   0         35.37         37.00         9.19 o                         
   7   1   0        676.19        706.15        49.89 o                         
   8   1   0         85.99         82.39        13.32 o                         
   9   1   0        513.69        625.42        44.11 o                         
   0   2   0      82441.51      44258.66      5103.03 o                         
   1   2   0       2074.48       2166.56        58.53 o                         
   2   2   0       7322.69       7196.58        84.60 o                         
   3   2   0         74.83         81.83         7.06 o                         
   4   2   0        946.20        966.80        36.17 o                         
   5   2   0        101.08        106.98        11.17 o                         
   6   2   0         19.54         20.12         7.46 o                         
   7   2   0       1251.92       1317.09        56.05 o                         
   8   2   0       1523.89       1741.38        92.77 o                         
   9   2   0          4.68          7.71         6.57 o                         
   1   3   0       1370.79       1335.65        29.90 o                         
   2   3   0         46.59         52.52         3.58 o                         
   3   3   0      11987.26      11868.85       493.47 o                         
   4   3   0        730.75        624.26        26.54 o                         
   5   3   0        329.60        299.53        17.28 o                         
   6   3   0         17.57         21.18         4.06 o                         
   7   3   0        550.96        565.23        29.52 o                         
   8   3   0         17.36         23.30         5.12 o                         
   9   3   0        273.40        213.53        46.71 o                         
   0   4   0      29846.58      35014.45       797.85 o                         
   1   4   0        610.87        617.28        27.01 o                         
   2   4   0       3279.25       3074.01       102.48 o                         
   3   4   0         97.24         88.85        10.24 o                         
   4   4   0        485.67        432.92        30.20 o                         
   5   4   0         38.53         30.95         4.82 o                         
   6   4   0          4.69          6.26         2.15 o                         
   7   4   0        687.88        585.34        49.19 o                         
   8   4   0        807.89        989.27       182.04 o                         
   1   5   0       1349.84       1410.93        33.42 o                         
   2   5   0        128.90        140.89        11.91 o                         
   3   5   0       3553.46       3907.28        88.13 o                         
   4   5   0        493.84        505.33        26.74 o                         
   5   5   0         69.94         60.27         9.10 o                         
   6   5   0          2.07          2.17         2.57 o                         
   7   5   0        194.17        198.76        23.50 o                         
   8   5   0         20.25         22.48        11.75 o                         
   0   6   0      10405.59      11675.23       682.93 o                         
   1   6   0         58.36         39.57        14.09 o                         
   2   6   0       1076.39       1171.26        42.26 o                         
   3   6   0         40.22         36.84         7.67 o                         
   4   6   0        122.61        119.55        13.72 o                         
   5   6   0          7.46         14.11         6.64 o                         
   6   6   0          9.31          9.27         5.18 o                         
   7   6   0        202.77        208.98        31.20 o                         
   1   7   0        416.72        415.94        31.93 o                         
   2   7   0         10.35         14.08         7.31 o                         
   3   7   0       1016.79       1250.71        61.46 o                         
   4   7   0        129.93        126.30        17.01 o                         
   5   7   0         14.42          8.93         5.53 o                         
   0   8   0       2305.16       1878.95       546.13 o                         
   1   8   0         27.15         20.27         7.94 o                         
   2   8   0        361.47        436.62        38.56 o                         
   3   8   0         24.26         34.59        13.17 o                         
   4   8   0         60.68         59.28        16.59 o                         
  -9   0   1        491.95        569.76        62.53 o                         
  -8   0   1         37.27         47.54        15.16 o                         
  -7   0   1        138.58        134.50        22.99 o                         
  -6   0   1        986.02        942.50        50.99 o                         
  -5   0   1       5567.52       4937.21       214.57 o                         
  -4   0   1       2843.71       2617.57        65.54 o                         
  -3   0   1      23814.91      23383.49       123.55 o                         
  -2   0   1        154.33        193.24        10.50 o                         
  -1   0   1       5422.42       6611.53        77.25 o                         
   3   0   1        546.97        505.92        86.35 o                         
   4   0   1       6913.56       7328.16      1241.16 o                         
   5   0   1       7966.87       6709.15       431.99 o                         
   6   0   1        251.81        226.95        17.14 o                         
   7   0   1       1665.41       1402.25       322.73 o                         
   8   0   1        410.78        452.55        62.95 o                         
   9   0   1         79.13        102.82        42.11 o                         
  -9   1   1          4.97          3.55         7.18 o                         
  -8   1   1         81.43         99.10        14.53 o                         
  -7   1   1        361.60        416.34        27.42 o                         
  -6   1   1       6682.20       6643.83       193.97 o                         
  -5   1   1        307.58        342.47        23.69 o                         
  -4   1   1       6062.18       6476.82       226.25 o                         
  -3   1   1       3166.07       3405.78       124.77 o                         
  -2   1   1      15045.93      15105.76       533.77 o                         
  -1   1   1       1552.59       1632.34        51.30 o                         
   0   1   1       1596.10       1822.45       111.43 o                         
   1   1   1      12201.21      12188.40       224.57 o                         
   2   1   1       4540.99       4623.55       174.78 o                         
   3   1   1          7.04          5.32         2.31 o                         
   4   1   1       5780.49       5514.26       490.05 o                         
   5   1   1       1205.20       1183.55        62.88 o                         
   6   1   1       1728.55       1583.59        84.47 o                         
   7   1   1       2797.78       2965.96       107.36 o                         
   8   1   1       2029.25       2177.68       100.76 o                         
   9   1   1         48.38         52.63        19.25 o                         
  -9   2   1        285.23        318.04        31.09 o                         
  -8   2   1         66.97         74.14        13.50 o                         
  -7   2   1        202.82        227.91        22.69 o                         
  -6   2   1        875.16        887.06        63.84 o                         
  -5   2   1       4697.73       4475.37       178.45 o                         
  -4   2   1       3061.02       2885.33        74.70 o                         
  -3   2   1      13760.36      13485.12       584.27 o                         
  -2   2   1       1491.28       1743.05        64.46 o                         
  -1   2   1       7407.20       7855.41       187.45 o                         
   0   2   1       2295.55       2642.79        69.44 o                         
   1   2   1       2660.85       2819.34        94.44 o                         
   2   2   1        184.31        178.57         9.73 o                         
   3   2   1          3.04          5.92         1.96 o                         
   4   2   1       7150.15       8406.12       476.17 o                         
   5   2   1       5343.92       5115.78       163.02 o                         
   6   2   1        163.49        165.46        20.17 o                         
   7   2   1       1306.21       1328.38        74.46 o                         
   8   2   1        246.50        300.24        36.22 o                         
   9   2   1        124.06        105.67        18.94 o                         
  -9   3   1          5.18          4.64         4.97 o                         
  -8   3   1         42.76         66.15        15.47 o                         
  -7   3   1        149.11        149.22        21.16 o                         
  -6   3   1       4966.50       4687.17        75.61 o                         
  -5   3   1         21.96         17.03         3.10 o                         
  -4   3   1       2865.41       2784.54        97.51 o                         
  -3   3   1       1070.19       1075.57        32.88 o                         
  -2   3   1       7585.95       7532.22       119.21 o                         
  -1   3   1        214.46        235.90         9.99 o                         
   0   3   1       3714.35       3775.74       174.41 o                         
   1   3   1       3836.49       3530.91       240.54 o                         
   2   3   1       3438.16       3550.06       129.13 o                         
   3   3   1         20.37          9.22         4.75 o                         
   4   3   1       3723.24       3409.57        79.38 o                         
   5   3   1       1235.89       1295.27        55.48 o                         
   6   3   1        831.41        798.52        41.03 o                         
   7   3   1       1443.46       1631.08       100.63 o                         
   8   3   1       1532.82       1724.57        95.13 o                         
   9   3   1         45.32         38.74         9.05 o                         
  -8   4   1         21.34         43.85        15.63 o                         
  -7   4   1        130.86        128.66        19.74 o                         
  -6   4   1        486.01        423.22        25.07 o                         
  -5   4   1       2429.97       2234.08        50.12 o                         
  -4   4   1       1447.17       1179.00        65.45 o                         
  -3   4   1       7181.78       5631.38       545.26 o                         
  -2   4   1        490.28        508.60        24.93 o                         
  -1   4   1       2739.16       3418.41        66.27 o                         
   0   4   1        715.85        906.61        28.03 o                         
   1   4   1        975.24        923.26        93.75 o                         
   2   4   1        168.12        150.64        11.43 o                         
   3   4   1          7.90          2.50         4.15 o                         
   4   4   1       3421.22       3334.40        74.77 o                         
   5   4   1       2756.53       2745.93        65.93 o                         
   6   4   1        109.82        137.21        16.29 o                         
   7   4   1        740.39        735.74        70.87 o                         
   8   4   1        133.03        150.05        22.49 o                         
  -8   5   1         28.67         36.60        16.20 o                         
  -7   5   1        110.29        113.55        22.41 o                         
  -6   5   1       1778.88       1682.16        94.99 o                         
  -5   5   1         40.86         47.50         7.28 o                         
  -4   5   1       1802.13       1841.61        60.87 o                         
  -3   5   1        562.47        591.30        31.76 o                         
  -2   5   1       3091.86       3150.04        62.49 o                         
  -1   5   1        222.52        222.57        24.36 o                         
   0   5   1        840.49        836.87        42.48 o                         
   1   5   1       2377.48       2322.08        61.41 o                         
   2   5   1        809.11        803.77        56.11 o                         
   3   5   1         20.94         25.66         6.44 o                         
   4   5   1       1355.82       1368.67        53.62 o                         
   5   5   1        425.75        395.03        27.34 o                         
   6   5   1        587.74        570.44        35.43 o                         
   7   5   1        789.98        887.99        50.94 o                         
   8   5   1        592.23        675.87        66.35 o                         
  -7   6   1         33.26         32.69        11.89 o                         
  -6   6   1        159.08        127.76        19.01 o                         
  -5   6   1        875.01        942.14        44.45 o                         
  -4   6   1        392.85        377.30        25.33 o                         
  -3   6   1       2888.59       3095.10       119.74 o                         
  -2   6   1         41.67         38.07         6.09 o                         
  -1   6   1        722.51        844.05        27.82 o                         
   0   6   1        113.84         97.94        11.36 o                         
   1   6   1        252.08        248.87        16.16 o                         
   2   6   1        194.62        197.54        18.17 o                         
   3   6   1          7.79         14.33         4.78 o                         
   4   6   1        947.18        940.42        56.04 o                         
   5   6   1       1071.88       1049.03        46.20 o                         
   6   6   1         59.16         71.37        13.35 o                         
   7   6   1        326.79        345.02        36.88 o                         
  -5   7   1          3.82         11.21         7.11 o                         
  -4   7   1        612.43        632.06        39.35 o                         
  -3   7   1        141.76        146.14        20.81 o                         
  -2   7   1        968.47       1034.24        45.56 o                         
  -1   7   1         42.31         43.71         8.95 o                         
   0   7   1        230.79        225.50        26.80 o                         
   1   7   1        694.25        890.97        71.00 o                         
   2   7   1        178.08        196.17        23.22 o                         
   3   7   1         13.99         21.93         8.87 o                         
   4   7   1        457.46        439.84        38.38 o                         
   5   7   1        162.94        145.27        20.41 o                         
  -4   8   1        138.00        166.74        27.04 o                         
  -3   8   1        546.22        678.73        52.21 o                         
  -2   8   1         41.50         42.62        10.43 o                         
  -1   8   1        340.79        305.55       121.39 o                         
   0   8   1         25.48         20.21        10.95 o                         
   1   8   1         92.63         71.24        21.31 o                         
   2   8   1         35.02         31.63        11.33 o                         
   3   8   1          2.86         -6.74         6.74 o                         
  -9   0   2        695.17        681.01        67.93 o                         
  -8   0   2       2103.01       2282.25       240.18 o                         
  -7   0   2       1489.31       1450.48       235.92 o                         
  -6   0   2       7022.42       7145.04       163.67 o                         
  -5   0   2         12.86         20.59         4.86 o                         
  -4   0   2        152.90        152.96        13.42 o                         
  -3   0   2        774.82        966.38        28.08 o                         
  -2   0   2        227.80        294.31        22.26 o                         
  -1   0   2       8361.40       9824.24       210.51 o                         
   1   0   2      21305.24      19137.84       116.76 o                         
   2   0   2      24047.08      23344.35      2160.03 o                         
   3   0   2       3055.03       2813.12        83.98 o                         
   4   0   2         47.90         21.67         6.98 o                         
   5   0   2       3459.63       3519.28       116.09 o                         
   6   0   2        417.49        434.48        75.03 o                         
   7   0   2         92.23        122.67        20.32 o                         
   8   0   2        271.44        274.00        34.54 o                         
   9   0   2        453.63        353.47       233.35 o                         
  -9   1   2       1257.24       1360.43       178.78 o                         
  -8   1   2          1.23          3.84         5.42 o                         
  -7   1   2        189.14        220.62        18.70 o                         
  -6   1   2       2171.94       2166.59       119.14 o                         
  -5   1   2       2808.81       2927.18        79.35 o                         
  -4   1   2        114.94        109.26         8.95 o                         
  -3   1   2       2706.17       2657.45        77.19 o                         
  -2   1   2      10401.81      10768.01       412.12 o                         
  -1   1   2       6623.68       7318.50        68.39 o                         
   0   1   2        535.99        711.42        16.87 o                         
   1   1   2        821.73        841.83        33.92 o                         
   2   1   2      10351.53      10153.96       376.99 o                         
   3   1   2       8490.61       7715.64       328.18 o                         
   4   1   2       8155.55       7304.10       447.36 o                         
   5   1   2       5074.49       4297.70       527.91 o                         
   6   1   2          4.27          4.35         3.28 o                         
   7   1   2        311.00        299.24        24.42 o                         
   8   1   2         90.68         82.60        14.47 o                         
   9   1   2         89.45         70.01        18.72 o                         
  -9   2   2        639.33        633.28       107.64 o                         
  -8   2   2       1737.85       2024.12        84.96 o                         
  -7   2   2       1385.42       1491.22        72.51 o                         
  -6   2   2       4924.56       4910.37       113.64 o                         
  -5   2   2         24.78         18.07         4.26 o                         
  -4   2   2          8.78          7.88         3.38 o                         
  -3   2   2       1054.18        956.09        27.10 o                         
  -2   2   2        234.82        256.31         9.43 o                         
  -1   2   2       3982.54       4557.89       143.49 o                         
   0   2   2       2760.02       2866.62       168.29 o                         
   1   2   2      22808.92      20283.90       857.03 o                         
   2   2   2      11667.12      11932.36       107.73 o                         
   3   2   2       1561.32       1527.38        90.97 o                         
   4   2   2         96.46         84.77         8.15 o                         
   5   2   2       2359.59       2323.43        65.25 o                         
   6   2   2        551.22        619.81        29.25 o                         
   7   2   2        166.94        157.08        17.29 o                         
   8   2   2        140.90        102.97        23.02 o                         
   9   2   2        424.71        430.26        44.96 o                         
  -9   3   2        985.35       1294.03       285.64 o                         
  -8   3   2         26.39         36.41        11.39 o                         
  -7   3   2         65.23         63.24        11.91 o                         
  -6   3   2       1138.23       1005.02        41.59 o                         
  -5   3   2       1987.10       1870.24        43.59 o                         
  -4   3   2         26.66         19.99         3.54 o                         
  -3   3   2       2245.62       2421.03       118.06 o                         
  -2   3   2       3129.87       3559.44       137.79 o                         
  -1   3   2       5797.96       6481.56       238.95 o                         
   0   3   2       1148.11       1264.68        28.01 o                         
   1   3   2        822.75        738.26        58.42 o                         
   2   3   2       7338.71       7077.48       263.88 o                         
   3   3   2       3421.10       3146.84        96.33 o                         
   4   3   2       3905.86       3665.86        72.00 o                         
   5   3   2       4036.30       4087.66        87.10 o                         
   6   3   2         27.66         31.21         7.20 o                         
   7   3   2        190.19        220.62        27.70 o                         
   8   3   2         81.97         92.56        24.19 o                         
   9   3   2         98.45         89.19        21.18 o                         
  -8   4   2        968.74       1057.19       128.36 o                         
  -7   4   2        744.72        668.44        53.68 o                         
  -6   4   2       2653.58       2167.54       159.40 o                         
  -5   4   2          8.70         16.09         4.04 o                         
  -4   4   2         15.00         18.27         4.03 o                         
  -3   4   2        384.57        287.84        34.66 o                         
  -2   4   2        124.24        105.95         9.48 o                         
  -1   4   2       2308.49       2815.22        96.42 o                         
   0   4   2        836.72        832.20        18.52 o                         
   1   4   2       8791.39       7811.27       629.98 o                         
   2   4   2       5476.50       5399.03       186.88 o                         
   3   4   2        987.74        965.44        31.56 o                         
   4   4   2         82.21         67.23        10.88 o                         
   5   4   2       1121.89        999.45        44.97 o                         
   6   4   2        322.55        342.00        33.04 o                         
   7   4   2         75.52         78.01        18.05 o                         
   8   4   2         86.35        115.23        27.08 o                         
  -8   5   2          2.43         15.41        12.79 o                         
  -7   5   2         85.53         93.32        21.35 o                         
  -6   5   2        540.42        492.90        33.52 o                         
  -5   5   2        844.16        829.84        44.49 o                         
  -4   5   2         19.80          8.71         7.28 o                         
  -3   5   2        575.61        578.82        25.37 o                         
  -2   5   2       1907.67       2024.87        62.77 o                         
  -1   5   2       1209.46       1387.89        32.05 o                         
   0   5   2        396.98        412.69        22.11 o                         
   1   5   2        373.98        364.08        18.01 o                         
   2   5   2       2419.34       2096.52        96.03 o                         
   3   5   2       1964.67       1976.21        70.43 o                         
   4   5   2       2103.79       2272.39        70.03 o                         
   5   5   2       1425.16       1338.76        56.44 o                         
   6   5   2          6.72         10.77         4.41 o                         
   7   5   2         66.29         65.69        15.66 o                         
  -7   6   2        244.10        199.78        37.55 o                         
  -6   6   2       1167.51        936.91       140.56 o                         
  -5   6   2          9.16          4.26         3.42 o                         
  -4   6   2          1.10          2.48         6.98 o                         
  -3   6   2         28.77         30.38         6.77 o                         
  -2   6   2         53.68         65.17         8.11 o                         
  -1   6   2        970.51       1044.67        42.66 o                         
   0   6   2        136.48        106.66        11.73 o                         
   1   6   2       2279.44       2503.18        89.41 o                         
   2   6   2       2170.68       2362.70       101.45 o                         
   3   6   2        516.99        543.02        35.68 o                         
   4   6   2         51.86         65.86        11.91 o                         
   5   6   2        442.14        458.22        35.89 o                         
   6   6   2         85.93         80.43        14.12 o                         
   7   6   2          4.82         -1.97         8.50 o                         
  -5   7   2        263.01        215.07        32.93 o                         
  -4   7   2          2.26          4.03         6.71 o                         
  -3   7   2        195.51        231.88        38.38 o                         
  -2   7   2        517.64        623.06        61.37 o                         
  -1   7   2        283.75        346.56        42.89 o                         
   0   7   2        180.76        170.66        20.83 o                         
   1   7   2        132.23        142.02        24.62 o                         
   2   7   2        742.72        839.41        80.49 o                         
   3   7   2        617.85        618.00        47.78 o                         
   4   7   2        585.41        670.28        56.42 o                         
   5   7   2        453.03        421.44        56.13 o                         
  -3   8   2          5.09          4.98         4.97 o                         
  -2   8   2         11.12         12.25         6.52 o                         
  -1   8   2        220.08        159.64        56.09 o                         
   0   8   2         79.07         61.28        13.49 o                         
   1   8   2        724.35        510.05        59.54 o                         
   2   8   2        400.17        418.46        39.59 o                         
   3   8   2        138.76        151.68        23.31 o                         
  -9   0   3        220.11        182.35        88.15 o                         
  -8   0   3         61.58         47.71        16.33 o                         
  -7   0   3         82.77         93.12        13.41 o                         
  -6   0   3        687.93        769.21        34.03 o                         
  -5   0   3        819.36        844.43        42.44 o                         
  -4   0   3       8850.10      11251.84       699.96 o                         
  -3   0   3        470.10        491.10        58.70 o                         
  -2   0   3      13503.48      14540.88       143.21 o                         
  -1   0   3      12257.03      13621.29        97.84 o                         
   0   0   3       8929.86       9930.47       210.00 o                         
   1   0   3         15.16         14.55         2.12 o                         
   2   0   3       6535.30       5608.18       261.49 o                         
   3   0   3        915.26        747.54        47.87 o                         
   4   0   3         30.09         27.08         9.91 o                         
   5   0   3        327.86        308.40        33.72 o                         
   6   0   3       3288.11       3455.65       132.78 o                         
   7   0   3        441.32        504.33        69.90 o                         
   8   0   3        472.60        507.30       134.44 o                         
   9   0   3         13.60         36.22        23.45 o                         
  -9   1   3       1063.49        998.23       147.22 o                         
  -8   1   3        359.78        393.05        30.29 o                         
  -7   1   3        580.28        694.01        28.85 o                         
  -6   1   3         80.52        100.43         8.63 o                         
  -5   1   3       4675.46       4381.40        66.18 o                         
  -4   1   3       3590.18       3719.95        62.03 o                         
  -3   1   3       2436.94       2512.00        46.24 o                         
  -2   1   3        314.56        314.78        27.36 o                         
  -1   1   3      21578.52      21883.83       820.10 o                         
   0   1   3       6621.68       7301.80       155.44 o                         
   1   1   3      10675.50      11091.45       303.86 o                         
   2   1   3       3405.16       3230.19       196.53 o                         
   3   1   3        721.83        684.50        80.77 o                         
   4   1   3        350.05        293.68        25.55 o                         
   5   1   3        165.05        163.56        18.43 o                         
   6   1   3         19.71         13.90         6.66 o                         
   7   1   3       1549.49       1415.33       102.41 o                         
   8   1   3         42.79         33.31         6.92 o                         
   9   1   3       1501.74       1731.28       275.85 o                         
  -9   2   3        127.13        103.69        24.79 o                         
  -8   2   3         12.66          5.99         4.77 o                         
  -7   2   3         15.78         16.16         4.12 o                         
  -6   2   3        719.30        649.60        48.32 o                         
  -5   2   3        508.83        524.58        28.31 o                         
  -4   2   3       6473.89       7082.50       102.47 o                         
  -3   2   3        940.19        941.55        59.26 o                         
  -2   2   3      15527.60      14859.37       161.94 o                         
  -1   2   3       4958.47       5402.77       176.76 o                         
   0   2   3       3634.92       3904.78        66.30 o                         
   1   2   3         26.97         17.72         4.71 o                         
   2   2   3       4746.87       4832.30       168.72 o                         
   3   2   3       1308.10       1154.12        46.42 o                         
   4   2   3         10.80         12.88         3.25 o                         
   5   2   3         61.49         53.81         8.62 o                         
   6   2   3       3136.31       3452.29       220.84 o                         
   7   2   3        282.24        284.80        26.06 o                         
   8   2   3        434.82        377.98        44.73 o                         
   9   2   3         26.23         39.50        13.37 o                         
  -9   3   3        597.62        285.18        46.20 o                         
  -8   3   3        254.06        213.00        30.36 o                         
  -7   3   3        451.67        478.69        40.84 o                         
  -6   3   3          9.00          8.90         1.21 o                         
  -5   3   3       2293.85       2330.04       106.59 o                         
  -4   3   3       2980.15       2911.63       174.68 o                         
  -3   3   3       2520.83       2554.73       149.22 o                         
  -2   3   3         45.27         47.03         4.13 o                         
  -1   3   3      12250.37      12439.11       543.90 o                         
   0   3   3       2433.58       2418.96        55.37 o                         
   1   3   3       3723.17       3156.61       197.20 o                         
   2   3   3       3413.97       3125.64        51.22 o                         
   3   3   3        179.32        186.95        13.96 o                         
   4   3   3        233.91        208.21        11.46 o                         
   5   3   3         93.06        103.08         9.94 o                         
   6   3   3          0.23         -0.88         1.95 o                         
   7   3   3       1320.40       1333.74        81.97 o                         
   8   3   3          7.01          4.78         5.25 o                         
  -8   4   3          9.76          6.41         6.47 o                         
  -7   4   3          6.03          3.20         2.22 o                         
  -6   4   3        352.42        259.64        19.36 o                         
  -5   4   3        220.43        188.94        17.42 o                         
  -4   4   3       3452.58       3175.37       144.41 o                         
  -3   4   3        387.72        319.85        12.87 o                         
  -2   4   3       7156.64       7460.72       132.83 o                         
  -1   4   3       2733.09       2947.43        90.53 o                         
   0   4   3       1923.44       1889.64        54.10 o                         
   1   4   3         17.14         18.25         2.68 o                         
   2   4   3       2352.00       2033.51        61.23 o                         
   3   4   3        716.08        672.40        27.64 o                         
   4   4   3          0.53          4.22         3.34 o                         
   5   4   3         32.32         43.85        10.31 o                         
   6   4   3       1639.12       1730.94        85.29 o                         
   7   4   3        123.70        148.14        23.99 o                         
   8   4   3        260.99        347.90        48.93 o                         
  -7   5   3        198.07        193.55        36.09 o                         
  -6   5   3         15.69          7.23         3.23 o                         
  -5   5   3       1342.17       1354.46        79.48 o                         
  -4   5   3        765.97        801.12        61.93 o                         
  -3   5   3        802.74        686.49        66.72 o                         
  -2   5   3         69.92         67.86         6.41 o                         
  -1   5   3       4551.53       4207.45       320.48 o                         
   0   5   3       1442.30       1454.79        49.09 o                         
   1   5   3       2112.64       2213.61        61.16 o                         
   2   5   3        953.33        931.03        38.05 o                         
   3   5   3        136.15        144.15        16.96 o                         
   4   5   3         42.49         40.85         8.47 o                         
   5   5   3         76.06         70.38        13.25 o                         
   6   5   3          9.26          0.66         5.27 o                         
   7   5   3        476.84        481.95        67.61 o                         
  -7   6   3          2.24         -3.20         3.20 o                         
  -6   6   3         69.99         40.16         9.93 o                         
  -5   6   3        100.32         94.30        15.69 o                         
  -4   6   3       1279.93       1249.70        73.55 o                         
  -3   6   3         71.41         86.52        12.11 o                         
  -2   6   3       2004.51       1988.15        70.27 o                         
  -1   6   3       1267.36       1172.42        55.05 o                         
   0   6   3        995.11        959.37        43.24 o                         
   1   6   3         12.10         13.91         5.47 o                         
   2   6   3        809.69        945.04       108.21 o                         
   3   6   3        187.02        182.70        21.42 o                         
   4   6   3         14.10          9.47         4.65 o                         
   5   6   3         45.95         66.86        14.29 o                         
   6   6   3        509.32        476.00        40.71 o                         
  -5   7   3        423.72        334.40        49.23 o                         
  -4   7   3        209.13        151.64        45.84 o                         
  -3   7   3        312.12        353.96        35.50 o                         
  -2   7   3         31.54         34.76         9.93 o                         
  -1   7   3       1320.51       1324.80       159.86 o                         
   0   7   3        427.20        376.31        47.33 o                         
   1   7   3        587.67        691.56       139.22 o                         
   2   7   3        299.33        342.05        43.94 o                         
   3   7   3         31.57         31.43        10.57 o                         
   4   7   3          3.08          2.63         4.65 o                         
   5   7   3         32.55         43.12        12.31 o                         
  -3   8   3         30.94         38.50        11.16 o                         
  -2   8   3        658.42        549.14       100.13 o                         
  -1   8   3        210.97        177.94        25.16 o                         
   0   8   3        234.77        204.94        35.10 o                         
   1   8   3         16.19         16.26         9.89 o                         
   2   8   3        156.45        169.03        25.25 o                         
   3   8   3         90.04         82.46        17.55 o                         
  -9   0   4         25.95         31.58        20.06 o                         
  -8   0   4        326.04        301.88        28.82 o                         
  -7   0   4       2591.20       3039.36       104.68 o                         
  -6   0   4        968.00        967.38        47.31 o                         
  -5   0   4       4787.54       3906.05       313.28 o                         
  -4   0   4        815.26        734.61        33.35 o                         
  -3   0   4       1213.38       1074.44        52.07 o                         
  -2   0   4       2518.93       2619.82       192.34 o                         
  -1   0   4       7526.43       7293.82       116.87 o                         
   0   0   4       2601.51       2977.62        78.57 o                         
   1   0   4       8619.81       9483.62       880.56 o                         
   2   0   4       2335.94       2199.70        63.80 o                         
   3   0   4       7850.12       8029.55       501.08 o                         
   4   0   4        631.90        653.03       138.15 o                         
   5   0   4       2043.54       2227.54       100.57 o                         
   6   0   4        814.87        760.08        60.66 o                         
   7   0   4       2625.88       2592.26       128.97 o                         
   8   0   4         65.07         72.91        19.54 o                         
   9   0   4         37.19         63.00        31.38 o                         
  -9   1   4         77.07         64.56        18.78 o                         
  -8   1   4       1506.14       1723.07        60.91 o                         
  -7   1   4        152.34        169.76        13.11 o                         
  -6   1   4       2030.97       2167.37        85.32 o                         
  -5   1   4        700.10        690.23        30.24 o                         
  -4   1   4      13779.65      13321.76      1104.47 o                         
  -3   1   4       4881.23       5255.47       365.65 o                         
  -2   1   4       3723.64       4069.89       115.65 o                         
  -1   1   4       2158.90       2507.02        82.64 o                         
   0   1   4       3281.47       3437.21        70.20 o                         
   1   1   4        468.67        458.39        16.57 o                         
   2   1   4        156.60        169.76        12.46 o                         
   3   1   4       2219.89       2040.76        61.37 o                         
   4   1   4      10845.57       9719.08       140.72 o                         
   5   1   4        164.48        140.22        13.83 o                         
   6   1   4       3114.47       2470.47        79.74 o                         
   7   1   4         41.65         47.23        10.51 o                         
   8   1   4        129.07        116.61        16.28 o                         
   9   1   4        233.87        233.56        41.30 o                         
  -9   2   4          6.08         -0.16         5.52 o                         
  -8   2   4        211.60        192.40        38.69 o                         
  -7   2   4       2047.94       2291.95        89.19 o                         
  -6   2   4        952.72       1009.64        38.69 o                         
  -5   2   4       4723.93       4664.37       136.19 o                         
  -4   2   4        235.66        207.00        15.48 o                         
  -3   2   4        406.03        340.85        21.82 o                         
  -2   2   4       1043.33       1123.56        38.90 o                         
  -1   2   4       5010.18       5018.27       192.98 o                         
   0   2   4       3320.13       3580.48        62.24 o                         
   1   2   4       3839.34       3647.93        61.43 o                         
   2   2   4        773.97        878.41        27.27 o                         
   3   2   4       8027.63       7608.47       172.60 o                         
   4   2   4        224.64        205.95        17.24 o                         
   5   2   4       1542.50       1406.84        78.86 o                         
   6   2   4        733.52        655.65        38.70 o                         
   7   2   4       1832.33       1857.43        78.05 o                         
   8   2   4         16.87         11.23         6.69 o                         
   9   2   4         57.65         36.79        13.16 o                         
  -9   3   4         29.20         26.89        16.54 o                         
  -8   3   4        846.99        506.42        82.74 o                         
  -7   3   4        193.26        182.38        30.57 o                         
  -6   3   4       1840.47       2020.46        63.93 o                         
  -5   3   4        597.71        569.24        40.13 o                         
  -4   3   4       8492.19       8480.34        94.20 o                         
  -3   3   4       2467.00       2470.76        69.65 o                         
  -2   3   4       1326.62       1453.30        37.74 o                         
  -1   3   4       2069.67       2280.91        74.15 o                         
   0   3   4        866.08        876.03        26.50 o                         
   1   3   4        351.09        339.10        17.03 o                         
   2   3   4        222.51        203.57        13.89 o                         
   3   3   4       1012.58        966.32        42.02 o                         
   4   3   4       7772.04       8524.59       537.61 o                         
   5   3   4        296.49        269.35        31.86 o                         
   6   3   4       1683.42       1785.44        83.89 o                         
   7   3   4         56.55         65.34        15.96 o                         
   8   3   4        101.15         88.03        20.11 o                         
  -8   4   4        112.22        109.88        25.23 o                         
  -7   4   4       1061.86       1181.33       198.46 o                         
  -6   4   4        494.09        450.08        56.32 o                         
  -5   4   4       2518.38       2256.85       183.55 o                         
  -4   4   4        135.41        140.61        11.61 o                         
  -3   4   4        283.22        270.25        13.59 o                         
  -2   4   4        283.39        291.96        12.06 o                         
  -1   4   4       2278.58       2212.23        37.95 o                         
   0   4   4       1510.69       1472.82        66.90 o                         
   1   4   4       1860.99       1735.94        61.15 o                         
   2   4   4        498.29        554.13        24.24 o                         
   3   4   4       3891.82       3870.75        80.67 o                         
   4   4   4        104.62        102.10        11.67 o                         
   5   4   4        937.51        996.14       104.57 o                         
   6   4   4        360.07        370.82        36.21 o                         
   7   4   4       1002.44       1055.30        67.67 o                         
   8   4   4          9.08         12.44         4.02 o                         
  -7   5   4         25.80         33.39        16.53 o                         
  -6   5   4        743.50        652.92        72.96 o                         
  -5   5   4        149.59        141.27        16.24 o                         
  -4   5   4       3573.52       3669.83       146.87 o                         
  -3   5   4       1205.43       1167.85        46.47 o                         
  -2   5   4        922.96        796.66        96.46 o                         
  -1   5   4        445.03        476.51        25.25 o                         
   0   5   4        552.04        557.72        26.08 o                         
   1   5   4         30.85         31.36         5.21 o                         
   2   5   4        157.00        142.38        13.18 o                         
   3   5   4        509.52        553.84        35.17 o                         
   4   5   4       2859.83       3020.14        89.22 o                         
   5   5   4         64.63         80.82        15.12 o                         
   6   5   4        917.25        983.88        75.29 o                         
   7   5   4         14.54          0.77         7.86 o                         
  -6   6   4        154.12        128.07        22.55 o                         
  -5   6   4        791.70        691.16        52.45 o                         
  -4   6   4        114.44         87.73        13.01 o                         
  -3   6   4        251.39        271.79        19.81 o                         
  -2   6   4         90.02         98.38        10.39 o                         
  -1   6   4        666.47        660.59        52.96 o                         
   0   6   4        432.18        427.13        31.10 o                         
   1   6   4        820.61        783.60        33.52 o                         
   2   6   4        344.58        363.70        36.29 o                         
   3   6   4       1110.75       1244.61        58.44 o                         
   4   6   4         49.31         59.85        13.69 o                         
   5   6   4        417.98        475.83        40.63 o                         
   6   6   4         86.05        100.29        25.95 o                         
  -5   7   4         32.35         22.57         8.14 o                         
  -4   7   4       1053.31        796.86       135.61 o                         
  -3   7   4        365.20        359.50        34.64 o                         
  -2   7   4        293.95        329.97        31.93 o                         
  -1   7   4        160.71        187.60        20.40 o                         
   0   7   4        144.34        141.87        25.96 o                         
   1   7   4          2.04         10.40         8.30 o                         
   2   7   4         61.37         75.01        28.77 o                         
   3   7   4        130.81        164.94        23.07 o                         
   4   7   4        910.72        968.58        65.59 o                         
   5   7   4         31.20         41.07        12.32 o                         
  -3   8   4         40.38         37.92        10.39 o                         
  -2   8   4          2.13         -0.61         4.20 o                         
  -1   8   4        142.30        145.58        23.77 o                         
   0   8   4        146.73        111.99        21.23 o                         
   1   8   4        141.52        115.67        30.35 o                         
   2   8   4         65.52         63.34        14.11 o                         
  -9   0   5         38.22         32.99        24.77 o                         
  -8   0   5        301.69        304.30        50.07 o                         
  -7   0   5         15.87         17.18         6.63 o                         
  -6   0   5        789.40        781.49        49.21 o                         
  -5   0   5        304.39        324.60        28.25 o                         
  -4   0   5        782.80        788.53        51.77 o                         
  -3   0   5       4445.96       4433.20       150.30 o                         
  -2   0   5      12388.88      13025.78       122.85 o                         
  -1   0   5       2771.92       2866.99        79.93 o                         
   0   0   5       5312.00       4768.42       107.65 o                         
   1   0   5        967.85       1190.20       149.71 o                         
   2   0   5       2545.61       2396.31       186.73 o                         
   3   0   5       3920.89       3802.60       127.46 o                         
   4   0   5       4975.75       5289.09       528.02 o                         
   5   0   5          5.82         10.41         3.89 o                         
   6   0   5         77.78         69.07        15.17 o                         
   7   0   5         41.74         42.84        11.91 o                         
   8   0   5        567.62        746.20       235.18 o                         
   9   0   5         11.65         25.47        19.37 o                         
  -9   1   5        295.60        395.48        46.34 o                         
  -8   1   5        373.99        394.50        32.62 o                         
  -7   1   5       3635.32       3133.59       123.52 o                         
  -6   1   5        333.47        349.87        21.22 o                         
  -5   1   5         75.98         99.25        10.36 o                         
  -4   1   5        149.34        189.79        18.51 o                         
  -3   1   5        463.41        408.97        18.08 o                         
  -2   1   5         91.89         73.67         8.43 o                         
  -1   1   5       2296.16       2267.49        58.37 o                         
   0   1   5       7272.56       7188.71        78.60 o                         
   1   1   5      18047.51      16977.29       433.69 o                         
   2   1   5         14.54          5.42         2.66 o                         
   3   1   5       6003.61       6231.69       294.13 o                         
   4   1   5        132.61        113.25        10.55 o                         
   5   1   5        123.61        136.26        14.10 o                         
   6   1   5        132.45        114.27        14.22 o                         
   7   1   5          0.91          2.73         4.37 o                         
   8   1   5        296.10        359.73        39.49 o                         
   9   1   5        334.65        364.43       142.42 o                         
  -9   2   5         39.52         34.48        13.56 o                         
  -8   2   5        356.25        365.37        34.86 o                         
  -7   2   5          3.29         16.31         6.29 o                         
  -6   2   5        410.94        454.44        29.03 o                         
  -5   2   5        105.74         93.10         9.81 o                         
  -4   2   5        650.46        658.68        31.78 o                         
  -3   2   5       4008.34       3852.14        82.11 o                         
  -2   2   5       7151.05       7150.79       133.32 o                         
  -1   2   5        930.82       1062.10        50.59 o                         
   0   2   5       6667.33       6674.26       174.14 o                         
   1   2   5       1362.06       1492.67        53.68 o                         
   2   2   5       1649.01       1579.53        44.79 o                         
   3   2   5       3086.85       3009.74       124.19 o                         
   4   2   5       3560.64       3468.77       146.83 o                         
   5   2   5         62.76         62.10         8.50 o                         
   6   2   5        172.30        139.16        16.03 o                         
   7   2   5          8.08          7.72         4.98 o                         
   8   2   5        494.32        552.76        93.62 o                         
  -8   3   5        309.32        327.70        53.75 o                         
  -7   3   5       2284.66       2281.70       306.76 o                         
  -6   3   5        169.06        190.35        20.74 o                         
  -5   3   5        111.19        117.95        14.19 o                         
  -4   3   5        366.28        396.87        21.56 o                         
  -3   3   5         70.22         45.62         4.61 o                         
  -2   3   5          8.12         10.60         2.21 o                         
  -1   3   5       1506.72       1549.75        62.95 o                         
   0   3   5       4094.48       3975.55        80.87 o                         
   1   3   5      11942.92      11303.82       354.59 o                         
   2   3   5        105.57         98.88         9.37 o                         
   3   3   5       2972.83       3170.91        96.21 o                         
   4   3   5         20.77         25.36         7.68 o                         
   5   3   5         38.30         47.73         7.70 o                         
   6   3   5         55.59         47.46        12.42 o                         
   7   3   5          1.56          6.10         5.23 o                         
   8   3   5        135.34        121.04        28.22 o                         
  -8   4   5        209.96        171.74        33.39 o                         
  -7   4   5          1.32         -2.02         4.96 o                         
  -6   4   5        248.34        237.82        30.21 o                         
  -5   4   5         30.41         33.69         7.34 o                         
  -4   4   5        326.96        305.18        16.17 o                         
  -3   4   5       1854.32       1957.97        63.37 o                         
  -2   4   5       3680.04       3981.00        57.97 o                         
  -1   4   5        635.45        710.84        22.68 o                         
   0   4   5       3406.56       3301.38        67.38 o                         
   1   4   5        641.29        665.97        27.74 o                         
   2   4   5        975.34        953.13        34.16 o                         
   3   4   5       1528.14       1412.05        63.30 o                         
   4   4   5       1883.87       1834.42       164.38 o                         
   5   4   5         39.31         32.19        15.59 o                         
   6   4   5        112.50         90.68        17.79 o                         
   7   4   5          4.23          2.10         5.02 o                         
  -7   5   5       1062.30       1036.04       261.19 o                         
  -6   5   5         81.42         66.62        14.67 o                         
  -5   5   5          6.78          4.82         2.49 o                         
  -4   5   5         81.01         80.39        10.14 o                         
  -3   5   5        116.15        114.93         9.73 o                         
  -2   5   5         70.51         74.20         7.88 o                         
  -1   5   5        611.81        564.68        36.66 o                         
   0   5   5       1793.40       1790.18        69.59 o                         
   1   5   5       4264.76       4399.11       102.82 o                         
   2   5   5          4.68          5.62         1.77 o                         
   3   5   5       1721.58       1644.60        86.98 o                         
   4   5   5         43.12         43.01        11.32 o                         
   5   5   5         22.29         33.13        13.46 o                         
   6   5   5         17.29         13.21         4.24 o                         
   7   5   5          1.61         10.09        12.53 o                         
  -6   6   5        184.46        111.68        19.16 o                         
  -5   6   5         17.01         18.89         6.21 o                         
  -4   6   5         70.98         72.77        10.24 o                         
  -3   6   5        619.43        684.83        33.19 o                         
  -2   6   5       1464.29       1425.82       109.67 o                         
  -1   6   5        436.93        496.98        35.17 o                         
   0   6   5        957.94        973.63        62.59 o                         
   1   6   5        180.07        192.09        17.72 o                         
   2   6   5        449.93        417.50        47.18 o                         
   3   6   5        454.68        461.37        33.32 o                         
   4   6   5        787.56        877.11        54.07 o                         
   5   6   5          3.21          3.07         6.37 o                         
   6   6   5         31.43         51.43        20.04 o                         
  -4   7   5         54.50         43.80         9.72 o                         
  -3   7   5         20.55         28.31        10.49 o                         
  -2   7   5         35.37         27.42         8.35 o                         
  -1   7   5        212.02        217.47        39.75 o                         
   0   7   5        470.33        555.06        99.01 o                         
   1   7   5       1278.00       1002.31       260.75 o                         
   2   7   5          1.67          2.02         5.11 o                         
   3   7   5        590.51        722.66        53.17 o                         
   4   7   5         15.85         21.84        10.50 o                         
  -2   8   5        295.09        227.16        51.15 o                         
  -1   8   5         90.26         75.71        16.71 o                         
   0   8   5        331.04        346.43        64.45 o                         
   1   8   5         92.51         75.77        23.50 o                         
  -9   0   6         84.77         77.00        30.55 o                         
  -8   0   6         77.77         62.95        14.60 o                         
  -7   0   6         79.10         73.93        24.30 o                         
  -6   0   6       2581.47       2570.15       118.77 o                         
  -5   0   6       4562.30       4294.10       142.54 o                         
  -4   0   6        776.63        822.59        58.41 o                         
  -3   0   6       2687.60       2593.84        50.44 o                         
  -2   0   6       2895.34       2520.31        62.27 o                         
  -1   0   6       1092.94        985.04        52.75 o                         
   0   0   6       6351.91       6167.46       132.73 o                         
   1   0   6       3781.67       3904.27       569.96 o                         
   2   0   6        922.91        844.70        55.14 o                         
   3   0   6       1719.99       1474.24        85.74 o                         
   4   0   6        595.67        608.61        60.07 o                         
   5   0   6        437.41        345.88       105.79 o                         
   6   0   6        147.87        149.32        22.98 o                         
   7   0   6         38.57         41.19        15.27 o                         
   8   0   6       1141.30       1355.66       523.56 o                         
  -9   1   6        240.54        288.76        40.23 o                         
  -8   1   6        261.28        294.06        29.23 o                         
  -7   1   6          8.45          8.54         3.94 o                         
  -6   1   6        582.45        607.11        41.30 o                         
  -5   1   6       1305.21       1456.75       169.45 o                         
  -4   1   6        428.70        404.80        28.17 o                         
  -3   1   6       7846.97       7615.00       112.50 o                         
  -2   1   6      10662.92       9868.36       118.76 o                         
  -1   1   6         13.23         14.35         2.73 o                         
   0   1   6       2684.05       2844.80        67.78 o                         
   1   1   6         38.28         31.32         6.65 o                         
   2   1   6        235.51        266.89        27.26 o                         
   3   1   6         11.88          7.03         6.91 o                         
   4   1   6        116.60        110.35        14.10 o                         
   5   1   6       4998.28       5773.53       219.54 o                         
   6   1   6       1341.71       1474.90        69.61 o                         
   7   1   6        878.06        736.32        50.92 o                         
   8   1   6        248.89        280.56        65.02 o                         
  -8   2   6         21.05         23.43         7.92 o                         
  -7   2   6        101.45        107.28        16.51 o                         
  -6   2   6       2125.03       2309.50       124.27 o                         
  -5   2   6       3127.24       3217.23       110.24 o                         
  -4   2   6        292.26        301.82        21.36 o                         
  -3   2   6       3187.58       3105.16        61.18 o                         
  -2   2   6       3161.10       3253.40       119.60 o                         
  -1   2   6        737.15        719.08        22.42 o                         
   0   2   6       4820.99       4914.46        90.39 o                         
   1   2   6       2431.69       2125.80        60.44 o                         
   2   2   6       1166.05       1192.47        36.31 o                         
   3   2   6        772.50        806.04        35.81 o                         
   4   2   6        259.15        277.10        23.07 o                         
   5   2   6        499.83        546.16        75.34 o                         
   6   2   6        137.12        152.06        18.94 o                         
   7   2   6         53.28         74.79        17.05 o                         
   8   2   6       1068.07       1424.97       100.55 o                         
  -8   3   6        204.46        185.08        35.97 o                         
  -7   3   6         45.60         32.09        11.12 o                         
  -6   3   6        219.25        235.70        23.95 o                         
  -5   3   6        602.35        612.58        33.06 o                         
  -4   3   6        455.88        428.90        25.47 o                         
  -3   3   6       4956.72       4911.59        97.55 o                         
  -2   3   6       7532.96       7612.36       472.37 o                         
  -1   3   6         45.54         33.98         4.31 o                         
   0   3   6       1106.62       1150.87        33.78 o                         
   1   3   6          4.16          1.78         3.86 o                         
   2   3   6        270.21        258.10        15.75 o                         
   3   3   6         10.52         10.31         2.87 o                         
   4   3   6         98.10         95.07        13.49 o                         
   5   3   6       2861.21       3198.45       173.36 o                         
   6   3   6       1107.05        910.27       118.75 o                         
   7   3   6        760.48        693.67       220.01 o                         
   8   3   6        141.42        139.96        34.72 o                         
  -7   4   6         56.35         46.46        12.22 o                         
  -6   4   6       1101.79        987.29        87.96 o                         
  -5   4   6       1625.35       1535.47       208.08 o                         
  -4   4   6        206.21        191.91        21.30 o                         
  -3   4   6       1686.86       1686.74        40.71 o                         
  -2   4   6       1628.03       1718.99        50.58 o                         
  -1   4   6        448.88        437.15        20.13 o                         
   0   4   6       2066.55       2115.40        60.40 o                         
   1   4   6       1323.32       1271.47        46.79 o                         
   2   4   6        544.89        500.84        30.35 o                         
   3   4   6        357.40        354.37        27.49 o                         
   4   4   6        173.59        199.94        21.70 o                         
   5   4   6        246.15        212.14        35.46 o                         
   6   4   6         78.28        101.62        20.09 o                         
   7   4   6         36.60         52.24        15.75 o                         
  -7   5   6          8.59         13.08         7.39 o                         
  -6   5   6        204.86        224.99        37.59 o                         
  -5   5   6        469.08        524.30        44.14 o                         
  -4   5   6        163.60        158.82        14.70 o                         
  -3   5   6       2104.21       2084.12        86.92 o                         
  -2   5   6       2738.02       2599.44       156.05 o                         
  -1   5   6          0.46          2.94         2.91 o                         
   0   5   6        807.14        778.17        37.51 o                         
   1   5   6         12.62         10.09         3.28 o                         
   2   5   6        103.01         86.61         9.69 o                         
   3   5   6         15.87          1.40         6.38 o                         
   4   5   6         17.86         14.41         8.22 o                         
   5   5   6       1507.41       1618.94       206.90 o                         
   6   5   6        361.37        431.82        53.84 o                         
  -6   6   6        408.07        477.02        69.84 o                         
  -5   6   6        606.68        573.97        71.05 o                         
  -4   6   6        168.69        191.32        17.99 o                         
  -3   6   6        497.33        522.14        54.16 o                         
  -2   6   6        450.17        463.83        41.30 o                         
  -1   6   6        272.23        270.53        22.18 o                         
   0   6   6        668.27        725.80        82.46 o                         
   1   6   6        521.60        596.91        33.89 o                         
   2   6   6        115.04         98.91        17.52 o                         
   3   6   6        178.99        160.53        20.01 o                         
   4   6   6        123.81        150.07        27.91 o                         
   5   6   6         56.18         68.82        22.61 o                         
  -4   7   6         59.96         36.48         9.49 o                         
  -3   7   6        585.02        752.53        58.97 o                         
  -2   7   6        809.63       1115.01        82.05 o                         
  -1   7   6          1.34          5.59         2.38 o                         
   0   7   6        302.51        277.80        32.78 o                         
   1   7   6          1.72         -1.31         5.10 o                         
   2   7   6         50.72         47.06        11.66 o                         
   3   7   6         17.47          9.23         7.21 o                         
  -8   0   7       1122.17       1054.96       211.52 o                         
  -7   0   7        126.53        117.99        29.52 o                         
  -6   0   7          1.62         22.74        12.10 o                         
  -5   0   7       1771.71       1801.24        97.79 o                         
  -4   0   7        663.95        705.18        56.12 o                         
  -3   0   7        659.49        651.49        25.74 o                         
  -2   0   7       3641.64       3765.29       291.25 o                         
  -1   0   7       2815.19       2279.95        86.28 o                         
   0   0   7       1631.21       1576.88        89.50 o                         
   1   0   7       2262.68       2508.80       484.18 o                         
   2   0   7        105.02        103.11        20.30 o                         
   3   0   7       2170.71       2190.89       107.94 o                         
   4   0   7        120.03        147.81        31.52 o                         
   5   0   7       2167.25       2523.41       131.41 o                         
   6   0   7        852.19        772.82        73.73 o                         
   7   0   7         60.80         48.80        21.37 o                         
   8   0   7         72.68         57.10        74.20 o                         
  -8   1   7       1043.71       1073.40        70.80 o                         
  -7   1   7        220.21        196.71        22.90 o                         
  -6   1   7       2898.35       3266.01       198.24 o                         
  -5   1   7       3438.17       3450.28       187.75 o                         
  -4   1   7          5.16         10.01         4.81 o                         
  -3   1   7          8.93          0.76         6.39 o                         
  -2   1   7        358.72        372.16        28.14 o                         
  -1   1   7         61.49         81.47        11.74 o                         
   0   1   7       1467.53       1461.65        50.27 o                         
   1   1   7        374.79        396.99        22.02 o                         
   2   1   7       9439.20       8995.29       141.37 o                         
   3   1   7        881.76        925.58        42.08 o                         
   4   1   7       2577.02       2422.45       111.17 o                         
   5   1   7         17.42          9.48         7.63 o                         
   6   1   7        861.95        870.17        56.09 o                         
   7   1   7         66.52         63.75        13.77 o                         
   8   1   7        159.16        168.39        57.09 o                         
  -8   2   7        841.83        884.28        71.48 o                         
  -7   2   7         53.51         55.97        10.82 o                         
  -6   2   7         23.84         30.60        10.59 o                         
  -5   2   7       1938.88       2213.43       213.69 o                         
  -4   2   7        363.47        347.00        22.94 o                         
  -3   2   7        518.78        597.50        29.16 o                         
  -2   2   7       2316.03       2463.96        81.46 o                         
  -1   2   7       3083.07       2696.32        70.70 o                         
   0   2   7        682.04        736.48        30.50 o                         
   1   2   7       1238.53       1180.67        40.50 o                         
   2   2   7        233.47        239.84        22.80 o                         
   3   2   7       2051.92       2279.91        69.31 o                         
   4   2   7        110.58        104.38        17.31 o                         
   5   2   7       1969.90       1695.77       285.10 o                         
   6   2   7        533.35        487.14        38.58 o                         
   7   2   7         19.74         20.98        14.13 o                         
   8   2   7         36.80         58.35        22.86 o                         
  -8   3   7        554.67        638.18        76.76 o                         
  -7   3   7        236.95        215.73        26.11 o                         
  -6   3   7       2010.67       2127.66       220.81 o                         
  -5   3   7       2412.82       2620.59        75.90 o                         
  -4   3   7         60.63         61.40         8.98 o                         
  -3   3   7         40.34         34.29         7.29 o                         
  -2   3   7         44.79         54.35         8.39 o                         
  -1   3   7        138.58        156.69        15.07 o                         
   0   3   7        875.69        875.66        29.34 o                         
   1   3   7        305.56        307.31        26.13 o                         
   2   3   7       5493.82       5285.13        95.43 o                         
   3   3   7        803.49        836.49        35.34 o                         
   4   3   7       2151.26       2122.60       128.39 o                         
   5   3   7         42.79         31.12         9.00 o                         
   6   3   7        543.40        379.38       103.70 o                         
   7   3   7         45.78         34.99        17.25 o                         
  -7   4   7         45.83         49.71        15.21 o                         
  -6   4   7         19.48         18.30         5.88 o                         
  -5   4   7       1041.06        865.39       147.72 o                         
  -4   4   7        201.05        173.96        17.80 o                         
  -3   4   7        216.38        248.90        20.21 o                         
  -2   4   7       1296.10       1325.19        73.55 o                         
  -1   4   7       1420.54       1276.38        55.00 o                         
   0   4   7        337.64        312.68        25.83 o                         
   1   4   7        783.40        757.47        39.12 o                         
   2   4   7        112.95        131.92        14.90 o                         
   3   4   7       1121.60       1105.99        52.08 o                         
   4   4   7         77.47         51.86        26.49 o                         
   5   4   7       1021.50       1108.97        78.20 o                         
   6   4   7        311.55        313.98        45.73 o                         
   7   4   7         13.49          8.29         4.13 o                         
  -6   5   7        852.74        996.26        76.30 o                         
  -5   5   7        992.64        960.84        85.86 o                         
  -4   5   7          8.10          6.16         3.51 o                         
  -3   5   7         13.49         15.37         3.52 o                         
  -2   5   7         64.38         58.30         7.40 o                         
  -1   5   7         32.28         25.30         4.54 o                         
   0   5   7        446.85        390.36        32.42 o                         
   1   5   7         95.04        110.78        16.60 o                         
   2   5   7       2634.26       2606.03       138.39 o                         
   3   5   7        209.56        210.30        23.96 o                         
   4   5   7        857.48        797.37        59.19 o                         
   5   5   7          5.56         18.71         1.02 o                         
   6   5   7        284.51        301.03        49.09 o                         
  -5   6   7        265.45        264.51        32.54 o                         
  -4   6   7        140.69        152.38        18.07 o                         
  -3   6   7         76.67        105.99        13.03 o                         
  -2   6   7        524.27        581.52        38.21 o                         
  -1   6   7        379.12        384.62        48.40 o                         
   0   6   7        153.24        142.31        16.97 o                         
   1   6   7        463.13        481.59        32.56 o                         
   2   6   7         16.34         19.16         7.98 o                         
   3   6   7        389.41        467.09        51.68 o                         
   4   6   7         38.13         48.03        17.09 o                         
   5   6   7        298.16        421.07        56.81 o                         
  -3   7   7         10.87         14.79        11.41 o                         
  -2   7   7         12.38         15.86         9.64 o                         
  -1   7   7         13.32         10.73         2.87 o                         
   0   7   7        174.29        145.67        27.58 o                         
   1   7   7         32.45         15.51        10.22 o                         
   2   7   7        773.25        931.81        62.14 o                         
   3   7   7         55.79         64.83        22.16 o                         
  -8   0   8        709.99        669.25       334.37 o                         
  -7   0   8        218.38        208.32        41.48 o                         
  -6   0   8         96.55         67.68        17.13 o                         
  -5   0   8        204.35        224.81        36.21 o                         
  -4   0   8       4074.13       3982.52       140.64 o                         
  -3   0   8        890.10        757.08        38.45 o                         
  -2   0   8       1503.42       1624.85       144.37 o                         
  -1   0   8        824.03        879.98        60.17 o                         
   0   0   8       4713.46       2760.75       984.31 o                         
   1   0   8        166.48        126.25        15.91 o                         
   2   0   8       3734.27       2924.71       284.91 o                         
   3   0   8        973.80        997.39        74.86 o                         
   4   0   8        245.27        275.42        44.11 o                         
   5   0   8         28.98         49.48        19.81 o                         
   6   0   8         72.63         75.30        24.30 o                         
   7   0   8         24.10         34.06        18.59 o                         
  -8   1   8        340.37        362.11        36.56 o                         
  -7   1   8        107.22        108.09        21.25 o                         
  -6   1   8         32.63         30.64         9.19 o                         
  -5   1   8         99.11        133.33        22.40 o                         
  -4   1   8       1024.86        967.97        40.60 o                         
  -3   1   8       1477.38       1385.04        44.79 o                         
  -2   1   8        293.00        280.33        22.20 o                         
  -1   1   8      11572.44      12107.51       318.51 o                         
   0   1   8        867.43        718.87        31.35 o                         
   1   1   8        756.40        798.90        39.65 o                         
   2   1   8         50.15         56.89         8.62 o                         
   3   1   8       1989.61       1866.15       106.01 o                         
   4   1   8         48.85         35.11         9.20 o                         
   5   1   8         43.25         31.30         9.39 o                         
   6   1   8         99.88         71.83        26.60 o                         
   7   1   8        706.08        736.91       192.97 o                         
  -8   2   8        755.56        750.65        73.56 o                         
  -7   2   8         98.76        116.04        19.23 o                         
  -6   2   8         44.95         49.17        14.49 o                         
  -5   2   8        145.19        129.04        19.38 o                         
  -4   2   8       3831.68       3699.10        96.12 o                         
  -3   2   8        338.66        300.72        22.07 o                         
  -2   2   8        731.89        776.69        51.09 o                         
  -1   2   8        395.88        384.10        28.34 o                         
   0   2   8       4136.92       4292.91        96.62 o                         
   1   2   8        108.79        108.51        11.08 o                         
   2   2   8       3270.59       3218.16        72.29 o                         
   3   2   8        543.09        621.60        37.29 o                         
   4   2   8        339.56        314.56        26.36 o                         
   5   2   8          5.92          8.64         6.40 o                         
   6   2   8         37.23         46.14        12.42 o                         
   7   2   8         20.17         32.45        17.56 o                         
  -7   3   8         36.91         48.13        11.86 o                         
  -6   3   8         49.22         32.06        12.95 o                         
  -5   3   8          4.66          4.86        10.93 o                         
  -4   3   8        994.72       1070.99        47.51 o                         
  -3   3   8        824.12        781.34        44.03 o                         
  -2   3   8        187.76        223.70        18.27 o                         
  -1   3   8       6905.70       7407.53       182.11 o                         
   0   3   8        770.32        786.57        35.09 o                         
   1   3   8        844.95        901.16        49.57 o                         
   2   3   8         76.76         70.88        10.80 o                         
   3   3   8       1145.03       1202.06        51.76 o                         
   4   3   8         26.07         15.07         3.75 o                         
   5   3   8         13.18          5.90         5.60 o                         
   6   3   8        108.89         91.08        24.66 o                         
   7   3   8        373.59        462.52        59.34 o                         
  -7   4   8         58.18         41.27        16.66 o                         
  -6   4   8         22.02         18.22         6.47 o                         
  -5   4   8         81.73         67.60        13.36 o                         
  -4   4   8       1976.10       2105.21        90.97 o                         
  -3   4   8        152.23        134.41        15.30 o                         
  -2   4   8        461.70        496.67        35.90 o                         
  -1   4   8        204.56        218.85        20.44 o                         
   0   4   8       2248.71       2323.93       123.17 o                         
   1   4   8         48.70         55.49        11.92 o                         
   2   4   8       1669.58       1830.63        78.44 o                         
   3   4   8        289.97        319.90        29.51 o                         
   4   4   8        158.74        112.72        36.18 o                         
   5   4   8          6.20         12.14         6.06 o                         
   6   4   8         22.68         27.09        10.41 o                         
  -6   5   8          4.26          6.42         6.21 o                         
  -5   5   8         16.56          6.47         4.35 o                         
  -4   5   8        340.91        333.73        28.32 o                         
  -3   5   8        439.34        417.69        31.13 o                         
  -2   5   8         58.42         70.24        10.62 o                         
  -1   5   8       3357.15       2850.14       491.84 o                         
   0   5   8        176.73        158.23        20.31 o                         
   1   5   8        288.12        333.53        31.37 o                         
   2   5   8          3.54          0.04         4.97 o                         
   3   5   8        604.73        592.70        43.02 o                         
   4   5   8          8.33          1.00         5.92 o                         
   5   5   8         12.20         28.92        14.83 o                         
  -4   6   8        658.42        679.52        43.85 o                         
  -3   6   8         69.82         74.79        14.06 o                         
  -2   6   8        320.29        378.19        34.64 o                         
  -1   6   8        122.58        118.93        26.51 o                         
   0   6   8        746.36        581.58        83.93 o                         
   1   6   8         11.32          3.53        10.03 o                         
   2   6   8        549.06        726.66        68.03 o                         
   3   6   8        147.51        188.54        34.52 o                         
   4   6   8         25.33         16.93        10.87 o                         
  -2   7   8         17.05         27.17         9.25 o                         
  -1   7   8       1026.29       1165.79       119.48 o                         
   0   7   8         43.73         31.72        19.74 o                         
   1   7   8        113.41         70.60        25.23 o                         
  -7   0   9        879.81       1087.18       102.13 o                         
  -6   0   9        193.33        229.69        42.26 o                         
  -5   0   9        493.17        495.64        56.46 o                         
  -4   0   9       1060.05       1009.88        73.93 o                         
  -3   0   9       4147.12       4063.39       158.16 o                         
  -2   0   9        122.69        119.68        16.79 o                         
  -1   0   9        704.45        751.98        60.17 o                         
   0   0   9       1853.92       1225.29       383.77 o                         
   1   0   9        212.16        212.81        32.94 o                         
   2   0   9        188.10        183.48        31.04 o                         
   3   0   9        470.01        495.01        54.95 o                         
   4   0   9        793.03        865.68        83.59 o                         
   5   0   9        934.89       1137.97        99.89 o                         
   6   0   9        478.16        521.85        69.54 o                         
   7   0   9        743.98       1027.89       370.21 o                         
  -7   1   9        634.37        734.29        67.07 o                         
  -6   1   9       1884.03       2080.81       101.84 o                         
  -5   1   9        521.20        528.04        42.53 o                         
  -4   1   9       2432.20       2299.68        69.34 o                         
  -3   1   9         11.64          9.43         2.24 o                         
  -2   1   9        440.11        469.62        33.46 o                         
  -1   1   9       1495.44       1478.12        81.52 o                         
   0   1   9       1263.14       1228.22        82.20 o                         
   1   1   9        505.34        416.27        46.77 o                         
   2   1   9         73.19         84.97        13.04 o                         
   3   1   9       1171.16       1224.35        63.74 o                         
   4   1   9       1379.32       1546.63        78.99 o                         
   5   1   9         91.04         88.87        17.55 o                         
   6   1   9        129.28        165.54        27.07 o                         
   7   1   9        228.84        187.93        63.17 o                         
  -7   2   9        781.70        731.99        50.60 o                         
  -6   2   9         76.25         80.70        17.50 o                         
  -5   2   9        238.39        232.57        28.48 o                         
  -4   2   9        545.06        601.34        34.84 o                         
  -3   2   9       3794.80       4375.85       182.70 o                         
  -2   2   9         91.61         85.39         9.36 o                         
  -1   2   9        744.07        783.12        46.72 o                         
   0   2   9       1111.03       1145.38        42.75 o                         
   1   2   9        345.37        353.71        21.96 o                         
   2   2   9         45.79         44.38         8.19 o                         
   3   2   9        263.70        266.00        37.87 o                         
   4   2   9        585.67        551.68        71.00 o                         
   5   2   9        735.34        863.42        57.42 o                         
   6   2   9        321.27        255.36        78.55 o                         
  -7   3   9        576.65        615.61        60.49 o                         
  -6   3   9       1060.32       1100.61        73.92 o                         
  -5   3   9        325.90        348.32        52.75 o                         
  -4   3   9       1467.63       1753.22        80.61 o                         
  -3   3   9         42.65         40.43         8.56 o                         
  -2   3   9        582.35        609.59        38.08 o                         
  -1   3   9       1226.21       1274.49        50.37 o                         
   0   3   9        614.56        574.16        36.27 o                         
   1   3   9        397.92        409.37        36.22 o                         
   2   3   9         57.51         70.43        10.76 o                         
   3   3   9        965.18       1026.42        44.11 o                         
   4   3   9        707.46        721.06        56.88 o                         
   5   3   9         29.94         24.65         8.42 o                         
   6   3   9        127.24        165.25        29.65 o                         
  -6   4   9         37.00         50.97        15.92 o                         
  -5   4   9        175.17        170.33        21.66 o                         
  -4   4   9        256.86        238.59        24.29 o                         
  -3   4   9       2098.66       1910.30        86.09 o                         
  -2   4   9         40.13         32.86         7.28 o                         
  -1   4   9        367.89        439.40        31.32 o                         
   0   4   9        657.11        627.43        45.88 o                         
   1   4   9        138.65        162.01        24.71 o                         
   2   4   9         20.08         20.33         7.33 o                         
   3   4   9        170.89        226.76        22.78 o                         
   4   4   9        329.94        312.44        32.81 o                         
   5   4   9        420.75        423.67        40.97 o                         
  -5   5   9        186.77        195.79        24.43 o                         
  -4   5   9        723.62        726.48        44.27 o                         
  -3   5   9          0.53          8.61         4.48 o                         
  -2   5   9        204.95        192.24        24.84 o                         
  -1   5   9        348.48        287.90        95.91 o                         
   0   5   9        336.69        296.34        36.18 o                         
   1   5   9        178.92        120.42        27.81 o                         
   2   5   9         13.96          7.82         4.53 o                         
   3   5   9        371.26        427.67        77.94 o                         
   4   5   9        388.69        331.87        71.88 o                         
  -3   6   9        669.86        699.16        50.71 o                         
  -2   6   9         28.15         17.85         8.49 o                         
  -1   6   9        117.48         64.96        23.67 o                         
   0   6   9        339.58        181.30        53.29 o                         
   1   6   9         11.14         -2.81         8.47 o                         
   2   6   9         16.90         11.62         7.70 o                         
   3   6   9        116.22        122.18        31.78 o                         
  -7   0  10        991.67       1381.04       131.80 o                         
  -6   0  10       1235.89       1163.69        99.79 o                         
  -5   0  10         97.10         75.78        21.37 o                         
  -4   0  10        174.63        168.45        32.99 o                         
  -3   0  10       1023.16       1017.45        52.88 o                         
  -2   0  10        485.22        505.80        37.93 o                         
  -1   0  10        489.89        406.44        46.50 o                         
   0   0  10         21.78         12.30         4.73 o                         
   1   0  10       3422.47       3211.51       136.20 o                         
   2   0  10       1610.43       1565.94        98.23 o                         
   3   0  10        938.18        837.33        77.59 o                         
   4   0  10        758.36        787.55        83.01 o                         
   5   0  10          1.53        -14.10        15.91 o                         
   6   0  10          7.50          5.71         0.59 o                         
  -7   1  10        315.64        345.01        43.25 o                         
  -6   1  10          0.60         -4.03         4.03 o                         
  -5   1  10          5.75          1.56         2.94 o                         
  -4   1  10        382.20        370.41        28.31 o                         
  -3   1  10        846.83        792.60        35.63 o                         
  -2   1  10        528.82        530.63        29.24 o                         
  -1   1  10        553.87        569.11        38.88 o                         
   0   1  10        750.58        558.17        34.69 o                         
   1   1  10       2184.69       2239.03        82.72 o                         
   2   1  10        371.30        359.50        30.35 o                         
   3   1  10          4.90          1.97         3.79 o                         
   4   1  10       1017.43       1115.62        70.65 o                         
   5   1  10        221.50        339.91        48.56 o                         
   6   1  10         16.10          5.02        11.23 o                         
  -6   2  10       1237.74       1398.70        84.32 o                         
  -5   2  10         48.65         45.43        11.09 o                         
  -4   2  10        169.76        168.11        19.60 o                         
  -3   2  10        649.28        590.27        53.13 o                         
  -2   2  10        616.27        644.44        62.11 o                         
  -1   2  10        713.22        662.54        44.82 o                         
   0   2  10         77.14         64.35        13.16 o                         
   1   2  10       2515.49       2373.28        81.57 o                         
   2   2  10       1313.91       1317.70        57.04 o                         
   3   2  10        655.73        532.94        53.79 o                         
   4   2  10        785.13        692.77        54.20 o                         
   5   2  10         16.19         11.50         6.08 o                         
   6   2  10         14.66         10.26         6.19 o                         
  -6   3  10          5.44          4.80         7.17 o                         
  -5   3  10          9.42          2.26         4.55 o                         
  -4   3  10        389.72        419.87        42.12 o                         
  -3   3  10        372.38        427.52        40.84 o                         
  -2   3  10        423.96        454.77        29.21 o                         
  -1   3  10        377.24        427.27        30.96 o                         
   0   3  10        600.56        657.17        67.73 o                         
   1   3  10       1183.01       1294.21        92.96 o                         
   2   3  10        169.57        140.13        24.37 o                         
   3   3  10          3.31          6.72         2.98 o                         
   4   3  10        735.67        695.02        59.52 o                         
   5   3  10        149.58        170.76        30.55 o                         
  -5   4  10         22.43         10.27         5.34 o                         
  -4   4  10         96.14         80.04        19.53 o                         
  -3   4  10        403.39        371.69        33.49 o                         
  -2   4  10        280.82        257.95        26.67 o                         
  -1   4  10        472.78        445.35        42.95 o                         
   0   4  10         39.93         20.57         8.91 o                         
   1   4  10       1332.86       1328.21       223.45 o                         
   2   4  10        748.11        721.77        48.23 o                         
   3   4  10        372.39        361.27        35.58 o                         
   4   4  10        439.85        474.43        52.21 o                         
  -4   5  10         75.71         86.08        15.89 o                         
  -3   5  10        239.13        226.98        36.02 o                         
  -2   5  10        138.07        108.38        32.38 o                         
  -1   5  10        155.96        121.21        37.28 o                         
   0   5  10        205.89        203.69        32.33 o                         
   1   5  10        668.89        721.63        65.78 o                         
   2   5  10        170.27        149.96        21.01 o                         
   3   5  10          0.13         -0.32         5.76 o                         
  -1   6  10        180.71        118.78        25.84 o                         
   0   6  10          2.19          1.37         2.67 o                         
  -6   0  11         59.75         54.26        24.06 o                         
  -5   0  11         60.46         57.39        21.42 o                         
  -4   0  11        140.08        122.68        28.45 o                         
  -3   0  11         43.96         51.85        12.92 o                         
  -2   0  11       3975.96       4069.72       296.30 o                         
  -1   0  11        753.58        795.61        68.95 o                         
   0   0  11        514.90        473.83        54.46 o                         
   1   0  11        129.22        144.74        30.01 o                         
   2   0  11          5.65         -4.88         4.88 o                         
   3   0  11          4.84         10.69         8.69 o                         
   4   0  11         34.64         29.72        20.59 o                         
   5   0  11         10.97          8.30         8.00 o                         
  -6   1  11        365.27        379.36        42.64 o                         
  -5   1  11       1533.25       1492.51       187.73 o                         
  -4   1  11        449.96        364.88        31.32 o                         
  -3   1  11        584.37        582.24        37.41 o                         
  -2   1  11        550.18        565.61        29.95 o                         
  -1   1  11        453.13        479.12        38.25 o                         
   0   1  11          8.84          5.76         9.44 o                         
   1   1  11       1033.21       1126.01        71.42 o                         
   2   1  11        382.10        401.81        33.26 o                         
   3   1  11        140.44        146.41        21.33 o                         
   4   1  11          1.60          8.59         8.41 o                         
   5   1  11        252.31        310.66        31.80 o                         
  -6   2  11         35.41         11.11        10.74 o                         
  -5   2  11        100.39         89.16        19.63 o                         
  -4   2  11        244.68        240.26        26.81 o                         
  -3   2  11         99.13         97.24        16.22 o                         
  -2   2  11       2909.47       2973.55       155.32 o                         
  -1   2  11        637.63        677.51        87.25 o                         
   0   2  11        372.77        355.86        43.33 o                         
   1   2  11        191.49        193.05        26.97 o                         
   2   2  11         39.38         29.66        10.69 o                         
   3   2  11         10.71         13.25        10.25 o                         
   4   2  11          9.92          3.37         4.63 o                         
   5   2  11         12.41         10.34         1.96 o                         
  -5   3  11       1196.14       1066.27        99.86 o                         
  -4   3  11        247.40        282.45        33.35 o                         
  -3   3  11        453.90        537.62        39.76 o                         
  -2   3  11        270.09        298.62        29.97 o                         
  -1   3  11        189.79        230.31        29.66 o                         
   0   3  11         50.64         47.17        12.66 o                         
   1   3  11        805.09        930.05        95.28 o                         
   2   3  11        227.30        280.66        46.87 o                         
   3   3  11         80.24         78.08        29.72 o                         
   4   3  11          1.32          7.20         6.34 o                         
  -4   4  11        156.91        111.53        23.16 o                         
  -3   4  11         45.38         43.49        11.49 o                         
  -2   4  11       1565.90       1453.12       163.50 o                         
  -1   4  11        346.21        295.22        37.03 o                         
   0   4  11        242.99        265.50        73.25 o                         
   1   4  11        105.32         75.38        29.23 o                         
   2   4  11         21.27         20.49        13.30 o                         
   3   4  11          2.69          2.91         7.02 o                         
  -2   5  11        195.41        234.77        40.89 o                         
  -1   5  11        165.67        122.71        32.94 o                         
   0   5  11         13.43          3.40         7.80 o                         
   1   5  11        281.93        266.50        40.14 o                         
  -5   0  12       1729.15       1836.67       135.81 o                         
  -4   0  12        591.23        622.67        72.66 o                         
  -3   0  12         24.98         19.39         7.68 o                         
  -2   0  12          2.86          5.22        13.00 o                         
  -1   0  12         44.96         35.38        13.81 o                         
   0   0  12         22.51          4.98         7.95 o                         
   1   0  12          4.15          7.66         1.17 o                         
   2   0  12        330.00        345.15        51.38 o                         
   3   0  12       1243.20       1349.66       111.94 o                         
   4   0  12         10.80         45.33        21.03 o                         
  -5   1  12          3.98          7.46         5.86 o                         
  -4   1  12        240.12        256.36        27.09 o                         
  -3   1  12         20.67         25.03         7.89 o                         
  -2   1  12        818.64        861.88        48.70 o                         
  -1   1  12        662.03        657.70        71.27 o                         
   0   1  12        535.27        505.57        43.64 o                         
   1   1  12          4.44         -1.17         7.03 o                         
   2   1  12        424.15        385.74        40.83 o                         
   3   1  12          0.26          8.91         5.00 o                         
   4   1  12        200.39        256.87        34.74 o                         
  -4   2  12        555.18        604.34        59.56 o                         
  -3   2  12         19.71         38.73        10.89 o                         
  -2   2  12         16.07         14.37         9.00 o                         
  -1   2  12          5.44          2.23         5.74 o                         
   0   2  12          1.75         10.55         6.22 o                         
   1   2  12          2.59         -1.53         6.10 o                         
   2   2  12        321.00        322.82        39.21 o                         
   3   2  12       1020.38       1309.24       180.46 o                         
   4   2  12          2.40         -1.17         7.13 o                         
  -4   3  12        101.44        119.15        20.89 o                         
  -3   3  12          2.24         -6.19         6.19 o                         
  -2   3  12        693.14        795.79        54.50 o                         
  -1   3  12        360.17        438.00        92.91 o                         
   0   3  12        354.32        348.31        47.68 o                         
   1   3  12          1.22          3.77         7.67 o                         
   2   3  12        382.87        434.28        68.98 o                         
   3   3  12          6.79          2.96         1.75 o                         
  -2   4  12         10.63         12.53         5.73 o                         
  -1   4  12          4.51          0.88         7.16 o                         
   0   4  12          3.66         11.27        14.05 o                         
   1   4  12          2.82         -1.59         5.79 o                         
  -4   0  13         56.05         92.57        30.30 o                         
  -3   0  13        202.34        200.22        42.45 o                         
  -2   0  13         42.17         34.65        22.30 o                         
  -1   0  13        675.34        564.11        69.49 o                         
   0   0  13       1095.50       1207.51       103.99 o                         
   1   0  13         28.50         26.99         7.71 o                         
   2   0  13        275.38        355.69        57.14 o                         
   3   0  13        110.76        134.44        36.79 o                         
  -3   1  13        750.82        869.62        66.37 o                         
  -2   1  13          5.03          2.94         5.17 o                         
  -1   1  13        171.89        183.14        28.63 o                         
   0   1  13        185.03        209.51        31.72 o                         
   1   1  13        359.04        394.16        43.04 o                         
   2   1  13        305.93        246.15        35.62 o                         
  -3   2  13         95.89        110.86        20.74 o                         
  -2   2  13         86.78         84.26        16.48 o                         
  -1   2  13        667.68        629.38       103.60 o                         
   0   2  13        847.76       1064.34        82.05 o                         
   1   2  13         14.36         18.37         8.52 o                         
   2   2  13        177.98        231.00        38.50 o                         
  -1   3  13        175.60        209.22        46.68 o                         
   0   3  13        194.38        170.14        30.85 o                         
                                                                                
